# Supplementary material for: The crystal structure of 4′-{4-[(2,2,5,5-tetra­methyl-N-oxyl-3-pyrrolin-3-yl)ethyn­yl]phen­yl}-2,2′:6′,2′′-terpyridine
Source: Acta Crystallogr E Crystallogr Commun. 2015 Jun 30;71(Pt 7):870–4. doi: 10.1107/S2056989015012086 (PMC4518943; doi:10.1107/S2056989015012086)
Supplement: Supplementary file 1 [file e-71-00870-sup1.cif]

##############################################################################
#                                                                            #
# This CIF contains the data in a paper accepted for publication in          #
# Acta Crystallographica Section E. It conforms to the requirements of       #
# Notes for Authors for Acta Crystallographica Section E, and has been       #
# peer reviewed under the auspices of the IUCr Commission on Journals.       #
#                                                                            #
# Full details of the Crystallographic Information File format               #
# are given in the paper "The Crystallographic Information File (CIF):       #
# a New Standard Archive File for Crystallography" by S. R. Hall, F. H.      #
# Allen and I. D. Brown [Acta Cryst. (1991), A47, 655-685].                  #
#                                                                            #
# The current version of the core CIF dictionary is obtainable from          #
# ftp://ftp.iucr.org/pub/cif_core.dic.                                       #
#                                                                            #
# Software is freely available for graphical display of the structure(s)     #
# in this CIF. For information consult the CIF software page                 #
# http://www.iucr.org/resources/cif/software.                                #
#                                                                            #
# This file may be used for bona fide research purposes within the           #
# scientific community so long as proper attribution is given to the journal # 
# article from which it was obtained.                                        #
#                                                                            #
##############################################################################
data_I
_audit_creation_method
;
Olex2 1.2
(compiled 2014.12.26 svn.r3119 for OlexSys, GUI svn.r4975)
;
_journal_date_recd_electronic     2015-05-28
_journal_date_accepted     2015-06-23
_journal_name_full     'Acta Crystallographica, Section E'
_journal_year     2015
_journal_volume     71
_journal_issue      7
_journal_page_first     870
_journal_page_last     874
_journal_paper_category     GO
_journal_paper_doi     10.1107/S2056989015012086
_journal_coeditor_code     LH5769
_publ_contact_author_name     'Olav Schiemann'
_publ_contact_author_address
;
University of Bonn
Institute of Physical and Theoretical Chemistry
Wegelerstrasse 12
53115 Bonn
Germany
;
_publ_contact_author_email     'schiemann@pc.uni-bonn.de'
_publ_contact_author_fax     '049 228 73-2073'
_publ_contact_author_phone     '049 228 73-2075'
_publ_section_title
;\
The crystal structure of
4'-{4-[(2,2,5,5-tetramethyl-<i>N</i>-oxyl-3-pyrrolin-3-yl)ethynyl]phenyl}-2,\
2':6',2''-terpyridine
;
loop_
    _publ_author_name
    _publ_author_footnote
    _publ_author_address
    'Meyer, Andreas' .
;
University of Bonn
Institute of Physical and Theoretical Chemistry
Wegelerstrasse 12
53115 Bonn
Germany
;
    'Wiecek, Jennifer' .
;
University of Bonn
Institute of Physical and Theoretical Chemistry
Wegelerstrasse 12
53115 Bonn
Germany
;
    'Schnakenburg, Gregor' .
;
University of Bonn
Institute of Inorganic Chemistry
Gerhard-Domagk-Strasse 1
53121 Bonn
Germany
;
    'Schiemann, Olav' .
;
University of Bonn
Institute of Physical and Theoretical Chemistry
Wegelerstrasse 12
53115 Bonn
Germany
;
_publ_section_synopsis
;
The crystal structure of a nitroxide-substituted terpyridine molecule is
presented and discussed.
;
_chemical_name_systematic
;\
4'-{4-[(2,2,5,5-Tetramethyl-<i>N</i>-oxyl-3-pyrrolin-3-yl)ethynyl]phenyl}-\
2,2':6',2''-terpyridine
;
_chemical_name_common
;
;
_chemical_formula_moiety     'C31 H27 N4 O'
_chemical_formula_sum     'C31 H27 N4 O'
_chemical_formula_iupac     'C31 H27 N4 O'
_chemical_formula_weight     471.56
_chemical_melting_point     ?
_shelx_space_group_comment
;
The symmetry employed for this shelxl refinement is uniquely defined
by the following loop, which should always be used as a source of
symmetry information in preference to the above space-group names.
They are only intended as comments.
;
_space_group_crystal_system     monoclinic
_space_group_name_H-M_alt     'P 21/c'
_space_group_name_Hall     '-P 2ybc'
loop_
    _space_group_symop_operation_xyz
    'x, y, z'
    '-x, y+1/2, -z+1/2'
    '-x, -y, -z'
    'x, -y-1/2, z-1/2'
_cell_length_a     18.5666(8)
_cell_length_b     20.2009(9)
_cell_length_c     6.7749(2)
_cell_angle_alpha     90
_cell_angle_beta     92.743(3)
_cell_angle_gamma     90
_cell_volume     2538.10(17)
_cell_formula_units_Z     4
_cell_measurement_reflns_used     9616
_cell_measurement_theta_min     1.00
_cell_measurement_theta_max     29.13
_cell_measurement_temperature     123
_exptl_crystal_description     needle
_exptl_crystal_colour     'clear yellow'
_exptl_crystal_size_max     0.34
_exptl_crystal_size_mid     0.12
_exptl_crystal_size_min     0.08
_exptl_crystal_density_diffrn     1.234
_exptl_crystal_density_meas     ?
_exptl_crystal_density_method     ?
_exptl_crystal_F_000     996
_exptl_absorpt_coefficient_mu     0.076
_exptl_absorpt_correction_type     multi-scan
_exptl_absorpt_process_details
;
(Blessing, 1995)
;
_shelx_estimated_absorpt_T_min     0.8833
_shelx_estimated_absorpt_T_max     0.9989
_exptl_absorpt_correction_T_min     0.8833
_exptl_absorpt_correction_T_max     1.0783
_exptl_special_details     ?
_diffrn_ambient_temperature     123
_diffrn_radiation_type     'Mo K\a'
_diffrn_radiation_wavelength     0.71073
_diffrn_radiation_monochromator     graphite
_diffrn_measurement_device_type     'Nonius KappaCCD'
_diffrn_measurement_method     'fine slicing \w and \f scans'
_diffrn_detector_area_resol_mean     8
_diffrn_reflns_number     35758
_diffrn_reflns_av_R_equivalents     0.1184
_diffrn_reflns_theta_min     2.982
_diffrn_reflns_theta_max     29.157
_diffrn_reflns_theta_full     25.242
_diffrn_measured_fraction_theta_max     0.976
_diffrn_measured_fraction_theta_full     0.998
_diffrn_reflns_limit_h_min     -25
_diffrn_reflns_limit_h_max     24
_diffrn_reflns_limit_k_min     -24
_diffrn_reflns_limit_k_max     27
_diffrn_reflns_limit_l_min     -9
_diffrn_reflns_limit_l_max     6
loop_
    _refln_index_h
    _refln_index_k
    _refln_index_l
    _refln_F_squared_meas
    0 0 4 5505.1
    0 0 -4 5365.7
    0 0 5 -5.9
    0 0 -5 3.2
    0 0 6 189.4
    0 0 -6 195.3
    0 0 7 1.7
    0 0 -7 1.9
    0 0 8 444.4
    0 0 -8 434.8
    0 0 9 4.4
    0 0 -9 7.5
    0 0 10 1.4
    0 0 -10 6.1
    0 0 11 -2.5
    0 0 -11 -4.9
    0 0 -11 -2.3
    0 0 12 298.9
    0 0 -12 283.4
    0 0 -12 270.8
    0 0 13 -4.8
    0 0 -13 1.1
    0 0 -13 -6
    0 0 14 129.3
    0 0 -14 117.3
    0 0 -14 117.3
    0 0 15 2.7
    0 0 -15 1
    0 0 -15 0.9
    0 0 16 194.6
    0 0 -16 179.9
    0 0 -16 185.4
    0 0 17 -2.9
    0 0 -17 -9.4
    0 0 -17 -0.7
    0 0 -18 6
    0 0 -18 1.6
    0 0 -19 1.3
    0 0 -19 1.4
    0 0 -20 4.9
    0 0 -20 1
    0 0 -21 -4.9
    0 0 -21 -2.8
    0 0 -22 15
    0 0 -22 13.4
    0 0 -23 5
    0 0 -23 3
    0 0 -24 9.9
    0 0 -25 4.9
    0 0 -27 -6.8
    0 1 -27 14.8
    0 1 -25 3.4
    0 1 -24 3.2
    0 1 -23 4
    0 1 -23 1.4
    0 1 -22 -7
    0 1 -22 -3.4
    0 1 -21 -4.1
    0 1 -21 -2.2
    0 1 -20 -2.4
    0 1 -20 1.8
    0 1 -19 5.5
    0 1 -19 0.3
    0 1 -18 30.7
    0 1 -18 32.1
    0 1 -17 252.3
    0 1 -17 250.1
    0 -1 17 272.1
    0 1 -16 11.2
    0 1 -16 -1
    0 -1 16 -0.8
    0 1 -15 21.9
    0 1 -15 32.9
    0 -1 15 22.7
    0 1 -14 2.8
    0 1 -14 -1
    0 -1 14 4.2
    0 1 -13 46.2
    0 1 -13 51.3
    0 -1 13 60.4
    0 1 -12 150
    0 1 -12 148.1
    0 -1 12 178.5
    0 1 -11 2.3
    0 1 -11 1.4
    0 -1 11 4.1
    0 1 -10 96.4
    0 1 -10 91
    0 -1 10 100.9
    0 1 -9 62.2
    0 -1 9 77.6
    0 1 -8 68
    0 -1 8 79.1
    0 1 -7 48.1
    0 1 -7 48
    0 -1 7 63.2
    0 1 -6 33.2
    0 1 -6 29.2
    0 -1 6 34.7
    0 1 -5 520.2
    0 1 -5 522
    0 -1 5 585.2
    0 1 -4 1159.1
    0 1 -4 1101.3
    0 -1 4 1240.1
    0 1 -3 910.5
    0 1 -3 854.7
    0 -1 2 -2.6
    0 -1 -3 940
    0 1 4 1172.2
    0 -1 -4 1198.3
    0 1 5 550.5
    0 -1 -5 555
    0 1 6 31.1
    0 -1 -6 33.6
    0 1 7 51.6
    0 -1 -7 46.3
    0 1 8 63.5
    0 -1 -8 68.3
    0 1 9 57.8
    0 -1 -9 61.3
    0 1 10 98.1
    0 1 11 -0.8
    0 1 12 153
    0 -1 -12 174
    0 1 13 52.5
    0 -1 -13 52.9
    0 1 14 9.8
    0 -1 -14 8
    0 1 15 22.1
    0 -1 -15 32.1
    0 -1 -15 28
    0 1 16 0.1
    0 -1 -16 6.9
    0 -1 -16 4.4
    0 1 17 233.3
    0 -1 -17 263.5
    0 -1 -17 246.9
    0 -1 -18 26.5
    0 -1 -18 30.7
    0 -1 -19 -15.4
    0 -1 -19 5.6
    0 -1 -20 7.4
    0 -1 -20 2.9
    0 -1 -21 -0.9
    0 -1 -21 0.6
    0 -1 -22 5.7
    0 -1 -22 2
    0 -1 -23 -5.8
    0 -1 -23 -0.4
    0 -1 -24 4.4
    0 -1 -25 -3.8
    0 -1 -27 8.6
    0 2 -27 4.6
    0 2 -26 18.3
    0 2 -25 3.3
    0 2 -24 23.7
    0 2 -23 24.6
    0 2 -23 21.3
    0 2 -22 2.3
    0 2 -22 -4.5
    0 2 -21 -2.5
    0 2 -21 -1.4
    0 2 -20 82.8
    0 2 -20 92.7
    0 2 -19 114.7
    0 2 -19 114.5
    0 2 -18 11.7
    0 2 -18 9.6
    0 2 -17 3.6
    0 2 -17 3.7
    0 -2 17 1.5
    0 2 -16 182.8
    0 2 -16 181.5
    0 -2 16 198.4
    0 2 -15 117
    0 2 -15 107.8
    0 -2 15 105.7
    0 2 -14 23.2
    0 2 -14 19.5
    0 -2 14 20.5
    0 2 -13 73.4
    0 2 -13 70.2
    0 -2 13 80
    0 2 -12 80.4
    0 2 -12 80.8
    0 -2 12 96.3
    0 2 -11 149.5
    0 2 -11 139.1
    0 -2 11 182.4
    0 2 -10 35.1
    0 2 -10 33.4
    0 -2 10 40.4
    0 2 -9 18.4
    0 2 -9 16.3
    0 -2 9 26.6
    0 2 -8 477.1
    0 2 -8 464.4
    0 -2 8 561.1
    0 2 -7 51.1
    0 2 -7 49
    0 -2 7 55.2
    0 2 -6 282
    0 2 -6 256.3
    0 -2 6 305.8
    0 -2 6 281.6
    0 2 -5 33.6
    0 2 -5 28.9
    0 -2 5 33.9
    0 -2 5 35.5
    0 2 -4 525.5
    0 2 -4 504
    0 -2 4 563.3
    0 -2 4 524
    0 2 -3 59.3
    0 2 -3 57.3
    0 -2 3 76.7
    0 -2 3 72.3
    0 2 -2 323.2
    0 2 -2 287.4
    0 -2 1 -5.2
    0 -2 1 -1.8
    0 -2 0 -0.6
    0 -2 0 -2.3
    0 2 3 80.3
    0 -2 -3 60.5
    0 2 4 487.1
    0 2 4 486.2
    0 -2 -4 487.2
    0 2 5 30.4
    0 2 5 32.5
    0 -2 -5 32.8
    0 2 6 272.4
    0 -2 -6 285.1
    0 2 7 52.2
    0 -2 -7 57.2
    0 2 8 512
    0 -2 -8 500
    0 2 9 25.2
    0 -2 -9 24.1
    0 2 10 41.1
    0 -2 -10 33.9
    0 2 11 158
    0 -2 -11 154.5
    0 2 12 81.9
    0 -2 -12 94.6
    0 2 13 88.7
    0 2 14 25.1
    0 2 15 115.1
    0 -2 -15 103
    0 2 16 179
    0 -2 -16 183.7
    0 2 17 9.9
    0 -2 -17 5.2
    0 -2 -18 22.9
    0 -2 -18 15
    0 -2 -19 106.8
    0 -2 -19 124.5
    0 -2 -20 74.7
    0 -2 -20 91.4
    0 2 21 -0.6
    0 -2 -21 -5.3
    0 -2 -21 -7.5
    0 -2 -22 0.8
    0 -2 -22 -1.3
    0 -2 -23 17
    0 -2 -23 17.4
    0 -2 -24 15.8
    0 -2 -25 -4.8
    0 -2 -27 7.8
    0 3 -27 -0.4
    0 3 -26 -5.6
    0 3 -25 8.5
    0 3 -24 3.3
    0 3 -23 7.1
    0 3 -23 7.4
    0 3 -22 6
    0 3 -22 6.5
    0 3 -21 42.7
    0 3 -21 23.5
    0 3 -20 4.1
    0 3 -20 5.8
    0 3 -19 9.5
    0 3 -19 -0.1
    0 3 -18 19.6
    0 3 -18 15.2
    0 3 -17 34
    0 3 -17 36.2
    0 -3 17 33.1
    0 3 -16 7.9
    0 3 -16 -0.6
    0 -3 16 -0.6
    0 3 -15 -2.7
    0 3 -15 0
    0 -3 15 -5.3
    0 3 -14 18.8
    0 3 -14 19.7
    0 -3 14 24.7
    0 3 -13 6.9
    0 3 -13 21.3
    0 -3 13 24.7
    0 3 -12 29.6
    0 3 -12 35.5
    0 -3 12 48.8
    0 3 -11 334.9
    0 3 -11 328.4
    0 -3 11 405.5
    0 3 -10 780.6
    0 3 -10 742.5
    0 -3 10 957.3
    0 3 -9 16.1
    0 3 -9 9.4
    0 -3 9 15.2
    0 3 -8 15.1
    0 3 -8 20.6
    0 -3 8 19.1
    0 -3 8 13.8
    0 3 -7 13.5
    0 3 -7 16.1
    0 -3 7 22.1
    0 -3 7 21
    0 3 -6 1.5
    0 3 -6 4
    0 -3 6 6.8
    0 -3 6 8.1
    0 3 -5 10.2
    0 3 -5 7.9
    0 -3 5 13.2
    0 -3 5 9
    0 3 -4 236.1
    0 3 -4 244.1
    0 -3 4 241.2
    0 -3 4 241.8
    0 3 -3 445
    0 3 -3 415.8
    0 -3 3 437.4
    0 -3 3 404.7
    0 -3 3 416
    0 3 -2 489.5
    0 3 -2 439
    0 3 -2 402.9
    0 3 -2 435.8
    0 -3 2 513.3
    0 -3 2 417.3
    0 -3 2 475.1
    0 3 -1 1388.8
    0 3 -1 1213.2
    0 3 -1 1401.2
    0 -3 1 1233.3
    0 3 0 745.1
    0 3 0 672.8
    0 3 0 598.7
    0 3 1 1240.6
    0 3 1 1166.3
    0 -3 -1 1163.2
    0 3 2 441.7
    0 3 2 431
    0 -3 -2 467.6
    0 -3 -3 355
    0 -3 -3 408.7
    0 3 4 208.2
    0 -3 -4 209.4
    0 -3 -4 228.5
    0 3 5 7.6
    0 -3 -5 7.1
    0 3 6 10
    0 -3 -6 5
    0 3 7 21.6
    0 3 7 23
    0 -3 -7 8.7
    0 3 8 14.5
    0 3 8 17.3
    0 -3 -8 21.5
    0 3 9 8.8
    0 3 9 12.1
    0 -3 -9 15.5
    0 3 10 815
    0 -3 -10 817.8
    0 3 11 360
    0 -3 -11 356.8
    0 3 12 37.8
    0 -3 -12 33.4
    0 3 13 34.8
    0 -3 -13 16.2
    0 3 14 14.9
    0 -3 -14 18.3
    0 3 15 0.7
    0 -3 -15 -3
    0 3 16 5.5
    0 -3 -16 10.2
    0 3 17 28.1
    0 -3 -17 17.8
    0 3 18 24.1
    0 3 18 20.4
    0 -3 -18 17.9
    0 -3 -19 5.2
    0 -3 -20 10.8
    0 -3 -20 7.2
    0 -3 -21 35.1
    0 -3 -21 24.8
    0 -3 -22 10.3
    0 -3 -22 6.6
    0 -3 -23 15.4
    0 -3 -23 9.1
    0 -3 -24 -1
    0 -3 -25 9
    0 -3 -26 2.2
    0 -3 -27 7.5
    0 4 -27 -4.1
    0 4 -26 2.3
    0 4 -25 22.1
    0 4 -24 -4.1
    0 4 -23 9
    0 4 -23 9.4
    0 4 -22 -7.2
    0 4 -22 0.1
    0 4 -21 13.7
    0 4 -21 9.5
    0 4 -20 8.4
    0 4 -20 1.5
    0 4 -19 -3.1
    0 4 -19 3.6
    0 4 -18 5
    0 4 -18 8.3
    0 4 -17 159.7
    0 4 -17 171.5
    0 -4 17 240.3
    0 4 -16 347.4
    0 4 -16 414.1
    0 -4 16 461.7
    0 4 -15 14.1
    0 4 -15 13.4
    0 -4 15 16.4
    0 4 -14 22.9
    0 4 -14 19.9
    0 -4 14 21.8
    0 4 -13 135.7
    0 4 -13 128.5
    0 -4 13 161.6
    0 4 -12 45.6
    0 4 -12 52.2
    0 -4 12 59.4
    0 4 -11 7.2
    0 4 -11 8.4
    0 -4 11 11.5
    0 4 -10 0.6
    0 4 -10 5.7
    0 -4 10 -4.5
    0 -4 10 3.1
    0 4 -9 55.8
    0 4 -9 53.1
    0 -4 9 64.3
    0 -4 9 61.9
    0 4 -8 221
    0 4 -8 215.3
    0 -4 8 238.3
    0 -4 8 245.5
    0 4 -7 1228
    0 4 -7 1146.8
    0 -4 7 1380.4
    0 -4 7 1323.3
    0 4 -6 144.4
    0 4 -6 143.4
    0 -4 6 163.9
    0 -4 6 141.3
    0 4 -5 192.2
    0 4 -5 170.7
    0 -4 5 181.2
    0 -4 5 177.4
    0 4 -4 6.5
    0 4 -4 4.1
    0 -4 4 6.3
    0 -4 4 7.5
    0 -4 4 7.8
    0 -4 4 6.8
    0 4 -3 51.1
    0 4 -3 50.7
    0 -4 3 43.7
    0 -4 3 57.2
    0 -4 3 37.5
    0 -4 3 43.7
    0 4 -2 391.8
    0 4 -2 349
    0 4 -2 318.8
    0 4 -2 390.3
    0 -4 2 397.7
    0 -4 2 344.1
    0 -4 2 410.5
    0 4 -1 422.9
    0 4 -1 369.8
    0 4 -1 404.8
    0 -4 1 443.3
    0 -4 1 395.4
    0 -4 1 461
    0 4 0 150.2
    0 4 0 137.1
    0 4 0 125.3
    0 -4 0 156.5
    0 -4 0 143.4
    0 -4 0 149.4
    0 4 1 393.3
    0 4 1 374.6
    0 -4 -1 382.6
    0 -4 -1 368.2
    0 -4 -1 320.4
    0 4 2 362.4
    0 4 2 320.6
    0 -4 -2 330.8
    0 -4 -2 275.5
    0 4 3 45.3
    0 4 3 43.8
    0 -4 -3 38.5
    0 4 4 8.6
    0 -4 -4 4
    0 -4 -4 5.1
    0 -4 -4 6.1
    0 4 5 156.4
    0 -4 -5 152.4
    0 -4 -5 162.5
    0 -4 -5 166.7
    0 4 6 139.4
    0 -4 -6 131.3
    0 4 7 1161.7
    0 -4 -7 1131.1
    0 4 8 226.3
    0 -4 -8 227.4
    0 4 9 57.2
    0 -4 -9 63.2
    0 4 10 5.2
    0 -4 -10 -5.8
    0 4 11 6.9
    0 -4 -11 -6.3
    0 4 12 46.7
    0 -4 -12 46.8
    0 4 13 141.2
    0 -4 -13 138.6
    0 4 14 22.5
    0 -4 -14 28.5
    0 4 15 14.8
    0 -4 -15 5.3
    0 4 16 366.6
    0 -4 -16 380.7
    0 4 17 186
    0 -4 -17 174.2
    0 -4 -18 11
    0 -4 -19 -2.6
    0 -4 -20 2.2
    0 -4 -21 11.5
    0 -4 -22 2.9
    0 -4 -22 -1.4
    0 -4 -23 2.5
    0 -4 -23 3.6
    0 -4 -24 -0.5
    0 -4 -25 16.7
    0 -4 -26 6
    0 -4 -27 -1.7
    0 5 -27 25.3
    0 5 -26 -13.4
    0 5 -24 5.6
    0 5 -23 0
    0 5 -23 -0.3
    0 5 -22 0.8
    0 5 -22 -2.1
    0 5 -21 16.6
    0 5 -21 3.7
    0 5 -20 5.5
    0 5 -20 6.3
    0 5 -19 16.3
    0 5 -19 19.5
    0 5 -18 3
    0 5 -18 3.5
    0 5 -17 4.7
    0 5 -17 10.2
    0 5 -16 93.1
    0 5 -16 93
    0 -5 16 112.1
    0 5 -15 7.5
    0 5 -15 0
    0 -5 15 1.9
    0 5 -14 7.1
    0 5 -14 3.7
    0 -5 14 18.4
    0 5 -13 43.6
    0 5 -13 54.5
    0 -5 13 56.9
    0 5 -12 16.7
    0 5 -12 18.3
    0 -5 12 17.3
    0 5 -11 4.2
    0 5 -11 14.3
    0 -5 11 13.3
    0 -5 11 9.5
    0 5 -10 75.9
    0 5 -10 75.6
    0 -5 10 95.8
    0 -5 10 77.8
    0 5 -9 216
    0 5 -9 210.4
    0 -5 9 244.7
    0 -5 9 248.5
    0 5 -8 602.8
    0 5 -8 597.1
    0 -5 8 690.7
    0 -5 8 642.7
    0 5 -7 191.4
    0 5 -7 181.2
    0 -5 7 223.7
    0 -5 7 185.4
    0 5 -6 548
    0 5 -6 501.9
    0 -5 6 590.2
    0 -5 6 560.9
    0 -5 6 543.8
    0 5 -5 2.3
    0 5 -5 10.9
    0 -5 5 8.6
    0 -5 5 8.1
    0 -5 5 3.8
    0 -5 5 8.8
    0 5 -4 310.2
    0 -5 4 304
    0 -5 4 299.5
    0 -5 4 268.4
    0 -5 4 299.9
    0 5 -3 62.1
    0 5 -3 59.9
    0 5 -3 59.1
    0 -5 3 65.6
    0 -5 3 55.7
    0 -5 3 71.2
    0 5 -2 70
    0 5 -2 62.2
    0 5 -2 73
    0 -5 2 69.6
    0 -5 2 62
    0 -5 2 76.8
    0 5 -1 60.2
    0 5 -1 47.5
    0 5 -1 57.1
    0 -5 1 59.8
    0 -5 1 58
    0 -5 1 58
    0 5 0 200.8
    0 5 0 168.7
    0 5 0 165.7
    0 -5 0 203.1
    0 -5 0 187.8
    0 -5 0 199
    0 5 1 51.1
    0 5 1 55
    0 -5 -1 50.5
    0 -5 -1 53.2
    0 -5 -1 45.7
    0 5 2 62.1
    0 5 2 57.7
    0 -5 -2 60
    0 -5 -2 56.9
    0 -5 -2 52.5
    0 5 3 61.9
    0 5 3 55
    0 -5 -3 55.1
    0 -5 -3 48.9
    0 5 4 297
    0 5 4 272.9
    0 -5 -4 242.5
    0 -5 -4 287.2
    0 5 5 6.7
    0 -5 -5 4.8
    0 -5 -5 7.4
    0 -5 -5 4.3
    0 5 6 517.3
    0 -5 -6 452
    0 -5 -6 542.5
    0 -5 -6 505.2
    0 5 7 184.2
    0 -5 -7 185.8
    0 -5 -7 198.4
    0 5 8 586.4
    0 -5 -8 596.3
    0 5 9 199.4
    0 -5 -9 197.5
    0 5 10 66.8
    0 -5 -10 82.2
    0 5 11 6.7
    0 -5 -11 0.4
    0 5 12 17.3
    0 -5 -12 17.6
    0 5 13 53.4
    0 -5 -13 57.2
    0 5 14 -1.5
    0 -5 -14 1
    0 5 15 8.6
    0 -5 -15 11.7
    0 5 16 85.8
    0 -5 -16 87.4
    0 -5 -17 9.9
    0 -5 -18 -0.2
    0 -5 -19 21.9
    0 -5 -20 0.2
    0 -5 -21 7.3
    0 -5 -22 0.8
    0 -5 -23 -7.7
    0 -5 -23 6.9
    0 -5 -24 -2.1
    0 -5 -26 5.4
    0 -5 -27 18.7
    0 6 -26 5.9
    0 6 -24 14.8
    0 6 -23 0.7
    0 6 -23 -0.2
    0 6 -22 -3.6
    0 6 -22 5.9
    0 6 -21 -2.4
    0 6 -21 5.6
    0 6 -20 16.1
    0 6 -20 7.4
    0 6 -19 6.9
    0 6 -19 3.2
    0 6 -18 -1.7
    0 6 -18 0.1
    0 6 -17 14.3
    0 6 -17 4.1
    0 6 -16 7.1
    0 6 -16 -4.8
    0 -6 16 3.4
    0 6 -15 8.5
    0 6 -15 5
    0 -6 15 9.9
    0 6 -14 1.8
    0 6 -14 0.9
    0 -6 14 -4
    0 6 -13 20.1
    0 6 -13 21.6
    0 -6 13 22.9
    0 -6 13 24.7
    0 6 -12 -1.3
    0 6 -12 2.9
    0 -6 12 11.8
    0 -6 12 3.6
    0 6 -11 42.5
    0 6 -11 44.3
    0 -6 11 59.8
    0 -6 11 48.5
    0 6 -10 44.8
    0 6 -10 36.9
    0 -6 10 46.1
    0 -6 10 43.7
    0 6 -9 15.7
    0 6 -9 14.7
    0 -6 9 13.2
    0 -6 9 21.6
    0 -6 9 16.5
    0 6 -8 301.3
    0 6 -8 287.7
    0 -6 8 332.4
    0 -6 8 314.1
    0 -6 8 299.3
    0 6 -7 106.5
    0 6 -7 97.4
    0 -6 7 90
    0 -6 7 96.8
    0 -6 7 85.2
    0 -6 7 90.7
    0 6 -6 18.5
    0 6 -6 13.7
    0 -6 6 11.4
    0 -6 6 8.9
    0 -6 6 11.8
    0 -6 6 15.7
    0 6 -5 7.9
    0 6 -5 3.4
    0 -6 5 11
    0 -6 5 11.2
    0 -6 5 10.4
    0 -6 5 10
    0 6 -4 75.2
    0 6 -4 73.2
    0 -6 4 70.5
    0 -6 4 67.2
    0 -6 4 70.6
    0 6 -3 35.5
    0 6 -3 40.9
    0 6 -3 35.7
    0 6 -3 45
    0 -6 3 42.2
    0 -6 3 37.2
    0 -6 3 37.1
    0 6 -2 67.3
    0 6 -2 60.2
    0 6 -2 64
    0 -6 2 71.2
    0 -6 2 67.2
    0 -6 2 77.1
    0 6 -1 147
    0 6 -1 133.7
    0 6 -1 125.3
    0 -6 1 165.4
    0 -6 1 163.9
    0 6 0 160.7
    0 6 0 149.5
    0 6 0 142.5
    0 -6 0 172.6
    0 -6 0 155.7
    0 -6 0 155.1
    0 6 1 155.3
    0 6 1 139
    0 -6 -1 146.2
    0 -6 -1 138
    0 6 2 63.2
    0 6 2 62.3
    0 -6 -2 57.3
    0 -6 -2 57.9
    0 -6 -2 46.3
    0 6 3 32.8
    0 6 3 30.5
    0 -6 -3 32.2
    0 -6 -3 18.5
    0 6 4 70.9
    0 6 4 70.8
    0 -6 -4 62.7
    0 -6 -4 50.2
    0 6 5 12.5
    0 -6 -5 -0.6
    0 -6 -5 13.3
    0 -6 -5 8.8
    0 6 6 9.3
    0 -6 -6 12.1
    0 -6 -6 12.2
    0 -6 -6 11
    0 6 7 87.8
    0 -6 -7 95.5
    0 -6 -7 103.1
    0 -6 -7 85.9
    0 6 8 274.6
    0 -6 -8 246.5
    0 -6 -8 294.1
    0 6 9 10.1
    0 6 9 15.3
    0 -6 -9 3.4
    0 -6 -9 18.2
    0 6 10 31.4
    0 6 10 46.4
    0 -6 -10 32.6
    0 6 11 40.8
    0 6 11 41.3
    0 -6 -11 31.7
    0 6 12 7
    0 -6 -12 3.2
    0 6 13 23.4
    0 -6 -13 24.2
    0 6 14 2.6
    0 6 14 2.6
    0 -6 -14 1
    0 6 15 9.6
    0 6 15 7.3
    0 -6 -15 3
    0 6 16 5.6
    0 6 16 4.1
    0 -6 -16 -7.7
    0 6 17 4.6
    0 -6 -17 4.1
    0 -6 -18 12.5
    0 -6 -19 10.1
    0 -6 -20 10.6
    0 -6 -21 -3
    0 -6 -22 2.7
    0 -6 -23 -7
    0 -6 -24 34.6
    0 -6 -26 8.3
    0 7 -26 1.5
    0 7 -25 20.6
    0 7 -24 -4.6
    0 7 -23 -1.3
    0 7 -22 0.1
    0 7 -22 8.9
    0 7 -21 -3.4
    0 7 -21 1.9
    0 -7 21 7.1
    0 7 -20 -1.5
    0 7 -20 2.8
    0 -7 20 -1.3
    0 7 -19 10.4
    0 7 -19 7.9
    0 -7 19 8.8
    0 7 -18 -9.7
    0 7 -18 3.6
    0 -7 18 2.9
    0 7 -17 3
    0 7 -17 -5.1
    0 -7 17 0.3
    0 7 -16 1.5
    0 7 -16 0.7
    0 -7 16 -0.7
    0 7 -15 0.1
    0 7 -15 -0.1
    0 -7 15 0
    0 -7 15 2.2
    0 7 -14 1
    0 7 -14 0.3
    0 -7 14 -0.9
    0 -7 14 3.7
    0 -7 14 4.8
    0 7 -13 8.6
    0 7 -13 16
    0 -7 13 6.6
    0 -7 13 7.9
    0 -7 13 7.4
    0 7 -12 9.7
    0 7 -12 6.2
    0 -7 12 7.3
    0 -7 12 8.8
    0 -7 12 7.1
    0 7 -11 62.7
    0 7 -11 73.4
    0 -7 11 80.6
    0 -7 11 76.9
    0 -7 11 73.1
    0 7 -10 1.5
    0 7 -10 4.2
    0 -7 10 0.2
    0 -7 10 2.6
    0 -7 10 2.7
    0 7 -9 0.6
    0 7 -9 1.8
    0 -7 9 0
    0 -7 9 0.3
    0 -7 9 -2
    0 -7 9 1.4
    0 7 -8 118.4
    0 7 -8 96.2
    0 -7 8 118.1
    0 -7 8 123.2
    0 -7 8 102.1
    0 -7 8 106.4
    0 7 -7 104.8
    0 7 -7 94.2
    0 -7 7 110.1
    0 -7 7 104.8
    0 -7 7 108.2
    0 7 -6 131.5
    0 7 -6 111.1
    0 -7 6 120.6
    0 -7 6 110.5
    0 -7 6 121.6
    0 7 -5 307.6
    0 7 -5 265.2
    0 -7 5 286.6
    0 -7 5 267.9
    0 -7 5 277
    0 7 -4 552.7
    0 7 -4 521
    0 -7 4 600.8
    0 -7 4 510.5
    0 -7 4 600.2
    0 7 -3 4.4
    0 7 -3 6.3
    0 7 -3 3.1
    0 7 -3 2
    0 -7 3 8.6
    0 -7 3 5
    0 -7 3 0.8
    0 7 -2 37.9
    0 7 -2 34.7
    0 -7 2 35.7
    0 -7 2 39.4
    0 -7 2 37.1
    0 7 -1 31.2
    0 7 -1 23.5
    0 7 -1 11.8
    0 -7 1 28.2
    0 -7 1 29.6
    0 -7 1 24.9
    0 7 0 28.7
    0 7 0 23.9
    0 7 0 23.2
    0 -7 0 30.7
    0 -7 0 32.4
    0 -7 0 34.4
    0 7 1 21.5
    0 7 1 19.6
    0 -7 -1 19.8
    0 -7 -1 18
    0 7 2 42
    0 7 2 39.6
    0 -7 -2 38.7
    0 -7 -2 41.2
    0 -7 -2 33.9
    0 7 3 -6.4
    0 7 3 0
    0 -7 -3 0.1
    0 -7 -3 0.2
    0 7 4 511.5
    0 7 4 486.3
    0 -7 -4 493.1
    0 -7 -4 386.9
    0 7 5 287.8
    0 7 5 255.4
    0 -7 -5 207.2
    0 -7 -5 266.7
    0 -7 -5 220.8
    0 7 6 110.7
    0 -7 -6 93.7
    0 -7 -6 117.5
    0 -7 -6 105.8
    0 -7 -7 80
    0 -7 -7 102.8
    0 -7 -7 93.3
    0 7 8 111
    0 -7 -8 85.4
    0 -7 -8 116.4
    0 -7 -8 106
    0 7 9 1.6
    0 -7 -9 -4.9
    0 -7 -9 0.4
    0 7 10 0.2
    0 -7 -10 -7.4
    0 -7 -10 8.5
    0 7 11 65.3
    0 -7 -11 67.4
    0 -7 -11 62.9
    0 7 12 4.1
    0 7 12 4.3
    0 -7 -12 9.3
    0 -7 -12 -3.8
    0 7 13 10.1
    0 7 13 7.6
    0 -7 -13 0.5
    0 -7 -13 10.6
    0 7 14 2.6
    0 7 14 3.7
    0 -7 -14 -5.8
    0 7 15 0.5
    0 7 15 -0.5
    0 -7 -15 8.4
    0 7 16 29.3
    0 7 16 -4.4
    0 -7 -16 0.6
    0 -7 -17 -7.1
    0 -7 -18 3.2
    0 -7 -19 7.6
    0 -7 -20 -9
    0 -7 -21 4.7
    0 -7 -22 5.9
    0 -7 -23 5.7
    0 -7 -24 6.4
    0 -7 -25 4.5
    0 -7 -26 0
    0 8 -26 -8.5
    0 8 -25 -0.6
    0 8 -23 -2.7
    0 8 -22 21.8
    0 8 -22 7.4
    0 8 -21 -6.9
    0 8 -21 5.1
    0 8 -20 3.8
    0 8 -20 2.6
    0 -8 20 5
    0 8 -19 13.9
    0 8 -19 12.9
    0 -8 19 11.1
    0 8 -18 -10
    0 8 -18 -1.4
    0 -8 18 1
    0 8 -17 3
    0 8 -17 2.7
    0 -8 17 3.3
    0 8 -16 -0.3
    0 8 -16 3.6
    0 -8 16 6
    0 8 -15 18.7
    0 8 -15 13.9
    0 -8 15 19.4
    0 -8 15 15.5
    0 -8 15 12.6
    0 8 -14 2.1
    0 8 -14 2.8
    0 -8 14 0.3
    0 -8 14 4
    0 -8 14 -2
    0 8 -13 1.7
    0 8 -13 -0.3
    0 -8 13 2.9
    0 -8 13 1.2
    0 -8 13 -2.8
    0 8 -12 19
    0 8 -12 14.8
    0 -8 12 16.6
    0 -8 12 18.4
    0 -8 12 17.5
    0 8 -11 21.5
    0 8 -11 18.6
    0 -8 11 16.9
    0 -8 11 20.8
    0 -8 11 18.9
    0 -8 11 18.6
    0 8 -10 150.5
    0 8 -10 133.6
    0 -8 10 165.1
    0 -8 10 164.2
    0 -8 10 144.7
    0 -8 10 156.2
    0 8 -9 22.2
    0 8 -9 16.3
    0 -8 9 21.5
    0 -8 9 22.6
    0 -8 9 23.7
    0 -8 9 19.4
    0 8 -8 -4.3
    0 8 -8 7.2
    0 -8 8 11.6
    0 -8 8 9.9
    0 -8 8 10.2
    0 -8 8 10.1
    0 8 -7 674
    0 8 -7 565
    0 -8 7 691.2
    0 -8 7 569.4
    0 -8 7 626.6
    0 8 -6 24.4
    0 8 -6 24.9
    0 -8 6 28
    0 -8 6 23.6
    0 -8 6 23.2
    0 8 -5 72.5
    0 8 -5 66.1
    0 -8 5 65.3
    0 -8 5 61.3
    0 -8 5 66.5
    0 8 -4 8.3
    0 8 -4 2
    0 8 -4 7.1
    0 8 -4 12
    0 -8 4 5.5
    0 -8 4 3.9
    0 -8 4 3
    0 8 -3 122.9
    0 8 -3 96.8
    0 8 -3 91.9
    0 -8 3 111.1
    0 -8 3 108.5
    0 -8 3 112.7
    0 8 -2 253.7
    0 8 -2 233.7
    0 8 -2 206.1
    0 -8 2 290.8
    0 -8 2 258.4
    0 -8 2 260.3
    0 8 -1 19.8
    0 8 -1 11.6
    0 8 -1 9.1
    0 -8 1 22.8
    0 -8 1 15.8
    0 -8 1 12.9
    0 8 0 6.4
    0 8 0 3.6
    0 8 0 3.9
    0 -8 0 4.2
    0 -8 0 6.1
    0 -8 0 0.3
    0 8 1 8.4
    0 8 1 14.4
    0 -8 -1 15.5
    0 -8 -1 19.6
    0 8 2 264.9
    0 8 2 245.5
    0 -8 -2 245
    0 -8 -2 246.2
    0 -8 -2 227.3
    0 8 3 121
    0 8 3 103.2
    0 -8 -3 108.3
    0 -8 -3 92.8
    0 8 4 7.9
    0 8 4 1.8
    0 -8 -4 2.8
    0 -8 -4 4.4
    0 8 5 75.2
    0 8 5 56.5
    0 -8 -5 59.1
    0 -8 -5 50.3
    0 8 6 19.8
    0 -8 -6 12.2
    0 -8 -6 12.3
    0 -8 -6 18.8
    0 -8 -6 11.1
    0 8 7 606.5
    0 -8 -7 499.7
    0 -8 -7 636.8
    0 -8 -7 548.6
    0 -8 -8 10.8
    0 -8 -8 10.4
    0 -8 -8 11.2
    0 8 9 15.9
    0 -8 -9 11.7
    0 -8 -9 18.4
    0 -8 -9 17.5
    0 8 10 160.4
    0 -8 -10 143.5
    0 -8 -10 154.2
    0 8 11 17.2
    0 -8 -11 18.3
    0 -8 -11 16.3
    0 8 12 17.2
    0 -8 -12 16.4
    0 -8 -12 24.1
    0 8 13 -2.3
    0 -8 -13 -2.3
    0 -8 -13 4.1
    0 8 14 2.2
    0 -8 -14 0.7
    0 -8 -14 7.4
    0 8 15 18.2
    0 8 15 14.2
    0 -8 -15 7.4
    0 -8 -15 16.7
    0 8 16 15.1
    0 -8 -16 -0.6
    0 -8 -17 12.6
    0 -8 -18 1.1
    0 -8 -19 23
    0 -8 -20 11.1
    0 -8 -21 10.1
    0 -8 -22 9.6
    0 -8 -23 12.4
    0 -8 -25 12.1
    0 9 -25 -3.1
    0 9 -23 10.3
    0 9 -22 1.8
    0 9 -22 -5.4
    0 9 -21 -2.2
    0 9 -21 -5.7
    0 9 -20 6.4
    0 9 -20 2
    0 9 -19 -1.2
    0 9 -19 -5.8
    0 -9 19 0.5
    0 9 -18 9.9
    0 9 -18 12.6
    0 -9 18 15.8
    0 9 -17 6.6
    0 9 -17 4.5
    0 -9 17 5.5
    0 9 -16 -13
    0 9 -16 -1.6
    0 -9 16 3.6
    0 -9 16 2.9
    0 9 -15 -6
    0 9 -15 -3.2
    0 -9 15 0.5
    0 -9 15 3.5
    0 9 -14 2
    0 9 -14 -4.9
    0 -9 14 5.3
    0 -9 14 0.7
    0 -9 14 0.6
    0 -9 14 1.2
    0 9 -13 22.9
    0 9 -13 25.8
    0 -9 13 25
    0 -9 13 29.8
    0 -9 13 28.9
    0 -9 13 31.2
    0 9 -12 55.8
    0 9 -12 41.4
    0 -9 12 43.4
    0 -9 12 48.5
    0 -9 12 40.6
    0 -9 12 46.7
    0 9 -11 232.3
    0 9 -11 176.8
    0 -9 11 242.3
    0 -9 11 216.2
    0 -9 11 184.6
    0 -9 11 212.2
    0 9 -10 -1.5
    0 9 -10 -4.8
    0 -9 10 0.7
    0 -9 10 3.3
    0 -9 10 -1.4
    0 -9 10 2.4
    0 9 -9 11.5
    0 9 -9 13.9
    0 -9 9 21
    0 -9 9 13
    0 -9 9 8.7
    0 9 -8 1.8
    0 9 -8 1.7
    0 -9 8 1.3
    0 -9 8 4.1
    0 -9 8 6.3
    0 9 -7 24.1
    0 9 -7 21.7
    0 -9 7 36.3
    0 -9 7 26.4
    0 -9 7 21.8
    0 9 -6 3.9
    0 -9 6 3.5
    0 -9 6 4.3
    0 -9 6 6.2
    0 9 -5 166.1
    0 9 -5 161
    0 -9 5 181.9
    0 -9 5 162.9
    0 -9 5 159.7
    0 9 -4 3
    0 9 -4 2.5
    0 9 -4 2.9
    0 9 -4 6.7
    0 -9 4 -3
    0 -9 4 1.4
    0 -9 4 0.6
    0 9 -3 13.8
    0 9 -3 8
    0 9 -3 4.7
    0 -9 3 6.6
    0 -9 3 9.1
    0 -9 3 14.2
    0 9 -2 480.4
    0 9 -2 441.7
    0 9 -2 390.4
    0 -9 2 526.7
    0 -9 2 470.7
    0 -9 2 485.5
    0 9 -1 261.6
    0 9 -1 212.2
    0 9 -1 201.5
    0 -9 1 244.2
    0 -9 1 244.6
    0 -9 1 249.3
    0 9 0 85.4
    0 9 0 67.8
    0 9 0 72.1
    0 -9 0 79.9
    0 -9 0 76.1
    0 -9 0 69.4
    0 9 1 236.1
    0 9 1 210.8
    0 -9 -1 224.6
    0 -9 -1 228.5
    0 -9 -1 220.3
    0 9 2 473.8
    0 9 2 447
    0 -9 -2 468.4
    0 -9 -2 419.4
    0 9 3 13.2
    0 9 3 6.4
    0 -9 -3 6.1
    0 -9 -3 6.8
    0 9 4 4.2
    0 9 4 1.3
    0 -9 -4 4.6
    0 -9 -4 -1.3
    0 9 5 158.6
    0 9 5 155.8
    0 -9 -5 145.2
    0 -9 -5 124.3
    0 9 6 5.9
    0 9 6 -0.4
    0 -9 -6 -4.2
    0 -9 -6 3.1
    0 -9 -6 4.2
    0 9 7 25.3
    0 -9 -7 11.7
    0 -9 -7 20.9
    0 -9 -7 20.8
    0 -9 -7 16.8
    0 9 8 0.3
    0 -9 -8 -0.9
    0 -9 -8 0.1
    0 -9 -8 2.2
    0 -9 -8 5.7
    0 9 9 13.3
    0 -9 -9 11.2
    0 -9 -9 12.5
    0 -9 -9 15.4
    0 9 10 7.7
    0 -9 -10 4.1
    0 -9 -10 4.9
    0 -9 -10 2.5
    0 9 11 193.5
    0 -9 -11 173.9
    0 -9 -11 203.3
    0 9 12 42.2
    0 -9 -12 37.6
    0 -9 -12 48.2
    0 9 13 28.2
    0 -9 -13 22.4
    0 -9 -13 27.3
    0 9 14 0.2
    0 -9 -14 -1.6
    0 -9 -14 -9
    0 9 15 12.2
    0 -9 -15 -9.3
    0 -9 -16 4.5
    0 -9 -17 3.7
    0 -9 -18 4.1
    0 -9 -19 -1.1
    0 -9 -20 3.1
    0 -9 -21 10.5
    0 -9 -22 -8.9
    0 -9 -23 1.1
    0 -9 -25 -4.4
    0 10 -25 -3.1
    0 10 -24 -4.7
    0 10 -22 -4.3
    0 10 -22 1.9
    0 10 -21 -2.8
    0 10 -21 -4.1
    0 -10 21 -0.6
    0 10 -20 -9.5
    0 10 -20 8.6
    0 -10 20 2.6
    0 10 -19 7.4
    0 10 -19 0.5
    0 -10 19 6
    0 10 -18 -0.7
    0 10 -18 3.2
    0 -10 18 3.7
    0 -10 18 -2.2
    0 10 -17 2.2
    0 10 -17 0.3
    0 -10 17 -0.7
    0 -10 17 -0.3
    0 -10 17 -2.7
    0 10 -16 14.7
    0 10 -16 23.6
    0 -10 16 25.5
    0 -10 16 20
    0 10 -15 5.7
    0 10 -15 18.7
    0 -10 15 16.2
    0 -10 15 14.6
    0 -10 15 12.4
    0 10 -14 4.5
    0 10 -14 15.4
    0 -10 14 34.1
    0 -10 14 12.1
    0 -10 14 10
    0 -10 14 14.3
    0 10 -13 14
    0 10 -13 17.8
    0 -10 13 21.3
    0 -10 13 20.2
    0 -10 13 21.1
    0 -10 13 17.8
    0 10 -12 137.1
    0 10 -12 116.5
    0 -10 12 146.8
    0 -10 12 144.7
    0 -10 12 136.4
    0 -10 12 143.3
    0 10 -11 -0.8
    0 -10 11 7.4
    0 -10 11 0.4
    0 -10 11 -0.5
    0 -10 11 -2.7
    0 10 -10 187.3
    0 10 -10 144.6
    0 -10 10 190.9
    0 -10 10 151.8
    0 -10 10 179.5
    0 10 -9 6.7
    0 10 -9 5.7
    0 -10 9 3
    0 -10 9 4.1
    0 -10 9 8.8
    0 10 -8 115.7
    0 10 -8 103.2
    0 -10 8 119.8
    0 -10 8 112.5
    0 -10 8 123.3
    0 10 -7 3.9
    0 10 -7 4.1
    0 -10 7 2.6
    0 -10 7 5.6
    0 -10 7 8.9
    0 10 -6 34.4
    0 10 -6 20.3
    0 -10 6 42.8
    0 -10 6 39.1
    0 -10 6 41.4
    0 10 -5 32
    0 10 -5 31.4
    0 10 -5 29.8
    0 -10 5 28.7
    0 -10 5 32.8
    0 -10 5 30.8
    0 10 -4 6.2
    0 10 -4 5
    0 10 -4 -1.9
    0 -10 4 9.4
    0 -10 4 6.9
    0 -10 4 5.9
    0 10 -3 18.4
    0 10 -3 12.7
    0 10 -3 12.2
    0 -10 3 14.8
    0 -10 3 16.1
    0 -10 3 12.8
    0 10 -2 63
    0 10 -2 67.3
    0 10 -2 51.2
    0 -10 2 83.4
    0 -10 2 75.5
    0 -10 2 69.5
    0 10 -1 29.2
    0 10 -1 20.6
    0 10 -1 18.2
    0 -10 1 27.5
    0 -10 1 34.8
    0 10 0 263.7
    0 10 0 253.7
    0 10 0 204.4
    0 -10 0 284.3
    0 -10 0 301
    0 -10 0 285.2
    0 10 1 36.7
    0 10 1 29.6
    0 -10 -1 32
    0 -10 -1 27.5
    0 -10 -1 28.3
    0 10 2 74.2
    0 10 2 70.2
    0 -10 -2 71.5
    0 -10 -2 68.6
    0 -10 -2 62.3
    0 10 3 17.8
    0 10 3 13.8
    0 -10 -3 8.7
    0 -10 -3 13.2
    0 10 4 6
    0 10 4 3.2
    0 -10 -4 6.5
    0 -10 -4 8
    0 10 5 18.8
    0 10 5 33.1
    0 -10 -5 32.4
    0 -10 -5 27.7
    0 10 6 38.8
    0 10 6 34.5
    0 -10 -6 27.3
    0 -10 -6 26.1
    0 10 7 7.5
    0 -10 -7 6.4
    0 -10 -7 9.9
    0 -10 -7 4.6
    0 -10 -7 4
    0 10 8 116.2
    0 -10 -8 95
    0 -10 -8 111.4
    0 -10 -8 103.8
    0 -10 -8 81.4
    0 10 9 0
    0 -10 -9 -1.7
    0 -10 -9 3.7
    0 -10 -9 5.3
    0 -10 -9 3
    0 10 10 153.7
    0 -10 -10 129.2
    0 -10 -10 160.3
    0 -10 -10 148.7
    0 -10 -10 102.5
    0 10 11 6
    0 -10 -11 0.2
    0 -10 -11 -8.3
    0 -10 -11 6.1
    0 10 12 131.4
    0 -10 -12 122.7
    0 -10 -12 157
    0 -10 -12 78.6
    0 -10 -13 24.4
    0 -10 -13 23.3
    0 10 14 18.1
    0 -10 -14 4.1
    0 -10 -14 61
    0 -10 -15 11.9
    0 -10 -16 12.8
    0 -10 -17 -3.7
    0 -10 -18 -7.7
    0 -10 -19 -0.5
    0 -10 -20 4
    0 -10 -21 -10.5
    0 -10 -22 1.4
    0 -10 -23 7.5
    0 -10 -24 9.3
    0 11 -24 -4.5
    0 11 -22 5.1
    0 11 -22 -0.4
    0 11 -21 -1
    0 11 -21 -1.8
    0 11 -20 2
    0 11 -20 7.2
    0 -11 20 6.8
    0 11 -19 -2.6
    0 11 -19 0.5
    0 -11 19 1.5
    0 11 -18 25.7
    0 11 -18 21.2
    0 -11 18 22.2
    0 11 -17 7.5
    0 11 -17 -5.2
    0 -11 17 -1.1
    0 -11 17 5.2
    0 -11 17 7.4
    0 11 -16 11.1
    0 11 -16 5.8
    0 -11 16 13.9
    0 -11 16 17
    0 -11 16 12.6
    0 11 -15 -5.8
    0 11 -15 4.1
    0 -11 15 0.5
    0 -11 15 -0.9
    0 -11 15 2.5
    0 11 -14 0.4
    0 11 -14 3.5
    0 -11 14 2.2
    0 -11 14 -2.5
    0 -11 14 0.4
    0 11 -13 -3.2
    0 11 -13 -0.1
    0 -11 13 18.6
    0 -11 13 1.2
    0 -11 13 1.7
    0 -11 13 -1.6
    0 11 -12 215.2
    0 11 -12 173.2
    0 -11 12 223.8
    0 -11 12 204.2
    0 -11 12 205.2
    0 11 -11 4.7
    0 11 -11 -1.1
    0 -11 11 -3.5
    0 -11 11 1.6
    0 -11 11 0.3
    0 11 -10 82.2
    0 11 -10 56.7
    0 -11 10 85.5
    0 -11 10 58.8
    0 -11 10 67.5
    0 11 -9 0.6
    0 11 -9 7.1
    0 -11 9 3.4
    0 -11 9 5.6
    0 -11 9 12.7
    0 11 -8 58.4
    0 11 -8 47.2
    0 -11 8 58.9
    0 -11 8 52.5
    0 -11 8 56.1
    0 11 -7 6.6
    0 11 -7 11.6
    0 -11 7 4.2
    0 -11 7 1.8
    0 -11 7 5.5
    0 11 -6 14.9
    0 11 -6 15.4
    0 -11 6 13.8
    0 -11 6 16.2
    0 -11 6 16.3
    0 11 -5 86.3
    0 11 -5 77.7
    0 11 -5 64.3
    0 -11 5 96.7
    0 -11 5 85.9
    0 -11 5 81.6
    0 11 -4 -2.6
    0 11 -4 0.7
    0 11 -4 -0.3
    0 -11 4 -2
    0 -11 4 -0.4
    0 -11 4 -1.7
    0 11 -3 4.3
    0 11 -3 4.2
    0 11 -3 4.4
    0 -11 3 10.1
    0 -11 3 2.1
    0 -11 3 7.2
    0 11 -2 7.1
    0 11 -2 8.5
    0 11 -2 6.7
    0 -11 2 12.5
    0 -11 2 5.5
    0 -11 2 7
    0 11 -1 64.2
    0 11 -1 63.1
    0 11 -1 45.9
    0 -11 1 81.1
    0 -11 1 62.8
    0 -11 1 79.6
    0 11 0 8.6
    0 -11 0 6.4
    0 -11 0 7.2
    0 -11 0 9.5
    0 11 1 66.3
    0 11 1 58.6
    0 -11 -1 71.7
    0 -11 -1 68.6
    0 -11 -1 73.1
    0 11 2 4.9
    0 11 2 5.6
    0 -11 -2 7.4
    0 -11 -2 8.5
    0 -11 -2 7.7
    0 11 3 5.2
    0 11 3 9.5
    0 -11 -3 10.8
    0 -11 -3 7
    0 11 4 -2.6
    0 11 4 1.9
    0 -11 -4 -1.8
    0 -11 -4 -1.9
    0 11 5 80.7
    0 11 5 81.9
    0 -11 -5 79.2
    0 -11 -5 68.8
    0 11 6 9.7
    0 11 6 12.1
    0 -11 -6 8.5
    0 -11 -6 19.2
    0 11 7 4.3
    0 -11 -7 7.1
    0 -11 -7 13.8
    0 -11 -7 9.3
    0 -11 -7 8.4
    0 11 8 51.9
    0 -11 -8 40.8
    0 -11 -8 47.4
    0 -11 -8 53
    0 -11 -8 37
    0 11 9 2.6
    0 -11 -9 4.9
    0 -11 -9 -2.1
    0 -11 -9 3.5
    0 -11 -9 4.7
    0 11 10 66.2
    0 -11 -10 55.6
    0 -11 -10 64.7
    0 -11 -10 65.1
    0 -11 -10 45.6
    0 11 11 0.2
    0 -11 -11 -3.1
    0 -11 -11 2.8
    0 -11 -11 3.6
    0 -11 -11 4.3
    0 11 12 205.3
    0 -11 -12 176.1
    0 -11 -12 201.9
    0 -11 -12 140.9
    0 11 13 3.6
    0 -11 -13 16.8
    0 -11 -13 20
    0 -11 -13 -4
    0 -11 -14 6.8
    0 -11 -14 -1.2
    0 -11 -15 -9.5
    0 -11 -15 -0.6
    0 -11 -16 4.3
    0 -11 -16 6
    0 -11 -17 7.8
    0 -11 -17 1.3
    0 -11 -18 15.6
    0 -11 -18 11.7
    0 -11 -19 10.7
    0 -11 -20 -4.5
    0 -11 -21 6.6
    0 -11 -22 -4.4
    0 -11 -24 -0.7
    0 12 -24 3.3
    0 12 -23 9.1
    0 12 -21 38.2
    0 12 -21 46.5
    0 12 -20 -5.8
    0 12 -19 32.3
    0 12 -19 39.4
    0 -12 19 35.6
    0 12 -18 6.1
    0 12 -18 5.1
    0 -12 18 1.1
    0 -12 18 3.6
    0 12 -17 5.6
    0 12 -17 -1.1
    0 -12 17 -0.1
    0 -12 17 8.2
    0 12 -16 14.6
    0 12 -16 9.8
    0 -12 16 15.7
    0 -12 16 15.9
    0 -12 16 9.6
    0 12 -15 35.3
    0 12 -15 33.2
    0 -12 15 27.3
    0 -12 15 33
    0 12 -14 8.6
    0 12 -14 12.8
    0 -12 14 9.6
    0 -12 14 1.6
    0 12 -13 -2.1
    0 12 -13 6.4
    0 -12 13 0.5
    0 -12 13 -4.7
    0 12 -12 53
    0 -12 12 85.8
    0 -12 12 62
    0 -12 12 70.1
    0 12 -11 176.2
    0 -12 11 224.4
    0 -12 11 219.9
    0 -12 11 236.4
    0 12 -10 31.4
    0 12 -10 29.3
    0 -12 10 34.1
    0 -12 10 29.2
    0 -12 10 24.3
    0 12 -9 98.4
    0 12 -9 72.6
    0 -12 9 106.4
    0 -12 9 79.6
    0 12 -8 1.9
    0 12 -8 8.9
    0 -12 8 -3.3
    0 -12 8 -2.1
    0 -12 8 0.8
    0 12 -7 29.5
    0 -12 7 31.8
    0 -12 7 23.7
    0 -12 7 25.8
    0 12 -6 9.1
    0 -12 6 5.2
    0 -12 6 7.5
    0 -12 6 8.7
    0 12 -5 -3.7
    0 12 -5 0.9
    0 -12 5 9.2
    0 -12 5 -2.7
    0 -12 5 -3.5
    0 12 -4 31.9
    0 12 -4 37.2
    0 12 -4 30.7
    0 12 -4 27.6
    0 -12 4 43.1
    0 -12 4 34.4
    0 -12 4 31.9
    0 12 -3 115.1
    0 12 -3 102.5
    0 12 -3 85.7
    0 -12 3 127.1
    0 -12 3 114.2
    0 -12 3 130.1
    0 12 -2 -0.3
    0 12 -2 -1.2
    0 -12 2 -0.9
    0 -12 2 0.2
    0 -12 2 3.2
    0 12 -1 0.5
    0 12 -1 2.7
    0 12 -1 3.4
    0 -12 1 5.4
    0 -12 1 4.7
    0 -12 1 0.2
    0 12 0 52.5
    0 -12 0 60.7
    0 -12 0 62.3
    0 -12 0 57
    0 12 1 1.1
    0 12 1 4.1
    0 -12 -1 -3.7
    0 -12 -1 2.4
    0 -12 -1 2.4
    0 12 2 -1.4
    0 12 2 0.2
    0 -12 -2 -4.2
    0 -12 -2 -0.8
    0 12 3 113.4
    0 12 3 120.6
    0 -12 -3 125.2
    0 -12 -3 110.8
    0 12 4 40.4
    0 12 4 37.2
    0 -12 -4 39.8
    0 -12 -4 41.1
    0 12 5 -0.3
    0 12 5 0.2
    0 -12 -5 0.8
    0 -12 -5 2.4
    0 12 6 1.6
    0 12 6 9.1
    0 -12 -6 3
    0 -12 -6 9
    0 12 7 28.1
    0 12 7 29.8
    0 -12 -7 23.3
    0 -12 -7 26.1
    0 -12 -7 24.8
    0 -12 -7 17.9
    0 12 8 -1.9
    0 -12 -8 -0.1
    0 -12 -8 6.2
    0 -12 -8 -1.8
    0 -12 -8 2.7
    0 12 9 79
    0 -12 -9 78.1
    0 -12 -9 81.1
    0 -12 -9 72.6
    0 -12 -9 60.5
    0 12 10 26.5
    0 -12 -10 25.3
    0 -12 -10 30.6
    0 -12 -10 27.5
    0 -12 -10 16.5
    0 12 11 220.1
    0 -12 -11 179
    0 -12 -11 209.4
    0 -12 -11 204.9
    0 -12 -11 155.5
    0 12 12 67.2
    0 -12 -12 60.9
    0 -12 -12 78.1
    0 -12 -12 34.5
    0 -12 -13 5.8
    0 -12 -13 2.6
    0 -12 -14 4.2
    0 -12 -14 6.9
    0 -12 -15 20.4
    0 -12 -15 20
    0 -12 -16 8.3
    0 -12 -16 5.5
    0 -12 -17 -8.4
    0 -12 -17 2
    0 -12 -18 3.3
    0 -12 -18 8
    0 -12 -19 28.4
    0 -12 -20 0.9
    0 -12 -21 43.7
    0 -12 -23 0.1
    0 13 -23 2.7
    0 13 -22 -1.7
    0 13 -21 2.1
    0 13 -21 10.9
    0 13 -20 78.6
    0 13 -20 74.4
    0 13 -19 15
    0 13 -19 12.1
    0 13 -18 5.5
    0 13 -18 0.5
    0 13 -17 5
    0 13 -17 4.3
    0 -13 17 8.1
    0 13 -16 10.9
    0 13 -16 11
    0 -13 16 6.7
    0 -13 16 10.2
    0 13 -15 4.4
    0 13 -15 -1.2
    0 -13 15 -1.4
    0 -13 15 4.6
    0 13 -14 -2.9
    0 13 -14 2.3
    0 -13 14 3
    0 13 -13 40.1
    0 13 -13 40.2
    0 -13 13 39.2
    0 -13 13 44.5
    0 13 -12 115.9
    0 13 -12 80
    0 -13 12 97.4
    0 -13 12 99.9
    0 13 -11 36.8
    0 13 -11 35.8
    0 -13 11 35.3
    0 -13 11 34
    0 13 -10 47.6
    0 -13 10 51
    0 -13 10 39.8
    0 -13 10 52.6
    0 13 -9 15
    0 13 -9 12.8
    0 -13 9 11.7
    0 -13 9 9.2
    0 -13 9 5.1
    0 13 -8 28.9
    0 13 -8 28.7
    0 -13 8 28.2
    0 -13 8 27.9
    0 -13 8 24.2
    0 13 -7 35.7
    0 13 -7 24.2
    0 -13 7 41.1
    0 -13 7 29.6
    0 -13 7 30.1
    0 13 -6 53.2
    0 13 -6 36.7
    0 -13 6 70.8
    0 -13 6 57
    0 -13 6 62.5
    0 13 -5 41
    0 13 -5 28
    0 13 -5 23.7
    0 -13 5 50.8
    0 -13 5 42.7
    0 -13 5 41.2
    0 13 -4 22.6
    0 13 -4 21.5
    0 13 -4 14.9
    0 13 -4 14.8
    0 -13 4 25.1
    0 -13 4 16.4
    0 -13 4 33.9
    0 13 -3 21.3
    0 13 -3 9.1
    0 13 -3 16.1
    0 -13 3 18.2
    0 -13 3 11.5
    0 -13 3 14.1
    0 13 -2 12.5
    0 13 -2 9.1
    0 -13 2 20.1
    0 -13 2 18.4
    0 13 -1 -1.3
    0 13 -1 0.2
    0 -13 1 0.6
    0 -13 1 -1.8
    0 13 0 14.6
    0 13 0 20.1
    0 -13 0 19.7
    0 -13 0 23.5
    0 -13 0 19.4
    0 13 1 -3.9
    0 13 1 0
    0 -13 -1 2.5
    0 -13 -1 1.1
    0 -13 -1 -1.1
    0 13 2 19.1
    0 13 2 16
    0 -13 -2 20
    0 -13 -2 16.7
    0 13 3 16
    0 13 3 10.2
    0 -13 -3 7.6
    0 -13 -3 16.7
    0 13 4 17.7
    0 13 4 20
    0 -13 -4 20.5
    0 -13 -4 20.8
    0 13 5 35.8
    0 13 5 53
    0 -13 -5 37.5
    0 -13 -5 36.9
    0 13 6 71.9
    0 13 6 50.7
    0 -13 -6 50.4
    0 -13 -6 44.5
    0 13 7 28.6
    0 13 7 29.9
    0 -13 -7 30.7
    0 -13 -7 38.3
    0 -13 -7 30.6
    0 -13 -7 18.4
    0 13 8 26.2
    0 -13 -8 16.8
    0 -13 -8 16.2
    0 -13 -8 28.7
    0 -13 -8 18.5
    0 13 9 6
    0 -13 -9 15.9
    0 -13 -9 13.1
    0 -13 -9 6.9
    0 -13 -9 6.4
    0 13 10 42.4
    0 -13 -10 28.9
    0 -13 -10 46.2
    0 -13 -10 44.4
    0 -13 -10 32.5
    0 13 11 50.1
    0 -13 -11 36.1
    0 -13 -11 33.8
    0 -13 -11 29.2
    0 -13 -12 72.6
    0 -13 -12 87.5
    0 -13 -12 71.3
    0 -13 -13 22.4
    0 -13 -13 28.3
    0 -13 -14 13.3
    0 -13 -14 5.5
    0 -13 -15 9.7
    0 -13 -15 5.8
    0 -13 -16 14.6
    0 -13 -16 20.6
    0 -13 -17 2
    0 -13 -18 6.4
    0 -13 -19 13.9
    0 -13 -20 73.5
    0 -13 -21 18
    0 -13 -22 4
    0 -13 -23 11.9
    0 14 -23 0.1
    0 14 -22 9.3
    0 14 -21 5
    0 14 -20 30.1
    0 14 -20 10.8
    0 14 -19 11.1
    0 14 -18 8.8
    0 14 -18 6.7
    0 14 -17 22
    0 14 -17 7.4
    0 -14 17 8.8
    0 14 -16 26.1
    0 14 -16 22.8
    0 -14 16 25.2
    0 -14 16 24.6
    0 14 -15 4
    0 14 -15 -5.3
    0 -14 15 -0.9
    0 -14 15 1.8
    0 14 -14 27
    0 14 -14 15.6
    0 -14 14 26.8
    0 -14 14 15.2
    0 14 -13 45.7
    0 14 -13 27.3
    0 -14 13 33.3
    0 -14 13 28.4
    0 14 -12 7.9
    0 14 -12 8.6
    0 -14 12 17.7
    0 -14 12 13.4
    0 14 -11 64
    0 -14 11 64.5
    0 -14 11 62.7
    0 14 -10 13.1
    0 14 -10 16.9
    0 -14 10 9.8
    0 -14 10 0.2
    0 14 -9 22.8
    0 14 -9 13.2
    0 -14 9 29.2
    0 -14 9 10.2
    0 -14 9 14
    0 14 -8 2
    0 14 -8 6.7
    0 -14 8 1.2
    0 -14 8 3.5
    0 -14 8 5.7
    0 14 -7 59.9
    0 14 -7 53.5
    0 -14 7 59.8
    0 -14 7 57.7
    0 -14 7 65.7
    0 14 -6 292.1
    0 14 -6 216.5
    0 -14 6 334.5
    0 -14 6 279.8
    0 -14 6 317.9
    0 14 -5 33.5
    0 14 -5 21
    0 14 -5 24.5
    0 -14 5 30
    0 -14 5 21.2
    0 -14 5 18.6
    0 14 -4 63.5
    0 14 -4 55.4
    0 14 -4 46.7
    0 -14 4 63.8
    0 -14 4 50.2
    0 -14 4 54.9
    0 14 -3 -2.7
    0 14 -3 3.4
    0 -14 3 -1.7
    0 -14 3 0.9
    0 -14 3 0.5
    0 14 -2 5.3
    0 14 -2 3.1
    0 -14 2 -1.3
    0 -14 2 9.3
    0 -14 2 9.2
    0 14 -1 68.3
    0 14 -1 51.9
    0 -14 1 78.7
    0 -14 1 75.7
    0 -14 1 78.5
    0 14 0 13.4
    0 14 0 11.7
    0 -14 0 16.9
    0 -14 0 15.1
    0 -14 0 18.4
    0 14 1 66.1
    0 14 1 57.4
    0 -14 -1 78.2
    0 -14 -1 78.9
    0 14 2 -0.2
    0 14 2 2.4
    0 -14 -2 9.8
    0 -14 -2 4.3
    0 14 3 4.5
    0 14 3 2.9
    0 -14 -3 2.9
    0 -14 -3 0.4
    0 14 4 53.7
    0 14 4 62.2
    0 -14 -4 60.2
    0 -14 -4 50.3
    0 14 5 28.7
    0 14 5 17.3
    0 -14 -5 19.5
    0 -14 -5 18.2
    0 14 6 311.3
    0 -14 -6 279.6
    0 -14 -6 279.1
    0 14 7 58.6
    0 14 7 56
    0 -14 -7 57.3
    0 -14 -7 58.2
    0 -14 -7 60.3
    0 -14 -7 55.6
    0 14 8 0.1
    0 -14 -8 7.9
    0 -14 -8 -0.4
    0 -14 -8 -3.5
    0 -14 -8 -3.7
    0 14 9 9.1
    0 -14 -9 8.8
    0 -14 -9 27.6
    0 -14 -9 12.4
    0 -14 -9 3.2
    0 14 10 21.9
    0 -14 -10 14.4
    0 -14 -10 14.5
    0 -14 -10 16.7
    0 -14 -11 39.1
    0 -14 -11 56.6
    0 -14 -11 56.6
    0 -14 -12 8.1
    0 -14 -12 12.3
    0 -14 -12 16.4
    0 -14 -13 16.2
    0 -14 -13 47.7
    0 -14 -14 23.9
    0 -14 -15 2.1
    0 -14 -16 22.9
    0 -14 -17 8.5
    0 -14 -18 -2.7
    0 -14 -19 -3.6
    0 -14 -20 9.6
    0 -14 -22 5
    0 15 -22 -4.2
    0 15 -21 6.8
    0 15 -21 1.2
    0 15 -20 8.5
    0 15 -19 10
    0 15 -19 1.5
    0 15 -18 7.1
    0 15 -18 -3.4
    0 15 -17 22.9
    0 15 -17 6.3
    0 15 -16 9.8
    0 15 -16 1.9
    0 15 -15 -8.2
    0 15 -15 -0.1
    0 -15 15 4
    0 15 -14 -4.1
    0 15 -14 4.4
    0 -15 14 2.6
    0 15 -13 46.8
    0 15 -13 33.4
    0 -15 13 31.8
    0 15 -12 2.4
    0 15 -12 0.2
    0 -15 12 1.2
    0 -15 12 17.7
    0 15 -11 4.7
    0 15 -11 1.1
    0 -15 11 2.4
    0 -15 11 3
    0 15 -10 27.1
    0 -15 10 29.5
    0 -15 10 23.4
    0 15 -9 226.1
    0 15 -9 151.7
    0 -15 9 227.3
    0 -15 9 215.1
    0 15 -8 4
    0 15 -8 8.1
    0 -15 8 6.2
    0 -15 8 4.5
    0 15 -7 137.4
    0 15 -7 92.5
    0 -15 7 154.3
    0 -15 7 119.5
    0 -15 7 131.3
    0 15 -6 362.7
    0 15 -6 266.8
    0 -15 6 407.7
    0 -15 6 355.5
    0 -15 6 371.3
    0 15 -5 8
    0 15 -5 6.2
    0 -15 5 16.4
    0 -15 5 12
    0 -15 5 4
    0 15 -4 289
    0 15 -4 274.2
    0 15 -4 245.9
    0 -15 4 337.7
    0 -15 4 300.9
    0 -15 4 308.8
    0 15 -3 195.4
    0 15 -3 170.8
    0 -15 3 234.5
    0 -15 3 180.9
    0 -15 3 195.6
    0 15 -2 100.3
    0 15 -2 69.6
    0 -15 2 110.5
    0 -15 2 92.4
    0 -15 2 95.1
    0 15 -1 10.5
    0 15 -1 8.2
    0 -15 1 9.2
    0 -15 1 10.1
    0 -15 1 13.3
    0 15 0 99.1
    0 15 0 84.1
    0 -15 0 116.3
    0 -15 0 115.4
    0 -15 0 110.8
    0 15 1 8.2
    0 15 1 9.9
    0 -15 -1 0
    0 -15 -1 4.2
    0 15 2 97.3
    0 15 2 82.7
    0 -15 -2 86.5
    0 -15 -2 88
    0 15 3 193.5
    0 15 3 184.9
    0 -15 -3 206.5
    0 -15 -3 192.7
    0 15 4 305.5
    0 15 4 290.5
    0 -15 -4 305.4
    0 -15 -4 297.9
    0 15 5 17.2
    0 15 5 8.9
    0 -15 -5 8.2
    0 -15 -5 7.4
    0 15 6 351.4
    0 15 6 351.7
    0 -15 -6 349.5
    0 -15 -6 328.1
    0 15 7 144.4
    0 15 7 129.7
    0 -15 -7 142.3
    0 -15 -7 133.1
    0 -15 -7 113.1
    0 15 8 2.7
    0 -15 -8 -0.3
    0 -15 -8 5.5
    0 -15 -8 6.8
    0 15 9 188.5
    0 -15 -9 163.9
    0 -15 -9 212.3
    0 -15 -9 192
    0 -15 -10 30
    0 -15 -10 21.6
    0 -15 -10 36.7
    0 -15 -11 2.2
    0 -15 -11 4.1
    0 -15 -12 10.2
    0 -15 -12 -1.1
    0 -15 -13 23.1
    0 -15 -13 28.8
    0 -15 -14 1.7
    0 -15 -15 -0.6
    0 -15 -16 0.6
    0 -15 -17 17
    0 -15 -18 -7.7
    0 -15 -19 5.8
    0 -15 -21 -14.4
    0 16 -21 -2.2
    0 16 -20 -3.7
    0 16 -20 5.9
    0 16 -19 3.1
    0 16 -18 7.5
    0 16 -18 6.9
    0 16 -17 -2.1
    0 16 -17 4.5
    0 16 -16 3.7
    0 16 -16 -4.8
    0 16 -15 -2.3
    0 16 -15 0.9
    0 16 -14 -7.7
    0 -16 14 -1.1
    0 16 -13 10.4
    0 16 -13 -1.3
    0 -16 13 7.8
    0 16 -12 -3.7
    0 16 -12 13.3
    0 -16 12 14.7
    0 16 -11 2
    0 16 -11 12
    0 -16 11 4.6
    0 16 -10 7.2
    0 16 -10 -1.7
    0 -16 10 2
    0 16 -9 3.3
    0 16 -9 -6
    0 -16 9 1.9
    0 16 -8 307
    0 16 -8 208
    0 -16 8 296.3
    0 -16 8 280.7
    0 16 -7 64.3
    0 16 -7 50.5
    0 -16 7 69.9
    0 -16 7 99.8
    0 16 -6 -1
    0 16 -6 2.3
    0 -16 6 -2.1
    0 -16 6 10.7
    0 16 -5 122.7
    0 16 -5 82.6
    0 -16 5 141.4
    0 -16 5 132.5
    0 16 -4 7.4
    0 16 -4 7.5
    0 -16 4 4.3
    0 -16 4 -1.7
    0 16 -3 4.1
    0 16 -3 4.8
    0 -16 3 20
    0 -16 3 6.5
    0 -16 3 9.3
    0 16 -2 -3.6
    0 16 -2 1.9
    0 -16 2 24.9
    0 -16 2 4.9
    0 -16 2 5.5
    0 16 -1 5.1
    0 16 -1 1.3
    0 -16 1 25.7
    0 -16 1 0.3
    0 -16 1 -3
    0 16 0 96.8
    0 16 0 75.1
    0 -16 0 117.6
    0 -16 0 100.7
    0 16 1 0.7
    0 16 1 1.7
    0 -16 -1 6.7
    0 -16 -1 -3.2
    0 16 2 4.8
    0 16 2 1.6
    0 -16 -2 10.6
    0 -16 -2 -8.1
    0 16 3 14.4
    0 16 3 7
    0 -16 -3 17
    0 -16 -3 17.4
    0 16 4 10.1
    0 16 4 11.5
    0 -16 -4 19.2
    0 16 5 120.2
    0 16 5 121.4
    0 -16 -5 132.7
    0 16 6 1.7
    0 16 6 -4.7
    0 -16 -6 19.6
    0 16 7 68.5
    0 16 7 48.6
    0 -16 -7 50.4
    0 -16 -8 282.8
    0 -16 -8 252.2
    0 -16 -9 2
    0 -16 -9 3.6
    0 -16 -10 8.3
    0 -16 -10 0.2
    0 -16 -11 -5.1
    0 -16 -11 9.7
    0 -16 -12 18.9
    0 -16 -12 7.3
    0 -16 -13 -4.2
    0 -16 -14 -3.4
    0 -16 -15 3.8
    0 -16 -16 3.5
    0 -16 -17 -0.7
    0 -16 -18 8.2
    0 -16 -20 -17.4
    0 -16 -21 14.2
    0 17 -20 -1.5
    0 17 -20 -2.8
    0 17 -19 0
    0 17 -19 0.7
    0 17 -18 -3.2
    0 17 -17 -0.5
    0 17 -17 0.5
    0 17 -16 -2.9
    0 17 -16 0.3
    0 17 -15 0.7
    0 17 -15 -0.5
    0 17 -14 10.4
    0 17 -14 -2.9
    0 17 -13 -2
    0 17 -13 2.1
    0 -17 13 -0.9
    0 17 -12 2.8
    0 17 -12 5.4
    0 -17 12 5.1
    0 17 -11 10.7
    0 17 -11 2.1
    0 -17 11 5.7
    0 17 -10 -1.2
    0 17 -10 -0.5
    0 -17 10 5.7
    0 17 -9 12.6
    0 17 -9 -1.4
    0 -17 9 1.7
    0 17 -8 1.6
    0 17 -8 5.8
    0 -17 8 0.4
    0 17 -7 -4.7
    0 17 -7 6.6
    0 -17 7 3.3
    0 17 -6 1.5
    0 17 -6 5.9
    0 -17 6 1.5
    0 17 -5 35.9
    0 17 -5 26.6
    0 -17 5 33.2
    0 17 -4 140
    0 17 -4 131.2
    0 -17 4 168.9
    0 17 -3 -4.8
    0 17 -3 -2.3
    0 -17 3 5.5
    0 17 -2 -4.2
    0 17 -2 1.9
    0 -17 2 5.2
    0 17 -1 -5.4
    0 17 -1 2.1
    0 17 0 1.4
    0 17 0 14.3
    0 17 1 0.8
    0 17 1 5.5
    0 17 2 -2.4
    0 17 2 0.1
    0 17 3 -1.3
    0 17 3 0.7
    0 17 4 151.2
    0 17 4 140.4
    0 17 5 32.7
    0 17 5 30.7
    0 17 6 -5.2
    0 17 6 14.2
    0 -17 -6 2.4
    0 17 7 7
    0 -17 -7 1.3
    0 17 8 6.8
    0 -17 -8 -8.2
    0 -17 -8 1.2
    0 -17 -9 13.6
    0 -17 -9 5.7
    0 -17 -10 3.1
    0 -17 -10 5.8
    0 -17 -11 5
    0 -17 -12 0.3
    0 -17 -13 -0.8
    0 -17 -14 -6
    0 -17 -15 -10.4
    0 -17 -16 5
    0 -17 -17 16.1
    0 -17 -19 -2.8
    0 -17 -20 1.9
    0 18 -19 14.6
    0 18 -19 4.3
    0 18 -18 3.7
    0 18 -18 2.6
    0 18 -17 3.1
    0 18 -16 0.8
    0 18 -16 1.2
    0 18 -15 15.8
    0 18 -15 7.1
    0 18 -14 -9
    0 18 -14 -3.2
    0 18 -13 -2.3
    0 18 -13 3.6
    0 18 -12 20.8
    0 18 -12 15.5
    0 18 -11 14.3
    0 18 -11 -4.4
    0 -18 11 6.5
    0 18 -10 0.5
    0 18 -10 4.9
    0 -18 10 -1.1
    0 18 -9 6.4
    0 18 -9 -1.1
    0 -18 9 -4
    0 18 -8 -3.6
    0 18 -8 -0.6
    0 -18 8 5.4
    0 18 -7 11.8
    0 18 -7 9.4
    0 -18 7 13.5
    0 18 -6 10.1
    0 -18 6 2.3
    0 18 -5 21.7
    0 18 -5 13.7
    0 -18 5 26.6
    0 18 -4 1.6
    0 18 -4 6.8
    0 -18 4 4.2
    0 18 -3 48
    0 18 -3 47
    0 18 -3 32.3
    0 -18 3 43.5
    0 18 -2 18.9
    0 18 -2 13.4
    0 18 -1 7.5
    0 18 -1 8.9
    0 18 0 32.5
    0 18 0 26.5
    0 18 1 17.9
    0 18 2 27.1
    0 18 3 41.6
    0 18 3 41.1
    0 18 4 1.3
    0 18 4 5.7
    0 18 5 24.3
    0 18 6 7.6
    0 -18 -6 4.1
    0 18 7 11.2
    0 -18 -7 16.5
    0 18 8 6.6
    0 -18 -8 12.9
    0 -18 -8 3.9
    0 -18 -9 0.5
    0 -18 -9 0
    0 -18 -10 4.5
    0 -18 -11 7.7
    0 -18 -12 15.1
    0 -18 -13 -4.9
    0 -18 -14 1.7
    0 -18 -15 8.3
    0 -18 -16 3.6
    0 -18 -18 -2.3
    0 -18 -19 40.3
    0 19 -18 -0.2
    0 19 -17 -0.7
    0 19 -17 1.9
    0 19 -16 7.5
    0 19 -16 8.4
    0 19 -15 2.3
    0 19 -14 2
    0 19 -13 0.2
    0 19 -13 4.2
    0 19 -12 6.8
    0 19 -12 9.3
    0 19 -11 -5.9
    0 19 -11 -5.3
    0 19 -10 16.5
    0 19 -10 -5.9
    0 -19 10 3.1
    0 19 -9 -7.5
    0 19 -9 -1
    0 19 -8 9.6
    0 -19 8 2
    0 19 -7 8
    0 -19 7 4.6
    0 19 -6 -5.6
    0 -19 6 1.1
    0 19 -5 8.6
    0 19 -5 8.3
    0 -19 5 1.7
    0 19 -4 0.1
    0 19 -4 0
    0 19 -3 20.8
    0 19 -3 13.5
    0 19 -3 11.8
    0 19 -2 14.4
    0 19 -2 12.1
    0 19 -1 -0.1
    0 19 -1 3.2
    0 19 0 -0.5
    0 19 0 -2.7
    0 19 1 7.9
    0 19 1 -1.8
    0 19 2 19.4
    0 19 2 19.1
    0 19 3 16.2
    0 19 3 16.6
    0 19 4 -2.3
    0 19 5 6.7
    0 19 6 -2.3
    0 -19 -6 -0.5
    0 19 7 15.8
    0 -19 -7 0.1
    0 19 8 5.5
    0 -19 -8 17.1
    0 -19 -8 -1.5
    0 -19 -9 -5.8
    0 -19 -10 7.5
    0 -19 -11 -8.6
    0 -19 -12 -6
    0 -19 -13 -4.7
    0 -19 -14 2.9
    0 -19 -16 13.6
    0 -19 -17 10.4
    0 -19 -18 10.9
    0 20 -17 15.9
    0 20 -16 5.5
    0 20 -16 -7.7
    0 20 -15 1
    0 20 -15 -3.9
    0 20 -14 3.7
    0 20 -13 7.5
    0 20 -13 -3
    0 20 -12 -1.9
    0 20 -11 3.2
    0 20 -10 -6
    0 20 -9 8
    0 -20 9 -0.6
    0 20 -8 -2.4
    0 -20 8 7.8
    0 20 -7 9.4
    0 -20 7 3.6
    0 20 -6 -2.2
    0 20 -5 -4.1
    0 20 -4 -6.2
    0 20 -4 2.7
    0 20 -3 19.4
    0 20 -3 11.9
    0 20 -2 7.4
    0 20 -2 1.4
    0 20 -1 11.9
    0 20 -1 4.5
    0 20 0 9.6
    0 20 0 5.4
    0 20 1 -6.2
    0 20 1 9.5
    0 20 2 0.1
    0 20 3 20.1
    0 20 4 -8.6
    0 20 5 5.4
    0 20 6 -1.6
    0 20 7 -5.8
    0 -20 -8 1.9
    0 -20 -9 9.3
    0 -20 -10 4.5
    0 -20 -11 5.5
    0 -20 -12 -5.8
    0 -20 -13 2.5
    0 -20 -15 -10.5
    0 -20 -16 5.7
    0 -20 -17 7.2
    0 21 -15 -0.4
    0 21 -14 0.9
    0 21 -13 6.9
    0 21 -10 25.7
    0 21 -9 -5.8
    0 21 -8 10.3
    0 21 -7 -11.3
    0 21 -6 7.5
    0 21 -5 8.1
    0 21 -4 11.8
    0 21 -3 2.8
    0 21 -2 -8.9
    0 21 -1 5.4
    0 21 0 -1
    0 21 2 2.5
    0 21 3 -5.7
    0 21 4 15.9
    0 21 5 22.6
    0 21 6 -4.9
    0 21 7 -8
    0 -21 -7 -4.7
    0 -21 -8 5.6
    0 -21 -9 10.1
    0 -21 -10 18.5
    0 -21 -11 7.4
    0 -21 -13 10.3
    0 -21 -14 -6.4
    0 -21 -15 4.5
    0 22 -13 0.2
    0 22 -12 -5.3
    0 22 -11 7.2
    0 22 -8 1.5
    0 22 -7 6.7
    0 22 -5 2.9
    0 22 -4 9.1
    0 22 -3 -3.5
    0 22 -1 -2.5
    0 22 0 -6.8
    0 22 1 -10.8
    0 22 2 2.7
    0 22 3 9.5
    0 22 4 22.4
    0 22 5 5
    0 22 6 -3.4
    0 22 7 3
    0 -22 -7 -2.1
    0 -22 -8 -0.6
    0 -22 -11 0.6
    0 -22 -12 15.3
    0 -22 -13 -0.7
    0 23 -11 0.8
    0 23 -10 3.8
    0 23 -9 0.7
    0 23 -4 6.8
    0 23 -3 5.4
    0 23 -2 2.5
    0 23 -1 8
    0 23 0 1.5
    0 23 1 6.8
    0 23 2 15.5
    0 23 3 3.1
    0 23 4 10.6
    0 -23 -8 4.9
    0 -23 -9 -14.1
    0 -23 -10 -3.7
    0 -23 -11 5.5
    0 24 -9 14.4
    0 24 -8 -4.4
    0 24 -7 3.5
    0 24 -6 29.2
    0 24 -5 -1.2
    0 24 -4 61.1
    0 24 -3 53.2
    0 24 -2 7
    0 24 0 33.8
    0 24 2 -6.5
    0 24 3 61.3
    0 24 4 32
    0 24 5 -10.9
    0 24 6 26.1
    0 24 7 -6
    0 -24 -7 3.6
    0 -24 -8 -5.3
    0 -24 -9 4.1
    0 25 -5 1.3
    0 25 -4 -3.5
    0 25 -3 -2.3
    0 25 -2 2.7
    0 25 -1 -1.4
    0 25 0 1.6
    0 25 1 9.4
    0 25 2 -1.5
    0 25 3 -0.1
    0 25 4 2.9
    -1 25 2 20.8
    -1 25 1 0.1
    -1 25 0 5.1
    -1 25 -1 3.5
    -1 25 -2 23.6
    1 -24 -8 -1.7
    1 -24 -7 15.6
    -1 24 7 11
    1 -24 -6 -6.7
    -1 24 6 4.7
    -1 24 5 5.8
    -1 24 4 2
    -1 24 3 47.3
    -1 24 2 -8.5
    -1 24 1 2.2
    -1 24 0 0.8
    -1 24 -1 -8
    -1 24 -2 0.2
    -1 24 -4 4.7
    -1 24 -7 15.2
    -1 24 -8 6
    1 -23 -10 -4.7
    1 -23 -9 5
    1 -23 -8 -13.2
    -1 23 4 -7.1
    -1 23 3 21.6
    -1 23 2 -1.6
    -1 23 1 17.4
    -1 23 0 0.7
    -1 23 -1 10
    -1 23 -2 5.1
    -1 23 -3 16.2
    -1 23 -4 -0.8
    -1 23 -8 1.7
    -1 23 -9 0.3
    -1 23 -10 12.7
    -1 23 -11 1.8
    1 -22 -13 16.5
    1 -22 -12 -6.3
    1 -22 -11 8.7
    1 -22 -7 0.9
    -1 22 7 14.8
    -1 22 6 10.6
    -1 22 5 27.7
    -1 22 4 -2
    -1 22 3 -8.3
    -1 22 2 23.5
    -1 22 1 1.9
    -1 22 0 1.5
    -1 22 -1 -6.2
    -1 22 -2 28.7
    -1 22 -3 0.7
    -1 22 -4 -0.3
    -1 22 -5 32.5
    -1 22 -6 -3.2
    -1 22 -7 3.4
    -1 22 -11 4.9
    -1 22 -11 7.3
    -1 22 -12 -0.5
    -1 22 -12 1.6
    -1 22 -13 1.8
    1 -21 -14 4.9
    1 -21 -13 120
    1 -21 -11 2.3
    1 -21 -10 4
    1 -21 -9 24.2
    1 -21 -8 -14
    1 -21 -7 -0.4
    -1 21 7 1.5
    -1 21 6 0
    -1 21 5 3.8
    -1 21 4 -4.4
    -1 21 3 12.9
    -1 21 2 -8.5
    -1 21 1 42.4
    -1 21 0 -3.1
    -1 21 -1 35.6
    -1 21 -2 -1.4
    -1 21 -3 3.4
    -1 21 -4 0.7
    -1 21 -5 3.1
    -1 21 -6 -8.5
    -1 21 -6 2.2
    -1 21 -7 -15.6
    -1 21 -7 6.9
    -1 21 -8 -4.3
    -1 21 -8 -8.4
    -1 21 -9 19.9
    -1 21 -9 6.1
    -1 21 -10 1.4
    -1 21 -10 9.5
    -1 21 -11 -0.7
    -1 21 -11 -0.4
    -1 21 -12 -1.2
    -1 21 -13 103.5
    -1 21 -14 -5.6
    -1 21 -15 -2.3
    1 -20 -15 -2.4
    1 -20 -13 91.1
    1 -20 -12 17.5
    1 -20 -11 7.1
    1 -20 -10 3.1
    1 -20 -9 -14.5
    1 -20 -8 7.8
    1 -20 -7 -1.7
    -1 20 7 2.2
    -1 20 6 10.6
    -1 20 5 4
    -1 20 4 -2.7
    -1 20 3 8.9
    -1 20 2 1.2
    -1 20 2 -1.9
    -1 20 1 8.3
    -1 20 1 4.5
    -1 20 0 -1.9
    -1 20 0 -1
    -1 20 -1 16
    -1 20 -1 7.1
    -1 20 -2 2.5
    -1 20 -2 -2.8
    -1 20 -3 -6.7
    -1 20 -3 2.7
    -1 20 -4 -3.4
    -1 20 -5 5.1
    -1 20 -6 19.4
    -1 20 -6 8
    -1 20 -7 2.8
    -1 20 -7 -0.4
    -1 20 -8 2.8
    -1 20 -8 2.7
    -1 20 -9 3.8
    -1 20 -10 1.1
    -1 20 -11 -0.9
    -1 20 -11 6
    -1 20 -12 2.3
    -1 20 -12 10.4
    -1 20 -13 58.5
    -1 20 -14 -1.8
    -1 20 -15 1
    -1 20 -16 11.5
    1 -19 -16 0.4
    1 -19 -14 4.4
    1 -19 -13 6.9
    1 -19 -12 14.2
    1 -19 -11 3.6
    1 -19 -10 0.9
    1 -19 -9 -14.2
    1 -19 -8 -3.4
    1 -19 -7 47.3
    1 -19 -7 39.1
    -1 19 7 43.8
    1 -19 -6 4.7
    -1 19 6 2.6
    -1 19 5 16.8
    -1 19 4 18.8
    -1 19 4 26.2
    -1 19 3 -1.5
    -1 19 3 5.6
    -1 19 2 -8.9
    -1 19 2 -5.2
    -1 19 1 -1
    -1 19 1 1.2
    -1 19 0 -17.8
    -1 19 0 3.8
    -1 19 -1 -1.8
    -1 19 -1 2.5
    -1 19 -2 -0.9
    -1 19 -2 3.3
    -1 19 -3 2
    -1 19 -3 0.9
    -1 19 -3 3
    -1 19 -3 9.1
    -1 19 -4 15
    -1 19 -4 12.6
    -1 19 -4 7.6
    -1 19 -4 2.3
    -1 19 -5 12.3
    -1 19 -5 16.9
    -1 19 -5 23.4
    -1 19 -6 5.3
    -1 19 -6 8.6
    -1 19 -7 42.3
    -1 19 -7 32.5
    -1 19 -8 -0.1
    -1 19 -8 -1.7
    -1 19 -9 8.3
    -1 19 -9 5.9
    -1 19 -10 5.8
    -1 19 -10 5.7
    -1 19 -11 9.4
    -1 19 -11 5.4
    -1 19 -12 14.5
    -1 19 -12 5.8
    -1 19 -13 2.7
    -1 19 -13 -1.7
    -1 19 -14 2.5
    -1 19 -14 4.1
    -1 19 -15 8
    -1 19 -16 -1.7
    -1 19 -16 -2.4
    -1 19 -17 8.8
    -1 19 -17 3.1
    1 -18 -18 8
    1 -18 -16 26.8
    1 -18 -15 3.3
    1 -18 -14 6.9
    1 -18 -13 -1.9
    1 -18 -12 45.1
    1 -18 -11 2.8
    1 -18 -10 -4.5
    1 -18 -9 0.5
    1 -18 -9 8.9
    1 -18 -8 19.8
    1 -18 -8 15.6
    1 -18 -7 91.8
    1 -18 -7 80.7
    -1 18 7 107.5
    -1 18 6 12.6
    1 -18 -5 -0.3
    -1 18 5 2.2
    -1 18 5 2.6
    1 -18 -4 25.2
    -1 18 4 18.5
    -1 18 4 15.6
    1 -18 -3 5
    -1 18 3 4.4
    -1 18 3 4.5
    1 -18 -2 14
    -1 18 2 7.5
    -1 18 2 1.3
    -1 18 1 10.3
    -1 18 1 5.1
    -1 18 0 -1.3
    -1 18 0 0.1
    -1 18 -1 8.1
    -1 18 -1 3.7
    -1 18 -2 1.3
    -1 18 -2 -3.1
    -1 18 -2 1.9
    -1 18 -3 2.9
    -1 18 -3 4.8
    -1 18 -3 -1
    -1 18 -4 23.6
    -1 18 -4 22.9
    -1 18 -4 17.7
    -1 18 -4 23.3
    -1 18 -5 9.2
    -1 18 -5 -1.1
    -1 18 -5 0.9
    -1 18 -5 -10.5
    -1 18 -6 4.9
    -1 18 -6 8.9
    -1 18 -6 9
    -1 18 -7 113.9
    -1 18 -7 60.5
    -1 18 -8 15.6
    -1 18 -8 17.5
    -1 18 -9 14.3
    -1 18 -10 -6.4
    -1 18 -11 3.9
    -1 18 -11 8.5
    -1 18 -12 49
    -1 18 -12 39.7
    -1 18 -13 2.5
    -1 18 -13 7.6
    -1 18 -14 13.7
    -1 18 -14 7.3
    -1 18 -15 0
    -1 18 -15 8.9
    -1 18 -16 11.3
    -1 18 -16 11
    -1 18 -17 1.8
    -1 18 -18 8.9
    -1 18 -18 -2.8
    -1 18 -19 5.6
    1 -17 -19 9.5
    1 -17 -17 -4.3
    1 -17 -16 -7.1
    1 -17 -15 -6.5
    1 -17 -14 4.2
    1 -17 -13 -4.1
    1 -17 -12 9.2
    1 -17 -11 18.7
    1 -17 -10 -5.3
    1 -17 -10 5.8
    1 -17 -9 11.7
    1 -17 -9 4.2
    1 -17 -8 30.5
    1 -17 -8 19.9
    1 -17 -7 0.3
    1 -17 -7 0.2
    -1 17 7 1.5
    1 -17 -6 17.6
    -1 17 6 32.7
    -1 17 6 23.8
    1 -17 -5 2.3
    -1 17 5 7.7
    -1 17 5 4.5
    1 -17 -4 45
    -1 17 4 34.2
    -1 17 4 42.1
    1 -17 -3 3.7
    -1 17 3 -5.5
    -1 17 3 11.8
    1 -17 -2 0.8
    -1 17 2 -1.4
    -1 17 2 -3
    -1 17 1 9.1
    -1 17 1 15.5
    -1 17 0 1.1
    -1 17 0 2.2
    -1 17 -1 21.9
    -1 17 -1 17.7
    -1 17 -1 6.7
    -1 17 -2 -0.5
    -1 17 -2 -0.8
    -1 17 -2 6.2
    -1 17 -3 3
    -1 17 -3 7.5
    -1 17 -4 46.6
    -1 17 -4 42.9
    -1 17 -4 41.8
    -1 17 -4 29.8
    -1 17 -5 6.6
    -1 17 -5 3.9
    -1 17 -5 1.7
    -1 17 -5 13.4
    -1 17 -6 15.5
    -1 17 -6 24.7
    -1 17 -6 20.2
    -1 17 -6 22.6
    -1 17 -7 -7
    -1 17 -7 -1.4
    -1 17 -8 29.1
    -1 17 -8 18.9
    -1 17 -9 9.4
    -1 17 -9 2.4
    -1 17 -10 2.1
    -1 17 -11 5.1
    -1 17 -11 22.8
    -1 17 -12 -0.3
    -1 17 -12 0.4
    -1 17 -13 5.4
    -1 17 -13 0.5
    -1 17 -14 7.4
    -1 17 -14 7
    -1 17 -15 -0.2
    -1 17 -15 -2.2
    -1 17 -16 -0.7
    -1 17 -16 -5.9
    -1 17 -17 -7.4
    -1 17 -17 0.2
    -1 17 -18 -6.7
    -1 17 -19 -4.9
    -1 17 -20 1.1
    1 -16 -20 9.6
    1 -16 -18 16
    1 -16 -17 8.7
    1 -16 -16 -0.3
    1 -16 -15 10.7
    1 -16 -14 4.4
    1 -16 -13 3.8
    1 -16 -12 -0.6
    1 -16 -12 -0.5
    1 -16 -11 6
    1 -16 -11 11.4
    1 -16 -10 7.3
    1 -16 -10 14.7
    1 -16 -9 16.2
    1 -16 -9 16.3
    1 -16 -8 13.5
    1 -16 -8 10.2
    -1 16 8 31.3
    1 -16 -7 89.1
    1 -16 -7 86.9
    -1 16 7 101.1
    -1 16 7 108.2
    1 -16 -6 3.8
    1 -16 -6 29.4
    -1 16 6 6
    -1 16 6 -6.1
    1 -16 -5 272.2
    1 -16 -5 347.3
    -1 16 5 308.8
    -1 16 5 288.8
    1 -16 -4 0.5
    1 -16 -4 20.5
    -1 16 4 5.2
    -1 16 4 1.6
    1 -16 -3 590.3
    1 -16 -3 431
    1 -16 -3 532.7
    -1 16 3 453.1
    -1 16 3 435.9
    1 -16 -2 27.2
    1 -16 -2 9.9
    1 -16 -2 11.9
    -1 16 2 1.4
    -1 16 2 3.2
    1 -16 -1 156.1
    1 -16 -1 192.6
    -1 16 1 167.7
    -1 16 1 132.9
    1 -16 0 5.2
    1 -16 0 27.6
    -1 16 0 -8.3
    -1 16 0 -1.7
    -1 16 0 -3.4
    1 -16 1 171.2
    1 -16 1 183.8
    -1 16 -1 132.9
    -1 16 -1 134.2
    -1 16 -1 118.9
    1 -16 2 27.4
    1 -16 2 24.3
    -1 16 -2 2.2
    -1 16 -2 0.3
    -1 16 -2 -3.3
    1 -16 3 609.5
    -1 16 -3 457.6
    -1 16 -3 398
    -1 16 -4 5.1
    -1 16 -4 0.8
    -1 16 -4 4.8
    -1 16 -5 286.5
    -1 16 -5 279.8
    -1 16 -5 261.9
    -1 16 -5 259.1
    -1 16 -6 6.1
    -1 16 -6 0.3
    -1 16 -6 -1.3
    -1 16 -7 118.2
    -1 16 -7 73.9
    -1 16 -8 12.9
    -1 16 -8 -2.6
    -1 16 -9 27.7
    -1 16 -9 21.6
    -1 16 -10 10.3
    -1 16 -10 13.2
    -1 16 -11 18.9
    -1 16 -12 2.5
    -1 16 -12 0.8
    -1 16 -13 11
    -1 16 -13 9
    -1 16 -14 -6.7
    -1 16 -14 1.2
    -1 16 -15 15.7
    -1 16 -16 0.7
    -1 16 -16 -5.1
    -1 16 -17 3.2
    -1 16 -17 9.4
    -1 16 -18 2.8
    -1 16 -19 2.6
    -1 16 -20 -5.1
    1 -15 -21 15.5
    1 -15 -19 9.4
    1 -15 -18 7.3
    1 -15 -17 2.6
    1 -15 -16 0.7
    1 -15 -15 1.7
    1 -15 -14 72
    1 -15 -13 -6.1
    1 -15 -12 26.6
    1 -15 -12 21.2
    1 -15 -12 45
    1 -15 -11 -5.7
    1 -15 -11 -0.2
    1 -15 -11 6.4
    1 -15 -10 -4.1
    1 -15 -10 -0.8
    1 -15 -10 -0.7
    1 -15 -9 -3.1
    1 -15 -9 -1.4
    1 -15 -9 -0.6
    -1 15 9 16.1
    1 -15 -8 0.4
    1 -15 -8 -5.6
    1 -15 -8 -1.3
    -1 15 8 -1.3
    1 -15 -7 1.2
    1 -15 -7 37.3
    1 -15 -7 7.1
    1 -15 -7 8
    -1 15 7 8.7
    -1 15 7 7.1
    1 -15 -6 11.6
    1 -15 -6 8.3
    1 -15 -6 5
    -1 15 6 13.5
    -1 15 6 8.7
    1 -15 -5 47.5
    1 -15 -5 48.3
    1 -15 -5 47.3
    -1 15 5 72.4
    -1 15 5 47.5
    1 -15 -4 25.1
    1 -15 -4 29.4
    1 -15 -4 37.6
    -1 15 4 34.2
    -1 15 4 38.4
    1 -15 -3 9.4
    1 -15 -3 4.8
    1 -15 -3 9.3
    -1 15 3 6.5
    -1 15 3 -0.3
    1 -15 -2 214.7
    1 -15 -2 180.7
    1 -15 -2 196.1
    -1 15 2 171.3
    -1 15 2 172.4
    1 -15 -1 -0.9
    1 -15 -1 -0.2
    -1 15 1 10.2
    -1 15 1 3.5
    -1 15 1 -1.8
    1 -15 0 4.2
    1 -15 0 1.9
    -1 15 0 14.6
    -1 15 0 -0.7
    -1 15 0 2.1
    1 -15 1 3.5
    1 -15 1 3.5
    -1 15 -1 -0.1
    -1 15 -1 0.9
    1 -15 2 204.6
    1 -15 2 203.4
    -1 15 -2 169.8
    -1 15 -2 159.6
    -1 15 -2 135.8
    1 -15 3 6.7
    1 -15 3 10.6
    -1 15 -3 13
    -1 15 -3 8.2
    -1 15 -3 11.7
    1 -15 4 37.5
    1 -15 4 27.6
    -1 15 -4 39
    -1 15 -4 34.4
    -1 15 -4 31.6
    -1 15 -4 28.8
    1 -15 5 66.1
    1 -15 5 67.7
    -1 15 -5 44.9
    -1 15 -5 49.8
    -1 15 -5 43.6
    -1 15 -5 34
    1 -15 6 23.7
    1 -15 6 -0.4
    -1 15 -6 22.8
    -1 15 -6 8.5
    -1 15 -6 12.5
    -1 15 -6 10.8
    1 -15 7 43.8
    1 -15 7 28.1
    -1 15 -7 3
    -1 15 -7 0.4
    1 -15 8 17.3
    -1 15 -8 -4.1
    -1 15 -9 -6.2
    -1 15 -9 -4.8
    -1 15 -10 -3.3
    -1 15 -10 4.7
    -1 15 -11 7.3
    -1 15 -11 4.5
    -1 15 -12 24.4
    -1 15 -13 -4.6
    -1 15 -13 -2.5
    -1 15 -14 109.3
    -1 15 -14 70.6
    -1 15 -15 5.8
    -1 15 -15 3.3
    -1 15 -16 -5.5
    -1 15 -16 2.2
    -1 15 -17 17.7
    -1 15 -17 9.9
    -1 15 -18 1.1
    -1 15 -18 1.5
    -1 15 -19 -3.1
    -1 15 -19 7.9
    -1 15 -20 25.1
    -1 15 -21 16.3
    1 -14 -22 2
    1 -14 -20 15.4
    1 -14 -19 4.9
    1 -14 -18 -7.1
    1 -14 -17 -3.8
    1 -14 -16 5.1
    1 -14 -15 13.7
    1 -14 -15 24.9
    1 -14 -14 13.4
    1 -14 -14 36.7
    1 -14 -13 4
    1 -14 -13 2.3
    1 -14 -12 6.3
    1 -14 -12 -1.7
    1 -14 -11 32.8
    1 -14 -11 44.9
    1 -14 -11 46.5
    1 -14 -10 2
    1 -14 -10 -3.8
    1 -14 -10 1.4
    -1 14 10 11
    1 -14 -9 263.9
    1 -14 -9 363.4
    1 -14 -9 277
    1 -14 -9 301.3
    -1 14 9 303.8
    1 -14 -8 13.5
    1 -14 -8 3.9
    1 -14 -8 9.7
    1 -14 -8 6.8
    -1 14 8 7.6
    1 -14 -7 58.8
    1 -14 -7 45.5
    1 -14 -7 51.1
    1 -14 -7 55.1
    -1 14 7 55.6
    -1 14 7 54.2
    1 -14 -6 40.4
    1 -14 -6 35.8
    1 -14 -6 38.7
    -1 14 6 48.2
    -1 14 6 35.9
    1 -14 -5 376.2
    1 -14 -5 349
    1 -14 -5 393
    -1 14 5 383.5
    -1 14 5 377.8
    1 -14 -4 20.4
    1 -14 -4 28.5
    1 -14 -4 30.5
    -1 14 4 24.7
    -1 14 4 30
    1 -14 -3 69.1
    1 -14 -3 62.5
    1 -14 -3 84.9
    -1 14 3 60.3
    -1 14 3 66.2
    1 -14 -2 5.9
    1 -14 -2 3.7
    -1 14 2 10.5
    -1 14 2 2.4
    1 -14 -1 0.7
    1 -14 -1 -5.2
    -1 14 1 -4
    -1 14 1 -1.2
    -1 14 1 3.5
    1 -14 0 -2.4
    1 -14 0 -0.5
    -1 14 0 4.4
    -1 14 0 4
    1 -14 1 1.6
    1 -14 1 1.6
    -1 14 -1 2
    -1 14 -1 1.2
    -1 14 -1 -1.7
    1 -14 2 1.6
    1 -14 2 2.3
    -1 14 -2 4.7
    -1 14 -2 4.3
    -1 14 -2 -1.4
    1 -14 3 85.4
    1 -14 3 75.2
    -1 14 -3 85.1
    -1 14 -3 64.3
    -1 14 -3 65.7
    1 -14 4 40.4
    1 -14 4 27.7
    -1 14 -4 30.6
    -1 14 -4 24.4
    -1 14 -4 20.7
    1 -14 5 445.8
    1 -14 5 419.1
    -1 14 -5 379.4
    -1 14 -5 356
    -1 14 -5 332.7
    1 -14 6 50.6
    1 -14 6 27.1
    -1 14 -6 36.6
    -1 14 -6 35.9
    -1 14 -6 41.4
    -1 14 -6 28
    1 -14 7 49.4
    1 -14 7 49.3
    -1 14 -7 57.1
    -1 14 -7 45.7
    1 -14 8 8
    1 -14 8 13.2
    -1 14 -8 7.9
    -1 14 -8 4
    1 -14 9 433.8
    1 -14 9 321
    1 -14 9 308.3
    -1 14 -9 317.3
    -1 14 -9 269.8
    1 -14 10 1.5
    1 -14 10 -2.8
    -1 14 -10 -2.3
    -1 14 -10 1.6
    1 -14 11 53.4
    1 -14 11 62.3
    -1 14 -11 48
    -1 14 -11 38.7
    1 -14 12 7.3
    -1 14 -12 9.7
    -1 14 -12 4.5
    1 -14 13 1.6
    -1 14 -13 -2.1
    -1 14 -13 1.6
    -1 14 -14 29.8
    -1 14 -14 25.1
    -1 14 -15 13.7
    -1 14 -15 20.1
    -1 14 -16 15.8
    -1 14 -16 6.6
    -1 14 -17 5.9
    -1 14 -17 2.5
    -1 14 -18 5.2
    -1 14 -18 1.6
    -1 14 -19 8.3
    -1 14 -19 11.9
    -1 14 -20 7.1
    -1 14 -20 10.5
    -1 14 -22 8.9
    1 -13 -23 5.8
    1 -13 -20 14
    1 -13 -19 2.4
    1 -13 -18 25.9
    1 -13 -17 15.2
    1 -13 -16 -5.7
    1 -13 -16 2.5
    1 -13 -15 37.9
    1 -13 -15 33.6
    1 -13 -14 1.9
    1 -13 -14 12.7
    1 -13 -13 42.8
    1 -13 -13 52.5
    1 -13 -12 17
    1 -13 -12 25.1
    1 -13 -11 32.2
    1 -13 -11 42.2
    1 -13 -11 52.6
    -1 13 11 60
    1 -13 -10 0.9
    1 -13 -10 -4.6
    1 -13 -10 -0.9
    1 -13 -10 5.3
    -1 13 10 3.5
    1 -13 -9 24.8
    1 -13 -9 28.7
    1 -13 -9 27.5
    1 -13 -9 28.4
    -1 13 9 25.7
    1 -13 -8 60.4
    1 -13 -8 69.8
    1 -13 -8 65.6
    1 -13 -8 61.9
    -1 13 8 72.2
    1 -13 -7 0.9
    1 -13 -7 2.7
    1 -13 -7 -3.5
    1 -13 -7 0.7
    -1 13 7 3.4
    -1 13 7 1.7
    1 -13 -6 112.7
    1 -13 -6 107.9
    1 -13 -6 120.7
    -1 13 6 117.7
    -1 13 6 116.7
    1 -13 -5 52.6
    1 -13 -5 52.7
    1 -13 -5 65.8
    -1 13 5 64.2
    -1 13 5 64.2
    1 -13 -4 84.7
    1 -13 -4 62.3
    1 -13 -4 74.5
    -1 13 4 70.6
    -1 13 4 66.1
    1 -13 -3 127.2
    1 -13 -3 125.9
    1 -13 -3 141.3
    -1 13 3 124.5
    -1 13 3 134.2
    1 -13 -2 -1.9
    1 -13 -2 0.3
    -1 13 2 -0.4
    -1 13 2 -0.5
    -1 13 2 -1
    1 -13 -1 25.3
    1 -13 -1 26.5
    -1 13 1 22.8
    -1 13 1 22.5
    -1 13 1 18
    1 -13 0 -4.3
    1 -13 0 3.4
    -1 13 0 0.9
    -1 13 0 -1.3
    -1 13 0 2.2
    1 -13 1 24.7
    1 -13 1 20.8
    -1 13 -1 29.2
    -1 13 -1 17.6
    -1 13 -1 21.7
    1 -13 2 5.3
    1 -13 2 5.1
    -1 13 -2 1.2
    -1 13 -2 1.1
    1 -13 3 161.5
    1 -13 3 139.4
    -1 13 -3 123.1
    -1 13 -3 104.3
    -1 13 -3 104.9
    1 -13 4 91
    1 -13 4 75
    -1 13 -4 72.8
    -1 13 -4 70.5
    -1 13 -4 52.3
    -1 13 -4 53.7
    1 -13 5 72
    1 -13 5 70.4
    -1 13 -5 61.1
    -1 13 -5 55
    -1 13 -5 51.8
    -1 13 -5 47.9
    1 -13 6 147.4
    1 -13 6 128.3
    -1 13 -6 125
    -1 13 -6 116.1
    -1 13 -6 103.4
    1 -13 7 -1
    1 -13 7 -3.3
    -1 13 -7 7
    -1 13 -7 3.8
    1 -13 8 83.9
    1 -13 8 73.8
    1 -13 8 80.6
    -1 13 -8 81.8
    -1 13 -8 53.4
    1 -13 9 33.7
    1 -13 9 26.2
    1 -13 9 36.2
    -1 13 -9 33
    -1 13 -9 28.7
    1 -13 10 5
    1 -13 10 0.1
    1 -13 10 -6
    -1 13 -10 -0.8
    -1 13 -10 8.4
    1 -13 11 45.7
    1 -13 11 50
    -1 13 -11 55.7
    -1 13 -11 45.2
    1 -13 12 33
    1 -13 12 24.5
    -1 13 -12 31.2
    -1 13 -12 23.8
    1 -13 13 59.6
    1 -13 13 56.7
    -1 13 -13 64.3
    -1 13 -13 46.9
    1 -13 14 7.9
    1 -13 14 28.9
    -1 13 -14 7.6
    -1 13 -14 1.6
    1 -13 15 50.5
    -1 13 -15 47.5
    -1 13 -15 39
    -1 13 -16 7.4
    -1 13 -16 -1.4
    -1 13 -17 20
    -1 13 -17 25.3
    -1 13 -18 17.6
    -1 13 -18 13.7
    -1 13 -19 -0.4
    -1 13 -19 -1.8
    -1 13 -20 17.9
    -1 13 -20 7.3
    -1 13 -21 38.9
    -1 13 -22 8.8
    -1 13 -23 7.9
    1 -12 -23 -1.8
    1 -12 -21 4.3
    1 -12 -20 12.7
    1 -12 -19 -16.1
    1 -12 -18 23.5
    1 -12 -18 2.9
    1 -12 -17 9.7
    1 -12 -17 -1.4
    1 -12 -16 4
    1 -12 -16 7.5
    1 -12 -15 58.6
    1 -12 -15 57.5
    1 -12 -14 27.3
    1 -12 -14 18
    1 -12 -13 36.8
    1 -12 -13 46.8
    1 -12 -12 34.7
    1 -12 -12 91.8
    1 -12 -12 36.5
    -1 12 12 46.9
    1 -12 -11 279.8
    1 -12 -11 317.8
    1 -12 -11 282.3
    1 -12 -11 345.5
    -1 12 11 302.7
    1 -12 -10 16.4
    1 -12 -10 6.1
    1 -12 -10 -0.3
    1 -12 -10 0.8
    -1 12 10 4.4
    1 -12 -9 22.1
    1 -12 -9 20.8
    1 -12 -9 17.7
    1 -12 -9 20.5
    -1 12 9 18.2
    1 -12 -8 1
    1 -12 -8 1
    1 -12 -8 -0.2
    1 -12 -8 4.6
    -1 12 8 5.5
    1 -12 -7 0.8
    1 -12 -7 7.4
    1 -12 -7 11.1
    1 -12 -7 17.4
    -1 12 7 14
    1 -12 -6 48.7
    1 -12 -6 50.5
    1 -12 -6 55.6
    -1 12 6 59.4
    -1 12 6 59.6
    1 -12 -5 22
    1 -12 -5 14.3
    1 -12 -5 19.1
    -1 12 5 19.1
    -1 12 5 21.3
    1 -12 -4 5
    1 -12 -4 3.7
    1 -12 -4 4.5
    -1 12 4 3.8
    -1 12 4 1.6
    1 -12 -3 6.9
    1 -12 -3 4.4
    1 -12 -3 17.2
    -1 12 3 7.2
    -1 12 3 8.7
    1 -12 -2 0.7
    1 -12 -2 2.6
    -1 12 2 -3
    -1 12 2 -2.3
    -1 12 2 3.9
    1 -12 -1 95.8
    1 -12 -1 100.2
    -1 12 1 85.1
    -1 12 1 81.9
    -1 12 1 67.7
    1 -12 0 -1.6
    1 -12 0 -2.6
    -1 12 0 -8.3
    -1 12 0 -1
    -1 12 0 5.2
    1 -12 1 109.8
    1 -12 1 100.1
    -1 12 -1 90.2
    -1 12 -1 85.7
    -1 12 -1 69.3
    1 -12 2 0.4
    1 -12 2 -3.8
    -1 12 -2 -1.4
    -1 12 -2 2.9
    -1 12 -2 2.2
    1 -12 3 5
    1 -12 3 8.5
    -1 12 -3 8.5
    -1 12 -3 7.8
    -1 12 -3 12.9
    1 -12 4 2.4
    1 -12 4 -1.4
    -1 12 -4 -0.9
    -1 12 -4 1.9
    -1 12 -4 -0.4
    1 -12 5 17
    1 -12 5 18.5
    -1 12 -5 16.6
    -1 12 -5 21.5
    -1 12 -5 20.6
    1 -12 6 69
    1 -12 6 55.7
    -1 12 -6 45.7
    -1 12 -6 49
    1 -12 7 7.4
    1 -12 7 8.8
    -1 12 -7 8.7
    -1 12 -7 6.1
    1 -12 8 2.4
    1 -12 8 0.7
    1 -12 8 -4.7
    -1 12 -8 5.1
    1 -12 9 20.1
    1 -12 9 20.6
    1 -12 9 19.8
    -1 12 -9 17.2
    -1 12 -9 21.4
    1 -12 10 1.6
    1 -12 10 2.6
    1 -12 10 5.6
    -1 12 -10 8.5
    -1 12 -10 2.7
    1 -12 11 436
    1 -12 11 354.1
    1 -12 11 347.2
    -1 12 -11 346.2
    -1 12 -11 263.8
    1 -12 12 46.3
    1 -12 12 48.2
    -1 12 -12 50.2
    -1 12 -12 35.2
    1 -12 13 45.3
    1 -12 13 38.7
    -1 12 -13 40.9
    -1 12 -13 38.4
    1 -12 14 23
    1 -12 14 15
    -1 12 -14 23.7
    -1 12 -14 25.9
    1 -12 15 66.9
    1 -12 15 61.4
    -1 12 -15 53.5
    -1 12 -15 53.6
    1 -12 16 7.7
    1 -12 16 19.2
    -1 12 -16 17.5
    -1 12 -16 9.5
    -1 12 -17 1.2
    -1 12 -17 1.9
    -1 12 -18 0.8
    -1 12 -18 -0.4
    -1 12 -19 -3.6
    -1 12 -19 -1.7
    -1 12 -20 10.3
    -1 12 -20 14.3
    -1 12 -21 11
    -1 12 -21 3.5
    -1 12 -22 12.8
    -1 12 -23 3.8
    1 -11 -24 9.7
    1 -11 -22 -4
    1 -11 -21 -3.9
    1 -11 -20 11.2
    1 -11 -19 7.2
    1 -11 -18 0.8
    1 -11 -18 4.5
    1 -11 -17 4.9
    1 -11 -17 -4.3
    1 -11 -16 12.3
    1 -11 -16 5.4
    1 -11 -15 44.6
    1 -11 -15 39.3
    1 -11 -14 40.9
    1 -11 -14 31.9
    1 -11 -13 3.1
    1 -11 -13 29.8
    1 -11 -13 3.5
    -1 11 13 15
    1 -11 -12 23
    1 -11 -12 37.5
    1 -11 -12 36.2
    -1 11 12 33.3
    1 -11 -11 67.1
    1 -11 -11 66.8
    1 -11 -11 68.8
    -1 11 11 78.1
    1 -11 -10 35.6
    1 -11 -10 8.8
    1 -11 -10 19.1
    1 -11 -10 15.1
    -1 11 10 18
    1 -11 -9 2.6
    1 -11 -9 5.8
    1 -11 -9 -4.6
    1 -11 -9 3.1
    -1 11 9 4.9
    1 -11 -8 0.1
    1 -11 -8 7.3
    1 -11 -8 8.5
    1 -11 -8 6.7
    -1 11 8 7.1
    1 -11 -7 41.1
    1 -11 -7 40.3
    1 -11 -7 34.3
    1 -11 -7 38.8
    -1 11 7 34.7
    1 -11 -6 12.7
    1 -11 -6 21.4
    1 -11 -6 19.3
    -1 11 6 35
    -1 11 6 12.6
    1 -11 -5 8.7
    1 -11 -5 3.3
    1 -11 -5 8.1
    -1 11 5 1
    -1 11 5 5.8
    1 -11 -4 -2.3
    1 -11 -4 4.4
    1 -11 -4 1.1
    -1 11 4 3.9
    1 -11 -3 1.3
    1 -11 -3 1.9
    1 -11 -3 -2.5
    -1 11 3 11.8
    -1 11 3 4.9
    -1 11 3 1.8
    1 -11 -2 12.5
    1 -11 -2 19.5
    -1 11 2 14.8
    -1 11 2 11.1
    -1 11 2 2.9
    1 -11 -1 2.3
    1 -11 -1 -0.8
    -1 11 1 6.4
    -1 11 1 3.5
    -1 11 1 2
    1 -11 0 -0.5
    1 -11 0 -2.5
    -1 11 0 -4.7
    -1 11 0 -0.4
    -1 11 0 -0.8
    1 -11 1 1.1
    1 -11 1 7.9
    -1 11 -1 3
    -1 11 -1 1.8
    -1 11 -1 2.2
    1 -11 2 15.9
    1 -11 2 14.9
    -1 11 -2 14.8
    -1 11 -2 8.3
    -1 11 -2 13
    1 -11 3 -1.4
    1 -11 3 2.3
    -1 11 -3 -2.6
    -1 11 -3 0.7
    -1 11 -3 -0.4
    1 -11 4 -1.2
    1 -11 4 2.6
    -1 11 -4 -4.5
    -1 11 -4 -0.1
    -1 11 -4 0.1
    1 -11 5 10
    1 -11 5 1.7
    -1 11 -5 2.4
    -1 11 -5 8.6
    -1 11 -5 6.1
    1 -11 6 17.5
    1 -11 6 21
    -1 11 -6 19.1
    -1 11 -6 16.3
    1 -11 7 46.4
    1 -11 7 38.7
    1 -11 7 45.7
    -1 11 -7 46.6
    -1 11 -7 35.1
    1 -11 8 13.5
    1 -11 8 9.3
    1 -11 8 5.9
    -1 11 -8 4.6
    1 -11 9 5.1
    1 -11 9 0.5
    1 -11 9 -0.8
    -1 11 -9 2.1
    -1 11 -9 6.9
    1 -11 10 26.2
    1 -11 10 18.8
    1 -11 10 19.8
    -1 11 -10 25.6
    -1 11 -10 22.3
    1 -11 11 106.3
    1 -11 11 87
    1 -11 11 87.3
    -1 11 -11 82.2
    -1 11 -11 78.8
    1 -11 12 40.1
    1 -11 12 39.9
    1 -11 12 36.1
    -1 11 -12 44.8
    -1 11 -12 28.1
    1 -11 13 46.2
    1 -11 13 -0.8
    1 -11 13 7.1
    -1 11 -13 9.2
    -1 11 -13 1.6
    1 -11 14 32
    -1 11 -14 29
    -1 11 -14 37.7
    1 -11 15 49.6
    1 -11 15 43.7
    1 -11 15 41.4
    -1 11 -15 48.6
    -1 11 -15 37.3
    1 -11 16 9.4
    1 -11 16 7.6
    1 -11 16 21.7
    -1 11 -16 14.5
    -1 11 -16 4.4
    1 -11 17 1.1
    -1 11 -17 0.4
    -1 11 -17 8.8
    1 -11 18 0.7
    -1 11 -18 -4.1
    -1 11 -18 -0.5
    -1 11 -19 -5.1
    -1 11 -19 2.1
    -1 11 -20 2.1
    -1 11 -20 9.2
    -1 11 -21 -1.3
    -1 11 -21 -1.1
    -1 11 -22 -3.2
    -1 11 -22 -4
    -1 11 -24 13.2
    1 -10 -24 -0.6
    1 -10 -22 -11.8
    1 -10 -21 35.3
    1 -10 -20 -2.3
    1 -10 -19 -7.3
    1 -10 -18 11.7
    1 -10 -18 1.8
    1 -10 -17 1.6
    1 -10 -17 4.3
    1 -10 -16 3.3
    1 -10 -16 9
    1 -10 -15 -4.7
    1 -10 -15 4.2
    1 -10 -14 1.2
    1 -10 -14 25
    1 -10 -14 2.3
    1 -10 -13 5.3
    1 -10 -13 8.1
    1 -10 -13 3.2
    -1 10 13 4.1
    1 -10 -12 120.6
    1 -10 -12 120.6
    1 -10 -12 93.2
    -1 10 12 123.8
    1 -10 -11 70.6
    1 -10 -11 80.2
    1 -10 -11 66.6
    -1 10 11 73.2
    1 -10 -10 2
    1 -10 -10 11.6
    1 -10 -10 1.8
    -1 10 10 -5.4
    1 -10 -9 137.6
    1 -10 -9 136.5
    1 -10 -9 137.6
    1 -10 -9 139
    -1 10 9 142.5
    1 -10 -8 136.3
    1 -10 -8 144
    1 -10 -8 141.2
    1 -10 -8 164.2
    -1 10 8 144.5
    1 -10 -7 72.6
    1 -10 -7 82.6
    1 -10 -7 88.5
    1 -10 -7 89.6
    -1 10 7 74.2
    1 -10 -6 8.5
    1 -10 -6 9.9
    1 -10 -6 11.9
    1 -10 -6 15.4
    -1 10 6 5.6
    -1 10 6 11.8
    1 -10 -5 69
    1 -10 -5 77.1
    1 -10 -5 91.6
    -1 10 5 79.7
    -1 10 5 75.1
    1 -10 -4 41
    1 -10 -4 36.8
    1 -10 -4 41.6
    -1 10 4 46.2
    -1 10 4 44.3
    1 -10 -3 298.4
    1 -10 -3 253.6
    1 -10 -3 310.9
    -1 10 3 294.7
    -1 10 3 276.4
    -1 10 3 214.4
    1 -10 -2 50.1
    1 -10 -2 53.5
    1 -10 -2 55.7
    -1 10 2 55
    -1 10 2 51.8
    -1 10 2 43.7
    1 -10 -1 228.7
    1 -10 -1 237
    -1 10 1 214.5
    -1 10 1 199
    -1 10 1 175.6
    1 -10 0 1
    1 -10 0 1.5
    -1 10 0 0.6
    -1 10 0 -3.4
    -1 10 0 1.3
    1 -10 1 243
    1 -10 1 232.8
    -1 10 -1 211.2
    -1 10 -1 187.5
    -1 10 -1 207.2
    1 -10 2 71.1
    1 -10 2 56
    -1 10 -2 58.5
    -1 10 -2 52.2
    -1 10 -2 58.6
    1 -10 3 336.5
    1 -10 3 298.1
    -1 10 -3 286.2
    -1 10 -3 244.8
    -1 10 -3 257.1
    1 -10 4 51.4
    1 -10 4 42
    -1 10 -4 35.8
    -1 10 -4 39.9
    -1 10 -4 34.7
    1 -10 5 105.5
    1 -10 5 93.1
    1 -10 5 85
    -1 10 -5 84.6
    -1 10 -5 81.2
    -1 10 -5 74.5
    -1 10 -5 72.8
    1 -10 6 12.8
    1 -10 6 10.3
    1 -10 6 14.2
    -1 10 -6 13.9
    -1 10 -6 10.7
    -1 10 -6 10.6
    1 -10 7 119.7
    1 -10 7 87.4
    1 -10 7 97.9
    -1 10 -7 98
    -1 10 -7 78.7
    1 -10 8 209.3
    1 -10 8 163.8
    1 -10 8 173.6
    -1 10 -8 166.8
    -1 10 -8 139.4
    1 -10 9 153.9
    1 -10 9 149.2
    1 -10 9 176.6
    -1 10 -9 185
    -1 10 -9 152
    1 -10 10 15
    1 -10 10 -0.6
    1 -10 10 5.1
    -1 10 -10 6.4
    -1 10 -10 5.7
    1 -10 11 101.6
    1 -10 11 88.7
    1 -10 11 83.1
    -1 10 -11 114.7
    -1 10 -11 92.5
    1 -10 12 127.9
    1 -10 12 118.6
    1 -10 12 114.3
    -1 10 -12 149.8
    -1 10 -12 103.8
    1 -10 13 6
    1 -10 13 1.5
    1 -10 13 1.4
    1 -10 13 5.1
    -1 10 -13 -0.5
    -1 10 -13 3.1
    1 -10 14 18.1
    1 -10 14 -0.5
    1 -10 14 0.5
    1 -10 14 7
    -1 10 -14 5.1
    -1 10 -14 1.9
    1 -10 15 0.9
    1 -10 15 0.5
    1 -10 15 2.3
    -1 10 -15 5.4
    -1 10 -15 6.5
    1 -10 16 13.8
    1 -10 16 8.8
    1 -10 16 9.3
    -1 10 -16 8.3
    -1 10 -16 9.8
    1 -10 17 7.8
    1 -10 17 5.7
    -1 10 -17 11
    -1 10 -17 3.7
    1 -10 18 2.8
    1 -10 18 5.8
    -1 10 -18 1.9
    -1 10 -18 6.5
    1 -10 19 2.1
    -1 10 -19 -6.9
    -1 10 -19 -1.9
    -1 10 -20 2.2
    -1 10 -20 0
    -1 10 -21 44.8
    -1 10 -21 37.1
    -1 10 -22 -7.8
    -1 10 -22 3.3
    -1 10 -23 -0.4
    -1 10 -24 -10.6
    1 -9 -25 -2.8
    1 -9 -23 2.4
    1 -9 -22 8.4
    1 -9 -21 -5.9
    1 -9 -20 4.9
    1 -9 -19 -7.1
    1 -9 -19 -2.5
    1 -9 -18 3.1
    1 -9 -18 5
    1 -9 -17 2
    1 -9 -17 -2.7
    1 -9 -16 5.1
    1 -9 -16 1.9
    1 -9 -15 18.1
    1 -9 -15 -0.1
    1 -9 -14 -5.8
    1 -9 -14 3
    1 -9 -14 1
    1 -9 -13 49.6
    1 -9 -13 50.6
    1 -9 -13 32.9
    1 -9 -12 15.6
    1 -9 -12 28.9
    1 -9 -12 15.3
    1 -9 -11 3.3
    1 -9 -11 11.9
    1 -9 -11 -4.2
    1 -9 -10 17.7
    1 -9 -10 14
    1 -9 -10 17.5
    1 -9 -9 13.1
    1 -9 -9 18.3
    1 -9 -9 6.6
    1 -9 -9 16
    1 -9 -8 41.4
    1 -9 -8 54.5
    1 -9 -8 52.5
    1 -9 -8 61.1
    1 -9 -7 7.4
    1 -9 -7 10.6
    1 -9 -7 6
    1 -9 -7 6.5
    -1 9 7 12.9
    1 -9 -6 -3.5
    1 -9 -6 4.2
    1 -9 -6 1.2
    1 -9 -6 4.3
    1 -9 -5 14
    1 -9 -5 11.4
    1 -9 -5 20.1
    -1 9 5 14
    -1 9 5 12
    1 -9 -4 48.3
    1 -9 -4 44.3
    1 -9 -4 55.4
    -1 9 4 45.3
    -1 9 4 43.9
    1 -9 -3 7.2
    1 -9 -3 2
    1 -9 -3 2.8
    -1 9 3 7.8
    -1 9 3 1.3
    -1 9 3 4.5
    1 -9 -2 420.7
    1 -9 -2 361.5
    1 -9 -2 422.2
    -1 9 2 401
    -1 9 2 378.3
    -1 9 2 298.8
    1 -9 -1 354
    1 -9 -1 370.7
    -1 9 1 332.1
    -1 9 1 342.6
    -1 9 1 282.4
    1 -9 0 -1.4
    1 -9 0 3.2
    -1 9 0 6.5
    -1 9 0 -3.5
    -1 9 0 1.6
    1 -9 1 405.5
    1 -9 1 373.5
    -1 9 -1 335
    -1 9 -1 289.9
    -1 9 -1 335.4
    1 -9 2 483.8
    1 -9 2 426.8
    -1 9 -2 420.6
    -1 9 -2 362.3
    -1 9 -2 379.4
    1 -9 3 5.9
    1 -9 3 -0.9
    -1 9 -3 0.1
    -1 9 -3 5.7
    -1 9 -3 4.5
    1 -9 4 51.1
    1 -9 4 47.8
    -1 9 -4 52.6
    -1 9 -4 51.3
    -1 9 -4 45.7
    -1 9 -4 42.8
    1 -9 5 22.4
    1 -9 5 14.9
    1 -9 5 13.7
    -1 9 -5 13
    -1 9 -5 12.8
    -1 9 -5 11.4
    -1 9 -5 13.4
    1 -9 6 3.2
    1 -9 6 2.4
    1 -9 6 3.3
    -1 9 -6 3
    -1 9 -6 5.4
    1 -9 7 10.9
    1 -9 7 11.4
    1 -9 7 13.5
    -1 9 -7 12
    -1 9 -7 7.8
    1 -9 8 62.6
    1 -9 8 58.3
    1 -9 8 54.7
    -1 9 -8 73.4
    -1 9 -8 52.1
    1 -9 9 17.2
    1 -9 9 13.8
    1 -9 9 12.4
    -1 9 -9 13.9
    -1 9 -9 12.4
    1 -9 10 19
    1 -9 10 18.6
    1 -9 10 16.5
    -1 9 -10 5.5
    -1 9 -10 18.2
    1 -9 11 0.1
    1 -9 11 -0.6
    1 -9 11 -1.4
    1 -9 11 3.3
    -1 9 -11 3.4
    -1 9 -11 -3.8
    1 -9 12 22.9
    1 -9 12 20.9
    1 -9 12 20.4
    1 -9 12 25.3
    -1 9 -12 18.9
    -1 9 -12 17.4
    1 -9 13 60.4
    1 -9 13 54.4
    1 -9 13 50.7
    1 -9 13 45.5
    -1 9 -13 47.9
    -1 9 -13 41
    1 -9 14 2.9
    1 -9 14 -1.7
    1 -9 14 0.5
    1 -9 14 -6.2
    -1 9 -14 -2.9
    -1 9 -14 -6.1
    1 -9 15 1.9
    1 -9 15 3.6
    1 -9 15 2.8
    -1 9 -15 -11
    -1 9 -15 2.1
    1 -9 16 8.6
    1 -9 16 11.1
    -1 9 -16 6.4
    -1 9 -16 12.6
    1 -9 17 3.7
    1 -9 17 1.5
    -1 9 -17 2.9
    -1 9 -17 -1.8
    1 -9 18 6.3
    -1 9 -18 3.3
    -1 9 -18 3.9
    1 -9 19 -2.4
    -1 9 -19 -1.6
    -1 9 -19 1
    -1 9 -20 2.1
    -1 9 -20 -5.7
    -1 9 -21 -1
    -1 9 -21 -0.5
    -1 9 -22 8.9
    -1 9 -22 10.2
    -1 9 -23 -1.5
    -1 9 -23 1.9
    -1 9 -25 5.4
    1 -8 -26 -5.4
    1 -8 -25 3.6
    1 -8 -23 -3.6
    1 -8 -22 -1.2
    1 -8 -21 8.6
    1 -8 -20 1.7
    1 -8 -19 27.1
    1 -8 -19 26.3
    1 -8 -18 6
    1 -8 -18 8.3
    1 -8 -17 13.2
    1 -8 -17 4
    1 -8 -16 2.6
    1 -8 -16 5.6
    1 -8 -15 2.7
    1 -8 -15 5.6
    1 -8 -15 3.4
    1 -8 -14 7.1
    1 -8 -14 -1.4
    1 -8 -14 3.9
    1 -8 -13 1.1
    1 -8 -13 -2.8
    1 -8 -13 0.1
    1 -8 -12 -2.9
    1 -8 -12 4.3
    1 -8 -12 2.3
    1 -8 -11 1.3
    1 -8 -11 0.7
    1 -8 -11 -1.7
    1 -8 -10 108.4
    1 -8 -10 135.5
    1 -8 -10 114.1
    1 -8 -9 33
    1 -8 -9 43.1
    1 -8 -9 39.3
    1 -8 -8 -2.2
    1 -8 -8 2.2
    1 -8 -8 -0.4
    1 -8 -8 1.1
    1 -8 -7 -1.2
    1 -8 -7 -8.7
    1 -8 -7 -0.7
    1 -8 -7 -0.7
    1 -8 -6 15.5
    1 -8 -6 23.6
    1 -8 -6 16.3
    1 -8 -6 28.5
    1 -8 -5 8.3
    1 -8 -5 3.9
    1 -8 -5 2.6
    -1 8 5 10.5
    1 -8 -4 -0.7
    1 -8 -4 3.5
    1 -8 -4 1.8
    -1 8 4 13.2
    -1 8 4 0.8
    -1 8 4 10.4
    1 -8 -3 52.5
    1 -8 -3 41.3
    1 -8 -3 46.6
    -1 8 3 64.8
    -1 8 3 40.9
    -1 8 3 39.5
    1 -8 -2 9.5
    1 -8 -2 5.4
    1 -8 -2 5.5
    -1 8 2 26.2
    -1 8 2 4.9
    -1 8 2 13.9
    1 -8 -1 148.5
    1 -8 -1 155.4
    -1 8 1 145.7
    -1 8 1 138.6
    -1 8 1 135.2
    1 -8 0 -1
    1 -8 0 7.9
    -1 8 0 16.7
    -1 8 0 0.1
    -1 8 0 11.5
    1 -8 1 157.6
    1 -8 1 156.1
    -1 8 -1 150
    -1 8 -1 135.1
    -1 8 -1 142
    1 -8 2 4.9
    1 -8 2 7.5
    -1 8 -2 10.6
    -1 8 -2 3.9
    1 -8 3 50.8
    1 -8 3 50.9
    -1 8 -3 56.5
    -1 8 -3 43.9
    -1 8 -3 51.2
    1 -8 4 7.9
    1 -8 4 3.9
    -1 8 -4 10
    -1 8 -4 4.1
    -1 8 -4 5.7
    -1 8 -4 10.2
    1 -8 5 3.7
    1 -8 5 7.7
    -1 8 -5 7.3
    -1 8 -5 6.9
    -1 8 -5 -0.5
    1 -8 6 34.9
    1 -8 6 21.2
    1 -8 6 25.6
    -1 8 -6 25.2
    -1 8 -6 20.3
    -1 8 -6 19.5
    1 -8 7 -4.4
    1 -8 7 -0.2
    1 -8 7 -2.3
    -1 8 -7 -1
    -1 8 -7 -0.6
    1 -8 8 1.7
    1 -8 8 3.8
    1 -8 8 -5.6
    -1 8 -8 2.2
    -1 8 -8 2
    1 -8 9 42.1
    1 -8 9 46.7
    1 -8 9 48.2
    1 -8 9 45.7
    -1 8 -9 51
    -1 8 -9 41
    1 -8 10 139.7
    1 -8 10 129.9
    1 -8 10 123.3
    1 -8 10 136.3
    -1 8 -10 150.5
    -1 8 -10 130.5
    1 -8 11 2.5
    1 -8 11 0.5
    1 -8 11 -0.4
    1 -8 11 3.4
    -1 8 -11 -0.7
    -1 8 -11 -3.7
    1 -8 12 3.6
    1 -8 12 -0.9
    1 -8 12 -1.2
    1 -8 12 -0.9
    -1 8 -12 -6
    -1 8 -12 -0.9
    1 -8 13 0.7
    1 -8 13 0.7
    1 -8 13 1.2
    1 -8 13 6.1
    -1 8 -13 -0.1
    -1 8 -13 -6.5
    1 -8 14 -3.8
    1 -8 14 2.7
    1 -8 14 2.8
    -1 8 -14 4.5
    -1 8 -14 2.6
    1 -8 15 4.3
    1 -8 15 2.5
    -1 8 -15 3.9
    -1 8 -15 8.1
    1 -8 16 4.5
    -1 8 -16 3.7
    -1 8 -16 5.8
    1 -8 17 10.8
    -1 8 -17 6.6
    -1 8 -17 1.3
    1 -8 18 11.2
    -1 8 -18 7.6
    -1 8 -18 6.5
    1 -8 19 35.3
    -1 8 -19 31.4
    -1 8 -19 35.6
    1 -8 20 -4.9
    -1 8 -20 -4.8
    -1 8 -20 -4.6
    -1 8 -21 7.8
    -1 8 -21 2.8
    -1 8 -22 -0.1
    -1 8 -22 0.4
    -1 8 -23 -0.3
    -1 8 -23 7.1
    -1 8 -24 0.4
    -1 8 -25 2.1
    -1 8 -26 5.7
    1 -7 -26 4.3
    1 -7 -25 1.3
    1 -7 -24 0.3
    1 -7 -23 -0.1
    1 -7 -22 21.9
    1 -7 -21 10
    1 -7 -20 4.4
    1 -7 -19 35.3
    1 -7 -19 17.4
    1 -7 -18 1.1
    1 -7 -18 0.2
    1 -7 -17 -1
    1 -7 -17 5.4
    1 -7 -16 20.9
    1 -7 -16 21.4
    -1 7 16 42.3
    1 -7 -15 12.6
    1 -7 -15 13.4
    -1 7 15 7
    1 -7 -14 14.3
    1 -7 -14 -1.7
    -1 7 14 8.7
    1 -7 -13 17.8
    1 -7 -13 2.6
    1 -7 -13 -0.8
    -1 7 13 4.2
    1 -7 -12 38.5
    1 -7 -12 32.9
    1 -7 -12 27.6
    -1 7 12 38.5
    1 -7 -11 -0.9
    1 -7 -11 0.4
    1 -7 -11 0.9
    1 -7 -10 14.6
    1 -7 -10 22.6
    1 -7 -10 28.1
    1 -7 -9 1.5
    1 -7 -9 -4.8
    1 -7 -9 0.7
    1 -7 -8 64.1
    1 -7 -8 74.3
    1 -7 -8 71.1
    1 -7 -7 208.8
    1 -7 -7 264
    1 -7 -7 237.2
    1 -7 -7 230.3
    1 -7 -6 58
    1 -7 -6 66.3
    1 -7 -6 61.7
    1 -7 -6 64.3
    1 -7 -5 34.8
    1 -7 -5 42
    1 -7 -5 40.9
    1 -7 -5 44.2
    -1 7 5 57
    1 -7 -4 28.2
    1 -7 -4 20.9
    1 -7 -4 15.4
    -1 7 4 27.6
    -1 7 4 26.8
    1 -7 -3 27.1
    1 -7 -3 28.1
    1 -7 -3 26.3
    -1 7 3 28
    -1 7 3 16.3
    1 -7 -2 562
    1 -7 -2 510.3
    1 -7 -2 578.2
    -1 7 2 528.9
    -1 7 2 539.7
    -1 7 2 450.6
    1 -7 -1 72.3
    1 -7 -1 72.6
    1 -7 -1 75.8
    -1 7 1 71.1
    -1 7 1 69.9
    -1 7 1 68.6
    1 -7 0 -1.1
    1 -7 0 -1.9
    -1 7 0 -6.8
    -1 7 0 -1.7
    -1 7 0 -6.7
    1 -7 1 94.5
    1 -7 1 83.4
    -1 7 -1 79.9
    -1 7 -1 70.6
    -1 7 -1 86.5
    1 -7 2 713.5
    1 -7 2 616.8
    -1 7 -2 575.7
    -1 7 -2 462.1
    -1 7 -2 551.1
    1 -7 3 36.6
    1 -7 3 26.1
    -1 7 -3 28.4
    -1 7 -3 19.3
    -1 7 -3 22.2
    1 -7 4 21.5
    1 -7 4 19.2
    -1 7 -4 15.9
    -1 7 -4 23.7
    -1 7 -4 13.4
    -1 7 -4 32.3
    1 -7 5 51.1
    1 -7 5 51.1
    -1 7 -5 64.8
    -1 7 -5 37.4
    -1 7 -5 59.8
    1 -7 6 79.6
    1 -7 6 83.3
    1 -7 6 75.9
    -1 7 -6 94
    -1 7 -6 68.7
    -1 7 -6 78.7
    1 -7 7 336.5
    1 -7 7 279.1
    1 -7 7 278.2
    -1 7 -7 282.9
    -1 7 -7 265.1
    1 -7 8 96.4
    1 -7 8 79.7
    1 -7 8 81.4
    1 -7 8 91.1
    -1 7 -8 89.6
    -1 7 -8 68.2
    1 -7 9 1.5
    1 -7 9 2.2
    1 -7 9 1.9
    -1 7 -9 1.3
    -1 7 -9 -6.4
    1 -7 10 30.4
    1 -7 10 29.6
    1 -7 10 25
    1 -7 10 24.2
    -1 7 -10 34.3
    -1 7 -10 23.8
    1 -7 11 0
    1 -7 11 5.4
    1 -7 11 0.3
    -1 7 -11 6.5
    -1 7 -11 4.7
    1 -7 12 36.8
    1 -7 12 39
    1 -7 12 42.3
    -1 7 -12 34.6
    -1 7 -12 30.1
    1 -7 13 4
    1 -7 13 -1.3
    1 -7 13 -0.4
    -1 7 -13 3.2
    -1 7 -13 -6.4
    1 -7 14 8.7
    1 -7 14 4.2
    -1 7 -14 1
    -1 7 -14 5.1
    1 -7 15 3.9
    1 -7 15 15.6
    -1 7 -15 11.1
    -1 7 -15 14.5
    1 -7 16 41
    1 -7 16 12.4
    -1 7 -16 28.3
    -1 7 -16 21.1
    1 -7 17 7.4
    -1 7 -17 1.1
    -1 7 -17 2.6
    1 -7 18 0.1
    -1 7 -18 -4.9
    -1 7 -18 1.9
    1 -7 19 37
    -1 7 -19 29.1
    -1 7 -19 19.7
    1 -7 20 -0.1
    -1 7 -20 -11.1
    -1 7 -20 1.7
    -1 7 -21 2.8
    -1 7 -21 5.9
    -1 7 -22 10.3
    -1 7 -22 16.1
    -1 7 -23 2.2
    -1 7 -23 -5.4
    -1 7 -24 -1.3
    -1 7 -24 4.1
    -1 7 -25 2.4
    -1 7 -26 9.7
    1 -6 -26 3.4
    1 -6 -24 -1.4
    1 -6 -23 8.9
    1 -6 -22 5.6
    1 -6 -21 3.2
    1 -6 -20 5.8
    1 -6 -19 101
    1 -6 -19 81
    1 -6 -18 -3.4
    1 -6 -18 -3.5
    1 -6 -17 17.1
    1 -6 -17 9.4
    1 -6 -16 19.3
    1 -6 -16 21.1
    -1 6 16 31.5
    -1 6 16 26.8
    1 -6 -15 15.2
    1 -6 -15 15.8
    -1 6 15 21.3
    -1 6 15 16.5
    1 -6 -14 16.8
    1 -6 -14 10.5
    -1 6 14 20.2
    -1 6 14 19.4
    1 -6 -13 7.9
    1 -6 -13 11.6
    -1 6 13 19.8
    -1 6 13 14.9
    1 -6 -12 9.4
    1 -6 -12 2.4
    -1 6 12 7.8
    -1 6 12 8.4
    1 -6 -11 -2.6
    1 -6 -11 0.4
    -1 6 11 0.1
    -1 6 11 1.6
    1 -6 -10 -10.3
    1 -6 -10 5.2
    1 -6 -10 4.4
    -1 6 10 2.3
    -1 6 10 5.5
    1 -6 -9 53
    1 -6 -9 57.9
    1 -6 -9 54.5
    -1 6 9 58.9
    -1 6 9 54
    1 -6 -8 10.2
    1 -6 -8 21.2
    1 -6 -8 19.7
    -1 6 8 15.4
    1 -6 -7 48.8
    1 -6 -7 53.7
    1 -6 -7 49.9
    -1 6 7 43.1
    1 -6 -6 180.8
    1 -6 -6 206.3
    1 -6 -6 202.6
    1 -6 -6 209
    1 -6 -5 13.5
    1 -6 -5 9.2
    1 -6 -5 7.5
    1 -6 -5 9.4
    1 -6 -4 27.1
    1 -6 -4 27.8
    1 -6 -4 26.8
    -1 6 4 32.8
    -1 6 4 21.9
    1 -6 -3 14.3
    1 -6 -3 17.8
    1 -6 -3 21.8
    -1 6 3 14.5
    -1 6 3 9.9
    1 -6 -2 5.9
    1 -6 -2 1.7
    1 -6 -2 6.9
    -1 6 2 3
    -1 6 2 2.5
    1 -6 -1 103.1
    1 -6 -1 96.9
    1 -6 -1 114.9
    -1 6 1 99.8
    -1 6 1 103.3
    1 -6 0 -5.2
    1 -6 0 -3
    -1 6 0 -2
    -1 6 0 -1.7
    1 -6 1 125
    1 -6 1 105.5
    -1 6 -1 115
    -1 6 -1 93.9
    -1 6 -1 99.6
    1 -6 2 6.8
    1 -6 2 6
    -1 6 -2 3.2
    -1 6 -2 6.5
    -1 6 -2 3.7
    1 -6 3 22.7
    1 -6 3 15.9
    -1 6 -3 19.4
    -1 6 -3 14.8
    -1 6 -3 18
    -1 6 -3 19
    1 -6 4 38.7
    1 -6 4 36.9
    -1 6 -4 31.3
    -1 6 -4 33
    -1 6 -4 31.9
    -1 6 -4 32.8
    1 -6 5 9
    1 -6 5 14.4
    -1 6 -5 15.1
    -1 6 -5 7.7
    -1 6 -5 12.1
    1 -6 6 259.4
    1 -6 6 223.4
    1 -6 6 235.6
    -1 6 -6 260.1
    -1 6 -6 241.3
    -1 6 -6 210.6
    1 -6 7 51.4
    1 -6 7 55.3
    1 -6 7 65.1
    1 -6 7 59.1
    -1 6 -7 66.2
    -1 6 -7 59
    1 -6 8 17.5
    1 -6 8 20.8
    1 -6 8 18.3
    1 -6 8 20
    -1 6 -8 22.4
    -1 6 -8 15.4
    1 -6 9 66.6
    1 -6 9 68.1
    1 -6 9 72.1
    -1 6 -9 80.9
    -1 6 -9 53.8
    1 -6 10 0.9
    1 -6 10 5.6
    1 -6 10 1.9
    -1 6 -10 9.2
    -1 6 -10 6.5
    1 -6 11 -1.4
    1 -6 11 1.4
    1 -6 11 -1.3
    -1 6 -11 -4.1
    -1 6 -11 1.8
    1 -6 12 8.6
    1 -6 12 8
    1 -6 12 7.5
    -1 6 -12 4
    -1 6 -12 2.4
    1 -6 13 10
    1 -6 13 14.1
    -1 6 -13 14.6
    -1 6 -13 5.8
    1 -6 14 15.9
    1 -6 14 19.9
    -1 6 -14 6.8
    -1 6 -14 22
    1 -6 15 26
    1 -6 15 20.8
    -1 6 -15 13.6
    -1 6 -15 15.8
    1 -6 16 28.9
    1 -6 16 33.7
    -1 6 -16 35
    -1 6 -16 20.6
    1 -6 17 15.8
    -1 6 -17 18.7
    -1 6 -17 11.8
    1 -6 18 -3.1
    -1 6 -18 -9
    -1 6 -18 -1.3
    1 -6 19 102.8
    -1 6 -19 97.6
    -1 6 -19 87
    1 -6 20 14.6
    -1 6 -20 20.9
    -1 6 -20 9.7
    1 -6 21 -2.1
    -1 6 -21 7.4
    -1 6 -21 -0.5
    -1 6 -22 -2.4
    -1 6 -22 -2.6
    -1 6 -23 1.7
    -1 6 -23 0.9
    -1 6 -24 7
    -1 6 -24 -3.1
    -1 6 -26 -1.5
    1 -5 -26 -0.2
    1 -5 -24 -4
    1 -5 -23 17.2
    1 -5 -22 6.4
    1 -5 -21 9.8
    1 -5 -20 6.5
    1 -5 -20 1.4
    1 -5 -19 1.6
    -1 5 19 0.8
    1 -5 -18 19.2
    -1 5 18 33
    1 -5 -17 87.5
    -1 5 17 90.6
    -1 5 16 27.5
    -1 5 16 25.5
    1 -5 -15 15.3
    -1 5 15 12
    -1 5 15 9.3
    1 -5 -14 11.2
    -1 5 14 1.2
    -1 5 14 3.3
    1 -5 -13 3.1
    -1 5 13 5.1
    -1 5 13 -3.1
    1 -5 -12 8.8
    1 -5 -12 7.5
    -1 5 12 6.8
    -1 5 12 3.4
    1 -5 -11 90
    1 -5 -11 87.3
    -1 5 11 96.4
    -1 5 11 100.2
    1 -5 -10 1
    1 -5 -10 16
    -1 5 10 12.7
    -1 5 10 15.8
    1 -5 -9 5.5
    1 -5 -9 6.4
    -1 5 9 4.4
    -1 5 9 5.5
    1 -5 -8 59.1
    1 -5 -8 54.6
    -1 5 8 55.7
    -1 5 8 59
    1 -5 -7 32.8
    1 -5 -7 12.1
    1 -5 -7 11.2
    -1 5 7 12.8
    -1 5 7 21
    1 -5 -6 4.2
    1 -5 -6 4.7
    1 -5 -6 2.7
    -1 5 6 2.6
    1 -5 -5 7.9
    1 -5 -5 13.8
    1 -5 -5 11.8
    1 -5 -5 18.3
    -1 5 5 4.9
    1 -5 -4 9.3
    1 -5 -4 11.1
    1 -5 -4 14.1
    1 -5 -4 10
    -1 5 4 13.3
    -1 5 4 6.5
    1 -5 -3 -2.1
    1 -5 -3 -0.7
    1 -5 -3 1
    -1 5 3 6.7
    -1 5 3 3.7
    1 -5 -2 5.7
    1 -5 -2 9.1
    1 -5 -2 11.7
    -1 5 2 7.9
    -1 5 2 7.1
    1 -5 -1 21.1
    1 -5 -1 24.4
    1 -5 -1 22
    -1 5 1 18.3
    -1 5 1 27.9
    1 -5 0 -1.8
    1 -5 0 -0.6
    1 -5 0 0.9
    -1 5 0 -1.2
    -1 5 0 1.9
    1 -5 1 21.6
    1 -5 1 19.5
    -1 5 -1 14.7
    -1 5 -1 16.9
    -1 5 -1 20.8
    1 -5 2 11.7
    1 -5 2 10.6
    -1 5 -2 10.5
    -1 5 -2 9.4
    -1 5 -2 6.8
    1 -5 3 6.1
    1 -5 3 1.4
    -1 5 -3 4.5
    -1 5 -3 3.5
    -1 5 -3 2.9
    -1 5 -3 3.3
    1 -5 4 12.6
    1 -5 4 12.6
    -1 5 -4 16.3
    -1 5 -4 14.5
    -1 5 -4 17.7
    1 -5 5 19.4
    1 -5 5 20.7
    1 -5 5 18.4
    -1 5 -5 22
    -1 5 -5 15.1
    -1 5 -5 9.4
    1 -5 6 4.5
    1 -5 6 3.9
    1 -5 6 1.6
    -1 5 -6 3.2
    -1 5 -6 -0.6
    1 -5 7 19.6
    1 -5 7 17.7
    1 -5 7 28.8
    -1 5 -7 29.1
    -1 5 -7 23.4
    1 -5 8 72
    1 -5 8 67.1
    1 -5 8 57.9
    -1 5 -8 74.7
    -1 5 -8 57.7
    1 -5 9 12.2
    1 -5 9 6.2
    1 -5 9 7.8
    -1 5 -9 6.1
    -1 5 -9 3.7
    1 -5 10 18.6
    1 -5 10 18.5
    1 -5 10 15.6
    -1 5 -10 12.6
    -1 5 -10 15.4
    1 -5 11 115.3
    1 -5 11 124
    -1 5 -11 92.8
    -1 5 -11 88.9
    1 -5 12 9.9
    1 -5 12 8.1
    -1 5 -12 13.8
    -1 5 -12 0.4
    1 -5 13 0.9
    1 -5 13 4.8
    -1 5 -13 -4.1
    -1 5 -13 0.3
    1 -5 14 -2
    1 -5 14 7.2
    -1 5 -14 7
    -1 5 -14 9.3
    1 -5 15 4.8
    1 -5 15 6.5
    -1 5 -15 8.6
    -1 5 -15 4.1
    1 -5 16 28.2
    1 -5 16 31.9
    -1 5 -16 24.4
    -1 5 -16 20.7
    1 -5 17 101
    -1 5 -17 93.8
    -1 5 -17 96.4
    1 -5 18 30.7
    -1 5 -18 21.8
    -1 5 -18 31.5
    1 -5 19 1
    -1 5 -19 -5.5
    -1 5 -19 -1.2
    1 -5 20 5.7
    -1 5 -20 5.3
    -1 5 -20 5.1
    1 -5 21 9.6
    -1 5 -21 11.7
    -1 5 -21 3
    -1 5 -22 3.8
    -1 5 -22 4.3
    -1 5 -23 12.3
    -1 5 -23 12
    -1 5 -24 -3.5
    -1 5 -24 2.2
    -1 5 -26 19.5
    1 -4 -27 2.7
    1 -4 -26 14.1
    1 -4 -24 9.1
    1 -4 -23 13.3
    1 -4 -22 44.4
    1 -4 -22 55.8
    1 -4 -21 36.8
    1 -4 -21 38.8
    -1 4 21 44.6
    1 -4 -20 -5.4
    1 -4 -20 4.6
    -1 4 20 0.5
    1 -4 -19 2.9
    -1 4 19 1.5
    1 -4 -18 60.7
    -1 4 18 61.4
    1 -4 -17 112.5
    -1 4 17 152.4
    -1 4 17 120.2
    -1 4 16 42.5
    -1 4 16 45.7
    1 -4 -15 3.5
    -1 4 15 -0.7
    -1 4 15 6.1
    1 -4 -14 18.2
    -1 4 14 27.9
    -1 4 14 19.7
    1 -4 -13 30.5
    -1 4 13 20.6
    -1 4 13 22.2
    1 -4 -12 2.9
    -1 4 12 6
    -1 4 12 2.1
    1 -4 -11 0
    -1 4 11 8.1
    -1 4 11 0.6
    1 -4 -10 31.7
    -1 4 10 30.8
    -1 4 10 36.1
    1 -4 -9 754.4
    1 -4 -9 657
    -1 4 9 753.8
    -1 4 9 742.3
    1 -4 -8 19.5
    1 -4 -8 13.4
    -1 4 8 18.8
    -1 4 8 21
    1 -4 -7 14.8
    1 -4 -7 11.5
    -1 4 7 8.3
    -1 4 7 11
    1 -4 -6 678.6
    1 -4 -6 690.2
    -1 4 6 700.2
    -1 4 6 698.8
    1 -4 -5 276.2
    1 -4 -5 315.4
    1 -4 -5 310.3
    -1 4 5 275.5
    1 -4 -4 5.6
    1 -4 -4 7
    1 -4 -4 4.6
    1 -4 -4 11.4
    -1 4 4 6.7
    -1 4 4 5.1
    1 -4 -3 65.7
    1 -4 -3 80.3
    1 -4 -3 75.8
    1 -4 -3 90.9
    -1 4 3 84.3
    -1 4 3 73.5
    -1 4 3 76.1
    1 -4 -2 30.7
    1 -4 -2 19.5
    1 -4 -2 28.6
    -1 4 2 24
    -1 4 2 26.4
    -1 4 2 26.6
    1 -4 -1 650.1
    1 -4 -1 583.9
    1 -4 -1 636.4
    -1 4 1 584.9
    -1 4 1 615.6
    1 -4 0 0.9
    1 -4 0 0.2
    1 -4 0 -1.8
    -1 4 0 3.1
    -1 4 0 2.1
    1 -4 1 651.8
    1 -4 1 562.1
    1 -4 1 635.3
    -1 4 -1 697
    -1 4 -1 592.9
    1 -4 2 33.2
    1 -4 2 23.2
    -1 4 -2 29.5
    -1 4 -2 25.1
    -1 4 -2 26.6
    1 -4 3 100.1
    1 -4 3 92
    -1 4 -3 104.5
    -1 4 -3 93.2
    -1 4 -3 81.1
    -1 4 -3 97.8
    1 -4 4 9.2
    1 -4 4 10.1
    1 -4 4 8.4
    -1 4 -4 7.2
    -1 4 -4 9.8
    -1 4 -4 8.3
    1 -4 5 394.8
    1 -4 5 370.2
    1 -4 5 360.4
    -1 4 -5 378.9
    -1 4 -5 343.1
    -1 4 -5 328.8
    1 -4 6 966.9
    1 -4 6 917.5
    1 -4 6 893.9
    -1 4 -6 910.3
    -1 4 -6 786
    1 -4 7 8
    1 -4 7 11.4
    1 -4 7 8.5
    -1 4 -7 8.6
    -1 4 -7 10.8
    1 -4 8 18.1
    1 -4 8 20.8
    1 -4 8 19.1
    -1 4 -8 31.6
    -1 4 -8 20.1
    1 -4 9 957.5
    1 -4 9 913.1
    1 -4 9 801.5
    -1 4 -9 874
    -1 4 -9 705.5
    1 -4 10 33.6
    1 -4 10 44.2
    -1 4 -10 33.7
    -1 4 -10 31.4
    1 -4 11 4.6
    1 -4 11 6.1
    -1 4 -11 10.4
    -1 4 -11 3.2
    1 -4 12 -2.6
    1 -4 12 5.1
    -1 4 -12 4.3
    -1 4 -12 0.7
    1 -4 13 29.8
    1 -4 13 28.7
    -1 4 -13 25.6
    -1 4 -13 26.4
    1 -4 14 22.9
    1 -4 14 24.5
    -1 4 -14 18.7
    -1 4 -14 15.8
    1 -4 15 1.8
    1 -4 15 1.8
    -1 4 -15 -1.1
    -1 4 -15 0.9
    1 -4 16 52.7
    1 -4 16 46.2
    -1 4 -16 56.9
    -1 4 -16 45.9
    1 -4 17 162.3
    1 -4 17 136.8
    -1 4 -17 131.7
    -1 4 -17 124.6
    1 -4 18 66.7
    -1 4 -18 47.5
    -1 4 -18 54.4
    1 -4 19 6.2
    -1 4 -19 -0.5
    -1 4 -19 -0.7
    1 -4 20 -1.6
    1 -4 20 2.5
    -1 4 -20 2.5
    -1 4 -20 0.8
    1 -4 21 39.3
    -1 4 -21 45
    -1 4 -21 36.1
    -1 4 -22 58.9
    -1 4 -22 59
    -1 4 -23 7.9
    -1 4 -23 12.2
    -1 4 -24 7
    -1 4 -24 14.1
    -1 4 -25 -0.4
    -1 4 -26 -2.4
    -1 4 -27 6.6
    1 -3 -27 -0.9
    1 -3 -26 6.3
    1 -3 -25 -1
    1 -3 -24 19.4
    1 -3 -23 49
    1 -3 -22 7.6
    1 -3 -21 10.2
    1 -3 -21 8
    -1 3 21 6.3
    1 -3 -20 30.4
    1 -3 -20 25
    -1 3 20 33.7
    1 -3 -19 1.8
    1 -3 -19 -0.5
    1 -3 -18 3.9
    1 -3 -17 290.4
    -1 3 17 295.2
    1 -3 -16 206.9
    -1 3 16 212.1
    1 -3 -15 29.4
    -1 3 15 19.6
    1 -3 -14 6.7
    -1 3 14 8
    1 -3 -13 4
    -1 3 13 8.4
    1 -3 -12 5.4
    -1 3 12 8.6
    1 -3 -11 -0.2
    -1 3 11 2.1
    1 -3 -10 290.8
    -1 3 10 281.9
    1 -3 -9 6.6
    -1 3 9 9.9
    1 -3 -8 25.8
    1 -3 -8 15.7
    -1 3 8 26.7
    1 -3 -7 90
    1 -3 -7 83.2
    -1 3 7 81.9
    -1 3 7 82.9
    1 -3 -6 254.6
    1 -3 -6 252
    -1 3 6 248.6
    -1 3 6 259.7
    1 -3 -5 999.2
    1 -3 -5 1049.4
    -1 3 5 986.7
    -1 3 5 971.3
    1 -3 -4 107.8
    1 -3 -4 117.4
    1 -3 -4 139.5
    -1 3 4 113.7
    -1 3 4 111.1
    -1 3 4 93.8
    1 -3 -3 35.7
    1 -3 -3 37.5
    1 -3 -3 36
    1 -3 -3 40.4
    -1 3 3 32.3
    -1 3 3 39.3
    1 -3 -2 62
    1 -3 -2 50.5
    1 -3 -2 56
    -1 3 2 62
    -1 3 2 52.1
    -1 3 2 59.6
    1 -3 -1 81.6
    1 -3 -1 82.1
    1 -3 -1 88
    -1 3 1 84.7
    -1 3 1 79.5
    -1 3 1 84.8
    1 -3 0 5
    1 -3 0 4.2
    1 -3 0 2.9
    -1 3 0 3.5
    -1 3 0 8.9
    -1 3 0 0.9
    1 -3 1 90.6
    1 -3 1 95.8
    1 -3 1 82.1
    -1 3 -1 97.5
    -1 3 -1 85.4
    1 -3 2 63.2
    1 -3 2 61.5
    1 -3 2 67
    -1 3 -2 70.9
    -1 3 -2 60.4
    -1 3 -2 54.3
    1 -3 3 45.7
    1 -3 3 39.8
    1 -3 3 35.4
    -1 3 -3 48.9
    -1 3 -3 44.1
    -1 3 -3 41.7
    1 -3 4 152.2
    1 -3 4 129
    1 -3 4 143
    -1 3 -4 148.1
    -1 3 -4 131.5
    -1 3 -4 130.5
    1 -3 5 1333.6
    1 -3 5 1161.4
    1 -3 5 1006
    1 -3 5 1180.6
    -1 3 -5 1296.4
    -1 3 -5 1208.4
    -1 3 -5 1075.2
    1 -3 6 334.5
    1 -3 6 298.6
    1 -3 6 283.9
    -1 3 -6 329.4
    -1 3 -6 231.5
    1 -3 7 100.7
    1 -3 7 103.9
    1 -3 7 89
    -1 3 -7 85.6
    -1 3 -7 78.3
    1 -3 8 21.7
    1 -3 8 21.2
    -1 3 -8 20.3
    -1 3 -8 27.2
    1 -3 9 7
    1 -3 9 10
    -1 3 -9 8.1
    -1 3 -9 10
    1 -3 10 356
    1 -3 10 361.2
    -1 3 -10 294.9
    -1 3 -10 259.5
    1 -3 11 1.3
    1 -3 11 1
    -1 3 -11 -5.2
    -1 3 -11 -3.3
    1 -3 12 15.1
    -1 3 -12 1.2
    -1 3 -12 10.9
    1 -3 13 7.9
    -1 3 -13 5.3
    -1 3 -13 3.7
    1 -3 14 11.7
    -1 3 -14 20.3
    -1 3 -14 6.4
    1 -3 15 36.9
    -1 3 -15 21.2
    -1 3 -15 27.4
    1 -3 16 218
    -1 3 -16 208.9
    -1 3 -16 217.8
    1 -3 17 359.9
    -1 3 -17 306.6
    -1 3 -17 300.8
    -1 3 -18 6.3
    -1 3 -18 4.7
    -1 3 -19 -9.7
    -1 3 -19 1.8
    1 -3 20 37.8
    1 -3 20 44.5
    -1 3 -20 22.2
    -1 3 -20 37.5
    1 -3 21 8.8
    1 -3 21 7.8
    -1 3 -21 15
    -1 3 -21 5.1
    -1 3 -22 12.9
    -1 3 -22 2
    -1 3 -23 64
    -1 3 -23 56.1
    -1 3 -24 9.1
    -1 3 -24 9
    -1 3 -25 8
    -1 3 -26 4.3
    -1 3 -27 12
    1 -2 -27 8.6
    1 -2 -26 -5.6
    1 -2 -25 17.9
    1 -2 -24 -1
    1 -2 -23 3.2
    1 -2 -22 30.4
    1 -2 -21 2.1
    1 -2 -21 1
    1 -2 -20 -3.4
    1 -2 -20 4
    1 -2 -19 2.4
    1 -2 -19 6.2
    1 -2 -18 9.5
    1 -2 -18 10.6
    1 -2 -17 20.8
    1 -2 -17 14.9
    -1 2 17 24.9
    1 -2 -16 4.1
    1 -2 -16 1.3
    -1 2 16 8.3
    1 -2 -15 -5.5
    -1 2 15 10.8
    1 -2 -14 39.8
    -1 2 14 35.2
    1 -2 -13 8.3
    -1 2 13 3.2
    1 -2 -12 12.8
    -1 2 12 18.8
    1 -2 -11 28.2
    -1 2 11 29.2
    -1 2 10 -3.2
    1 -2 -9 272.6
    -1 2 9 270.7
    1 -2 -8 15.3
    -1 2 8 12.1
    1 -2 -7 22.2
    1 -2 -7 24.8
    -1 2 7 29.4
    1 -2 -6 125.5
    1 -2 -6 116.5
    -1 2 6 121.6
    1 -2 -5 -4.1
    1 -2 -5 3
    -1 2 5 1.1
    1 -2 -4 62.8
    1 -2 -4 78.6
    -1 2 4 64.6
    -1 2 4 55.4
    1 -2 -3 775.4
    1 -2 -3 876.8
    -1 2 3 766
    -1 2 3 763
    -1 2 3 815.7
    1 -2 -2 945.6
    1 -2 -2 1048.5
    1 -2 -2 958.7
    1 -2 -2 1067.1
    -1 2 2 938.2
    -1 2 2 1040.4
    1 -2 -1 117.2
    1 -2 -1 117.9
    1 -2 -1 127.1
    -1 2 1 120.3
    -1 2 1 109.2
    -1 2 1 114.8
    1 -2 0 3.9
    1 -2 0 25.5
    1 -2 0 19.2
    -1 2 0 5.3
    -1 2 0 5.6
    -1 2 0 4.7
    1 -2 1 125.3
    1 -2 1 122.8
    1 -2 1 143.3
    -1 2 -1 121.2
    -1 2 -1 125.1
    -1 2 -1 110.6
    1 -2 2 1150.9
    1 -2 2 1123.3
    1 -2 2 999.9
    -1 2 -2 1131.4
    -1 2 -2 1084.9
    -1 2 -2 1004.1
    -1 2 -2 947.5
    -1 2 -2 946.2
    1 -2 3 897.2
    1 -2 3 892.3
    1 -2 3 898.2
    1 -2 3 911.1
    -1 2 -3 991.3
    -1 2 -3 854
    -1 2 -3 756.6
    -1 2 -3 796.9
    1 -2 4 76.4
    1 -2 4 72
    1 -2 4 69.7
    1 -2 4 75.9
    1 -2 4 73.7
    -1 2 -4 76.8
    -1 2 -4 73.6
    -1 2 -4 66
    1 -2 5 1.1
    1 -2 5 0.4
    1 -2 5 0.7
    -1 2 -5 1.7
    -1 2 -5 1
    1 -2 6 133.3
    1 -2 6 141.2
    1 -2 6 134.6
    -1 2 -6 131.2
    -1 2 -6 105.1
    1 -2 7 35.6
    1 -2 7 30.9
    -1 2 -7 30.3
    -1 2 -7 27.1
    1 -2 8 16.3
    1 -2 8 11.5
    -1 2 -8 10.4
    -1 2 -8 7.8
    1 -2 9 300
    -1 2 -9 283.1
    -1 2 -9 265.1
    1 -2 10 3.8
    -1 2 -10 -0.8
    -1 2 -10 -1.9
    1 -2 11 33.4
    -1 2 -11 27.2
    -1 2 -11 25.6
    1 -2 12 14.4
    -1 2 -12 4.6
    -1 2 -12 7.4
    1 -2 13 14
    -1 2 -13 12.7
    -1 2 -13 10
    1 -2 14 44.5
    -1 2 -14 46.5
    -1 2 -14 39.7
    1 -2 15 3.8
    -1 2 -15 -0.5
    -1 2 -15 6.4
    1 -2 16 7.2
    -1 2 -16 -1
    -1 2 -16 -2.2
    1 -2 17 12.6
    -1 2 -17 27.4
    -1 2 -17 18.7
    -1 2 -18 13.7
    -1 2 -18 8.1
    1 -2 19 7.7
    -1 2 -19 8.9
    -1 2 -19 5.7
    1 -2 20 0.8
    1 -2 20 1.9
    -1 2 -20 -2.5
    -1 2 -20 1.7
    1 -2 21 2.3
    1 -2 21 -0.4
    -1 2 -21 6.9
    -1 2 -21 -2.1
    1 -2 22 26.3
    -1 2 -22 29
    -1 2 -22 23.5
    -1 2 -23 -3.8
    -1 2 -23 7.5
    -1 2 -24 -0.4
    -1 2 -24 5.5
    -1 2 -25 6.5
    -1 2 -26 -8
    -1 2 -27 -3.8
    1 -1 -27 3.8
    1 -1 -25 5.2
    1 -1 -24 15.7
    1 -1 -23 2.6
    1 -1 -22 1.2
    1 -1 -21 5.1
    1 -1 -21 0.7
    1 -1 -20 0.3
    1 -1 -20 5.2
    1 -1 -19 2.5
    1 -1 -19 2.7
    1 -1 -18 -1.3
    1 -1 -18 -2.1
    1 -1 -17 12.1
    1 -1 -17 12.2
    -1 1 17 5.5
    1 -1 -16 10.1
    1 -1 -16 5.3
    -1 1 16 7.9
    1 -1 -15 0.4
    1 -1 -15 0.5
    -1 1 15 -6.1
    1 -1 -14 74.7
    1 -1 -14 72
    -1 1 14 58.6
    1 -1 -13 8.7
    -1 1 13 7.1
    1 -1 -12 2.6
    -1 1 12 0.3
    -1 1 11 55.4
    -1 1 10 351.9
    1 -1 -9 15.8
    -1 1 9 6.8
    1 -1 -8 129.1
    -1 1 8 114.6
    1 -1 -7 509.8
    -1 1 7 500.2
    1 -1 -6 1436.4
    1 -1 -6 1187.7
    -1 1 6 1389.8
    1 -1 -5 135.3
    1 -1 -5 162.7
    -1 1 5 131.2
    1 -1 -4 13.8
    1 -1 -4 18.2
    -1 1 4 10.7
    1 -1 -3 1781
    1 -1 -3 1871.1
    -1 1 3 1759.1
    -1 1 3 1917.2
    1 -1 -2 2113.7
    1 -1 -2 2179.7
    -1 1 2 2075.5
    -1 1 2 2281.5
    1 -1 -1 460.4
    -1 1 1 498.1
    -1 1 1 506
    -1 1 0 28.8
    -1 1 0 8.4
    1 -1 1 609
    1 -1 1 410
    -1 1 -1 574.2
    -1 1 -1 592.2
    -1 1 -1 541.5
    -1 1 -1 516.4
    1 -1 2 2317.5
    1 -1 2 2404.5
    1 -1 2 2464.2
    1 -1 2 2138.6
    -1 1 -2 2307.1
    -1 1 -2 2367.6
    -1 1 -2 2221.5
    -1 1 -2 2113
    -1 1 -2 1956.3
    1 -1 3 2017
    1 -1 3 1977.2
    1 -1 3 1800.7
    1 -1 3 1857.1
    -1 1 -3 1830.3
    -1 1 -3 1925.5
    -1 1 -3 1667.4
    -1 1 -3 1655.7
    -1 1 -3 1800.5
    1 -1 4 11.8
    1 -1 4 13.9
    1 -1 4 9.1
    1 -1 4 12.2
    -1 1 -4 12.8
    -1 1 -4 14.7
    -1 1 -4 15.2
    1 -1 5 148.5
    1 -1 5 159.9
    1 -1 5 140.5
    1 -1 5 140.4
    -1 1 -5 139.7
    -1 1 -5 123.4
    1 -1 6 1585.9
    1 -1 6 1606.4
    1 -1 6 1416.4
    1 -1 6 1495.6
    -1 1 -6 1499.7
    -1 1 -6 1379.8
    1 -1 7 538.1
    1 -1 7 546.5
    -1 1 -7 504.6
    1 -1 8 126.7
    -1 1 -8 112.1
    1 -1 9 17.1
    -1 1 -9 13.5
    -1 1 -9 10.5
    1 -1 10 368.4
    -1 1 -10 320.9
    -1 1 -10 327.9
    1 -1 11 68
    -1 1 -11 57.5
    -1 1 -11 52.9
    1 -1 12 -3.2
    -1 1 -12 -5.8
    -1 1 -12 2.7
    1 -1 13 2.8
    -1 1 -13 4.7
    -1 1 -13 4.5
    1 -1 14 72.5
    -1 1 -14 76.1
    -1 1 -14 75.2
    1 -1 15 1.5
    -1 1 -15 -0.8
    -1 1 -15 4.8
    1 -1 16 5
    -1 1 -16 1.9
    -1 1 -16 4.2
    1 -1 17 13.2
    1 -1 17 12.7
    1 -1 17 17.6
    -1 1 -17 14.2
    -1 1 -17 14.5
    1 -1 18 -0.1
    1 -1 18 2.9
    -1 1 -18 -0.1
    -1 1 -18 4.4
    1 -1 19 1.3
    1 -1 19 1.3
    -1 1 -19 -5.4
    -1 1 -19 -2.2
    1 -1 20 4.8
    1 -1 20 4.1
    -1 1 -20 4.1
    -1 1 -20 10.5
    1 -1 21 2.3
    1 -1 21 1.6
    -1 1 -21 5.5
    -1 1 -21 -1.2
    1 -1 22 4.8
    -1 1 -22 6.7
    -1 1 -22 2.5
    -1 1 -23 -1.4
    -1 1 -23 -1
    -1 1 -24 4.2
    -1 1 -24 5.1
    -1 1 -25 9
    -1 1 -27 -7.3
    1 0 -27 -0.6
    1 0 -25 28
    1 0 -24 -3.2
    1 0 -23 42.9
    1 0 -22 2.5
    1 0 -21 4.4
    1 0 -21 0.9
    1 0 -20 32.1
    1 0 -20 34.3
    1 0 -19 5.8
    1 0 -19 -0.3
    1 0 -18 30.2
    1 0 -18 33.4
    1 0 -17 35.1
    1 0 -17 33.4
    -1 0 17 38.7
    1 0 -16 79.6
    1 0 -16 67.2
    -1 0 16 76.5
    1 0 -15 19.4
    1 0 -15 0.6
    -1 0 15 3.3
    1 0 -14 1.6
    1 0 -14 7.1
    -1 0 14 0.6
    1 0 -13 -2.5
    1 0 -13 -0.1
    -1 0 13 1.3
    1 0 -12 -1.2
    1 0 -12 -0.2
    -1 0 12 8
    1 0 -11 264.5
    1 0 -11 285
    -1 0 11 275.4
    1 0 -10 5.9
    -1 0 10 4.8
    1 0 -9 67.2
    -1 0 9 68.1
    1 0 -8 4.3
    1 0 -8 10.9
    -1 0 8 4.1
    -1 0 7 908.2
    -1 0 6 2.5
    -1 0 5 653
    -1 0 4 1066.5
    1 0 -3 972
    -1 0 3 963.2
    -1 0 3 1088.9
    1 0 -2 21.1
    -1 0 2 27.6
    -1 0 2 24
    -1 0 -1 23
    -1 0 -1 19.5
    -1 0 -1 15.7
    1 0 2 28.1
    1 0 2 22.9
    1 0 2 21.2
    1 0 2 20.6
    -1 0 -2 16.1
    -1 0 -2 21
    -1 0 -2 19.9
    -1 0 -2 15.8
    1 0 3 1088.7
    1 0 3 1123.1
    1 0 3 1004.7
    1 0 3 1017.5
    -1 0 -3 962.7
    -1 0 -3 1074.7
    -1 0 -3 966.3
    -1 0 -3 955.6
    1 0 4 1174.3
    1 0 4 1218.6
    1 0 4 1097
    1 0 4 1137.7
    -1 0 -4 1027.4
    -1 0 -4 1032.8
    1 0 5 640.3
    1 0 5 739.4
    1 0 5 657.3
    1 0 5 646.2
    1 0 6 -0.6
    1 0 6 0.8
    1 0 6 -2.2
    1 0 7 938.3
    1 0 7 899.8
    1 0 7 991
    1 0 8 9.4
    1 0 8 0.5
    1 0 8 4.9
    -1 0 -8 9.3
    1 0 9 75.9
    1 0 9 75.5
    1 0 9 77.2
    -1 0 -9 75.9
    1 0 10 10.2
    1 0 10 11.7
    1 0 10 12.1
    1 0 11 304.3
    1 0 11 262.6
    -1 0 -11 268.8
    1 0 12 -1.3
    1 0 12 1.7
    -1 0 -12 1.1
    1 0 13 -4.1
    1 0 13 5.7
    -1 0 -13 5.9
    -1 0 -13 -1.2
    1 0 14 4.4
    1 0 14 5.5
    1 0 14 2.8
    -1 0 -14 6.3
    -1 0 -14 5.6
    1 0 15 6.3
    1 0 15 2.6
    1 0 15 1.4
    -1 0 -15 -7.8
    -1 0 -15 -2.5
    1 0 16 58.7
    1 0 16 62.4
    1 0 16 74.6
    -1 0 -16 63.1
    -1 0 -16 70.4
    1 0 17 39.1
    1 0 17 35.7
    1 0 17 39.3
    -1 0 -17 38.7
    -1 0 -17 34.8
    1 0 18 31.9
    1 0 18 37.6
    -1 0 -18 41.9
    -1 0 -18 29.6
    1 0 19 2.5
    1 0 19 -0.2
    -1 0 -19 2.4
    -1 0 -19 2.2
    1 0 20 26.9
    1 0 20 39.4
    -1 0 -20 28.6
    -1 0 -20 28.6
    1 0 21 3.5
    1 0 21 2
    -1 0 -21 1.4
    -1 0 -21 6.9
    1 0 22 5.9
    -1 0 -22 -2.4
    -1 0 -22 3.5
    -1 0 -23 34.7
    -1 0 -23 49.4
    -1 0 -24 4.7
    -1 0 -24 3.2
    -1 0 -25 4.8
    1 1 -26 16
    1 1 -25 10.8
    1 1 -24 -9.7
    1 1 -23 4.5
    1 1 -22 2.6
    1 1 -21 -2
    1 1 -21 0.6
    1 1 -20 4.2
    1 1 -20 -1
    1 1 -19 14.4
    1 1 -19 12.8
    1 1 -18 5.4
    1 1 -18 6.2
    1 1 -17 119.9
    1 1 -17 118
    -1 -1 17 112.3
    1 1 -16 17.4
    1 1 -16 11.4
    -1 -1 16 14.5
    1 1 -15 19.6
    1 1 -15 12.4
    -1 -1 15 13.3
    1 1 -14 1.3
    1 1 -14 1.2
    -1 -1 14 3.1
    1 1 -13 1.9
    1 1 -13 6.2
    -1 -1 13 4.8
    1 1 -12 227.2
    1 1 -12 234.9
    -1 -1 12 259.7
    1 1 -11 90.8
    1 1 -11 86.5
    -1 -1 11 89.5
    1 1 -10 9.3
    1 1 -10 9.8
    -1 -1 10 12.4
    1 1 -9 267.8
    1 1 -9 266.6
    -1 -1 9 278.5
    1 1 -8 3.8
    1 1 -8 3.4
    -1 -1 8 7.9
    1 1 -7 117.5
    -1 -1 7 124.5
    1 1 -6 571.8
    -1 -1 6 621.9
    1 1 -5 -4.7
    -1 -1 5 -0.7
    1 1 -4 296.3
    -1 -1 4 312.5
    -1 -1 4 335.2
    1 1 -3 1241.7
    -1 -1 3 1233.2
    1 1 -2 750
    -1 -1 2 690.4
    1 1 -1 23.8
    1 1 0 5.3
    -1 -1 0 11.3
    1 1 1 16.4
    1 1 1 18.4
    -1 -1 -1 16.5
    -1 -1 -1 19.1
    1 1 2 671.2
    1 1 2 771.2
    1 1 2 687.6
    -1 -1 -2 708.4
    -1 -1 -2 720.1
    -1 -1 -2 675.8
    1 1 3 1189.9
    1 1 3 1351.4
    1 1 3 1195
    -1 -1 -3 1258.1
    -1 -1 -3 1168.4
    -1 -1 -3 1184.6
    1 1 4 304.5
    1 1 4 302
    -1 -1 -4 317.2
    -1 -1 -4 304.3
    -1 -1 -4 279
    1 1 5 -2
    1 1 5 0
    1 1 5 -1.2
    -1 -1 -5 4
    -1 -1 -5 0.1
    -1 -1 -5 -3.4
    1 1 6 618.1
    1 1 6 627.1
    1 1 6 630.5
    -1 -1 -6 586.1
    1 1 7 125.5
    1 1 7 133.3
    1 1 7 133.7
    -1 -1 -7 129.4
    1 1 8 -1.1
    1 1 8 4.7
    1 1 8 3.9
    1 1 9 263.7
    1 1 9 268.9
    1 1 9 297.4
    -1 -1 -9 276.8
    1 1 10 7.5
    1 1 10 10.7
    1 1 10 9.8
    -1 -1 -10 8.6
    1 1 11 86.8
    1 1 11 91.7
    1 1 11 110.2
    -1 -1 -11 82.4
    1 1 12 256.7
    1 1 12 238
    1 1 12 258.5
    -1 -1 -12 241.2
    1 1 13 0.2
    1 1 13 3.4
    1 1 13 5.4
    -1 -1 -13 12.2
    1 1 14 1.1
    1 1 14 -0.5
    1 1 14 1.5
    -1 -1 -14 -1.6
    1 1 15 13.1
    1 1 15 13.6
    1 1 15 13.3
    -1 -1 -15 15.4
    1 1 16 11.6
    1 1 16 9.3
    1 1 16 10.8
    -1 -1 -16 7.2
    -1 -1 -16 9.3
    1 1 17 110.5
    1 1 17 112.1
    1 1 17 127.4
    -1 -1 -17 116.2
    -1 -1 -17 114.7
    1 1 18 5.4
    1 1 18 11.4
    -1 -1 -18 5.6
    -1 -1 -18 7.4
    1 1 19 12.3
    1 1 19 13.4
    -1 -1 -19 10.3
    -1 -1 -19 7.2
    1 1 20 1.6
    1 1 20 0.6
    -1 -1 -20 -1.4
    -1 -1 -20 -1.5
    1 1 21 0.4
    -1 -1 -21 6.8
    -1 -1 -21 -1
    -1 -1 -22 7.6
    -1 -1 -22 2.6
    -1 -1 -23 3.3
    -1 -1 -23 1.9
    -1 -1 -24 -1.4
    -1 -1 -24 -6.8
    -1 -1 -25 15.3
    1 2 -26 -1.3
    1 2 -25 2.3
    1 2 -24 33.3
    1 2 -23 15.5
    1 2 -22 2.1
    1 2 -21 3.6
    1 2 -21 0.6
    1 2 -20 12.7
    1 2 -20 8.8
    1 2 -19 -5.8
    1 2 -19 6
    1 2 -18 2.1
    1 2 -18 5
    1 2 -17 220.9
    1 2 -17 222.5
    -1 -2 17 247.3
    1 2 -16 6.1
    1 2 -16 3.8
    -1 -2 16 10.6
    1 2 -15 33.7
    1 2 -15 34.5
    -1 -2 15 44.2
    1 2 -14 212.4
    1 2 -14 213.7
    -1 -2 14 246.1
    1 2 -13 6.8
    1 2 -13 -1.6
    -1 -2 13 0
    1 2 -12 16.6
    1 2 -12 8.7
    -1 -2 12 6.4
    1 2 -11 -3.2
    1 2 -11 -0.1
    -1 -2 11 1
    1 2 -10 16.5
    1 2 -10 19
    -1 -2 10 15
    1 2 -9 137.7
    1 2 -9 156.1
    -1 -2 9 169.7
    1 2 -8 159.9
    1 2 -8 167.3
    -1 -2 8 162.1
    1 2 -7 31.6
    1 2 -7 53.3
    -1 -2 7 45.8
    -1 -2 7 46.3
    1 2 -6 9
    1 2 -6 10.2
    -1 -2 6 8
    -1 -2 6 7.1
    1 2 -5 47
    1 2 -5 53.5
    -1 -2 5 58
    -1 -2 5 62.2
    1 2 -4 32.6
    -1 -2 4 34
    -1 -2 4 34.4
    1 2 -3 9.2
    -1 -2 3 13.9
    -1 -2 3 6.3
    1 2 -2 1281
    -1 -2 2 1296.9
    1 2 -1 18.2
    -1 -2 1 22.3
    -1 -2 1 16.1
    1 2 0 4.1
    1 2 0 11.3
    -1 -2 0 7.1
    -1 -2 0 4.5
    -1 -2 0 11.5
    1 2 1 15.7
    1 2 1 29.9
    1 2 1 18.3
    -1 -2 -1 34.8
    -1 -2 -1 17.3
    -1 -2 -1 17.9
    1 2 2 1209.9
    1 2 2 1124.3
    -1 -2 -2 1062.3
    -1 -2 -2 1161.1
    -1 -2 -2 1103.9
    1 2 3 11.6
    1 2 3 6.2
    -1 -2 -3 12.7
    -1 -2 -3 8.9
    1 2 4 30.9
    1 2 4 32.4
    -1 -2 -4 32.3
    -1 -2 -4 29.6
    1 2 5 51
    1 2 5 56.9
    -1 -2 -5 62.6
    -1 -2 -5 65.3
    -1 -2 -5 52.1
    1 2 6 10.4
    1 2 6 6.4
    -1 -2 -6 3.2
    1 2 7 37.4
    1 2 7 46.5
    -1 -2 -7 30
    1 2 8 158.2
    1 2 8 151.9
    -1 -2 -8 144.7
    1 2 9 160.8
    1 2 9 154.4
    1 2 9 166.8
    -1 -2 -9 165.9
    1 2 10 13.1
    1 2 10 21.2
    1 2 10 24
    -1 -2 -10 17
    1 2 11 1.3
    1 2 11 0.1
    1 2 11 2.6
    -1 -2 -11 -4.7
    1 2 12 2.6
    1 2 12 11
    1 2 12 9.1
    1 2 13 -2.8
    1 2 13 -0.8
    1 2 13 -1.6
    1 2 14 208
    1 2 14 217.8
    1 2 14 222.4
    -1 -2 -14 211.7
    1 2 15 37.8
    1 2 15 33.3
    1 2 15 36.3
    -1 -2 -15 40.5
    1 2 16 10.8
    1 2 16 7.2
    1 2 16 6
    -1 -2 -16 13.2
    1 2 17 211.7
    1 2 17 230.5
    1 2 17 250
    -1 -2 -17 206.9
    1 2 18 2.5
    1 2 18 -1.7
    -1 -2 -18 0.8
    1 2 19 4.6
    -1 -2 -19 17.2
    -1 -2 -19 1.4
    1 2 20 1.6
    -1 -2 -20 6
    -1 -2 -20 8
    -1 -2 -21 -0.8
    -1 -2 -21 -1.4
    -1 -2 -22 5.3
    -1 -2 -22 5.4
    -1 -2 -23 36.5
    -1 -2 -23 23.7
    -1 -2 -24 41.6
    -1 -2 -24 26.9
    -1 -2 -25 -0.4
    -1 -2 -26 10.8
    1 3 -26 -0.9
    1 3 -25 7.6
    1 3 -24 -6.4
    1 3 -23 -0.7
    1 3 -22 -7.3
    1 3 -21 -3.3
    1 3 -21 -0.7
    1 3 -20 12.6
    1 3 -20 2.1
    1 3 -19 16.4
    1 3 -19 18.3
    1 3 -18 31.3
    1 3 -18 29.8
    1 3 -17 88.1
    1 3 -17 92.5
    -1 -3 17 92.1
    1 3 -16 49.2
    1 3 -16 64.1
    -1 -3 16 54.6
    1 3 -15 85.1
    1 3 -15 78.5
    -1 -3 15 82.4
    1 3 -14 2.5
    1 3 -14 3.8
    -1 -3 14 7.4
    1 3 -13 3.8
    1 3 -13 6.8
    -1 -3 13 9.3
    1 3 -12 35.7
    1 3 -12 33.6
    -1 -3 12 39.1
    1 3 -11 24.4
    1 3 -11 25.9
    -1 -3 11 24.8
    1 3 -10 31.3
    1 3 -10 48.1
    -1 -3 10 50.8
    1 3 -9 134.3
    1 3 -9 157.9
    -1 -3 9 160.1
    -1 -3 9 148.3
    1 3 -8 82.6
    1 3 -8 90.9
    -1 -3 8 96
    -1 -3 8 92.9
    1 3 -7 -3.3
    1 3 -7 -1.4
    -1 -3 7 -0.3
    -1 -3 7 0.1
    1 3 -6 7.2
    1 3 -6 9.9
    -1 -3 6 9.5
    -1 -3 6 6.3
    1 3 -5 58.3
    1 3 -5 50.7
    -1 -3 5 66.7
    -1 -3 5 60.1
    1 3 -4 88.8
    -1 -3 4 89.4
    -1 -3 4 84.1
    1 3 -3 73
    -1 -3 3 65.6
    -1 -3 3 49.8
    1 3 -2 221.6
    -1 -3 2 223.7
    -1 -3 2 189.3
    1 3 -1 653.9
    1 3 -1 571.9
    -1 -3 1 690.1
    -1 -3 1 618.9
    -1 -3 1 548.6
    1 3 0 3
    1 3 0 2.3
    1 3 0 3.4
    -1 -3 0 2.3
    -1 -3 0 5.8
    -1 -3 0 9
    1 3 1 578.5
    1 3 1 636
    1 3 1 585.1
    -1 -3 -1 597
    -1 -3 -1 598
    1 3 2 203.3
    1 3 2 208.8
    1 3 2 189.4
    -1 -3 -2 195.1
    -1 -3 -2 193.7
    1 3 3 56.3
    -1 -3 -3 52.7
    -1 -3 -3 64.8
    -1 -3 -3 60.9
    1 3 4 78.3
    -1 -3 -4 81
    -1 -3 -4 81.3
    -1 -3 -4 75.1
    1 3 5 56.6
    1 3 5 52
    -1 -3 -5 50.7
    -1 -3 -5 48.4
    1 3 6 13
    1 3 6 9.6
    -1 -3 -6 5.8
    1 3 7 -3.5
    1 3 7 -0.6
    -1 -3 -7 -8.8
    1 3 8 82.6
    1 3 8 84
    -1 -3 -8 82.4
    1 3 9 141.8
    1 3 9 152.9
    -1 -3 -9 151.8
    1 3 10 43.1
    1 3 10 47.1
    -1 -3 -10 41.3
    1 3 11 24.4
    1 3 11 27.2
    -1 -3 -11 19.9
    1 3 12 36.7
    1 3 12 40
    -1 -3 -12 31
    1 3 13 5.4
    1 3 13 8.1
    -1 -3 -13 6.2
    1 3 14 9.5
    1 3 14 1.9
    -1 -3 -14 5.6
    1 3 15 76.9
    1 3 15 83.1
    -1 -3 -15 87.3
    1 3 16 58.3
    1 3 16 63.4
    -1 -3 -16 69.9
    1 3 17 97.1
    1 3 17 88.4
    -1 -3 -17 90.5
    1 3 18 30.6
    -1 -3 -18 18.3
    1 3 19 24
    -1 -3 -19 19.6
    1 3 20 7.3
    -1 -3 -20 -3.3
    -1 -3 -21 3.3
    -1 -3 -21 6.3
    -1 -3 -22 0.3
    -1 -3 -22 5.5
    -1 -3 -23 -5.5
    -1 -3 -23 2.6
    -1 -3 -24 14.7
    -1 -3 -24 -4.6
    -1 -3 -25 13.8
    -1 -3 -26 1.6
    1 4 -26 -4.5
    1 4 -24 4.4
    1 4 -23 -4.5
    1 4 -22 -1.8
    1 4 -21 27
    1 4 -21 19
    1 4 -20 -3.4
    1 4 -20 -1.2
    1 4 -19 48.8
    1 4 -19 73.4
    1 4 -18 -4.6
    1 4 -18 4.7
    1 4 -17 23.9
    1 4 -17 29.1
    -1 -4 17 57.7
    1 4 -16 233.9
    1 4 -16 238.3
    -1 -4 16 288.6
    1 4 -15 -0.1
    1 4 -15 2.3
    -1 -4 15 -1.9
    1 4 -14 17.6
    1 4 -14 18.5
    -1 -4 14 20.7
    1 4 -13 9
    1 4 -13 12.3
    -1 -4 13 13.8
    1 4 -12 -5.7
    1 4 -12 0.8
    -1 -4 12 4.2
    1 4 -11 18.3
    1 4 -11 21.4
    -1 -4 11 22.7
    1 4 -10 22.2
    1 4 -10 27.6
    -1 -4 10 27.3
    -1 -4 10 19.7
    1 4 -9 -2.9
    1 4 -9 -0.4
    -1 -4 9 -2.2
    -1 -4 9 -0.4
    1 4 -8 14.9
    1 4 -8 17
    -1 -4 8 16.4
    -1 -4 8 13.9
    1 4 -7 11.4
    1 4 -7 3
    -1 -4 7 9
    -1 -4 7 6.4
    1 4 -6 53
    1 4 -6 45.2
    -1 -4 6 53.6
    -1 -4 6 59.2
    1 4 -5 8.6
    1 4 -5 11.1
    -1 -4 5 9.9
    -1 -4 5 9.8
    1 4 -4 35.2
    -1 -4 4 35.1
    -1 -4 4 33.6
    1 4 -3 3.6
    -1 -4 3 1.5
    -1 -4 3 4.9
    -1 -4 3 2.5
    1 4 -2 44.6
    1 4 -2 37.3
    -1 -4 2 44.5
    -1 -4 2 50.7
    -1 -4 2 42.8
    -1 -4 2 26
    1 4 -1 3.1
    1 4 -1 0.6
    1 4 -1 1.1
    -1 -4 1 0.8
    -1 -4 1 0.8
    -1 -4 1 1.4
    1 4 0 0.5
    1 4 0 1.7
    1 4 0 4.7
    -1 -4 0 0.2
    -1 -4 0 3.8
    1 4 1 6.4
    1 4 1 2.2
    1 4 1 3.2
    -1 -4 -1 5.1
    -1 -4 -1 0.9
    1 4 2 39
    1 4 2 40.2
    -1 -4 -2 34.2
    -1 -4 -2 42.2
    1 4 3 3.4
    1 4 3 1.8
    -1 -4 -3 4.5
    -1 -4 -3 -0.9
    1 4 4 31.1
    -1 -4 -4 28.5
    -1 -4 -4 36.2
    -1 -4 -4 30.3
    1 4 5 11.5
    -1 -4 -5 2.8
    -1 -4 -5 5.9
    -1 -4 -5 8.8
    1 4 6 50.4
    1 4 6 55.9
    -1 -4 -6 29.7
    -1 -4 -6 47.1
    1 4 7 6
    1 4 7 5.3
    -1 -4 -7 13.5
    1 4 8 10
    1 4 8 13.2
    -1 -4 -8 26.3
    1 4 9 2.3
    1 4 9 1.4
    -1 -4 -9 2.6
    1 4 10 16
    1 4 10 23
    -1 -4 -10 18.1
    1 4 11 18.8
    1 4 11 24.7
    -1 -4 -11 16.3
    1 4 12 2
    1 4 12 4.2
    -1 -4 -12 -12.2
    1 4 13 13.5
    1 4 13 13.3
    -1 -4 -13 3.9
    1 4 14 18.2
    1 4 14 20.2
    -1 -4 -14 23.6
    1 4 15 0
    1 4 15 -0.3
    -1 -4 -15 -2.5
    1 4 16 216.4
    1 4 16 248.2
    -1 -4 -16 232.1
    1 4 17 39.3
    1 4 17 24.1
    -1 -4 -17 29.7
    1 4 18 3.8
    -1 -4 -18 9.4
    1 4 19 64.9
    -1 -4 -19 71.1
    -1 -4 -20 6.5
    -1 -4 -21 22.1
    -1 -4 -22 -1.3
    -1 -4 -22 -2.9
    -1 -4 -23 5.4
    -1 -4 -23 -0.7
    -1 -4 -24 3.3
    -1 -4 -24 -7.1
    -1 -4 -25 3.8
    -1 -4 -26 0
    1 5 -26 -0.4
    1 5 -24 -8
    1 5 -23 9.7
    1 5 -22 -2.3
    1 5 -21 -4.3
    1 5 -21 0.3
    1 5 -20 30.5
    1 5 -20 23.2
    1 5 -19 81.8
    1 5 -19 73.7
    1 5 -18 109
    1 5 -18 112.5
    1 5 -17 7.9
    1 5 -17 1.2
    1 5 -16 2.9
    1 5 -16 1.5
    -1 -5 16 -1.8
    1 5 -15 -2.5
    1 5 -15 0.7
    -1 -5 15 0
    1 5 -14 87.2
    1 5 -14 99.8
    -1 -5 14 119.5
    1 5 -13 13.3
    1 5 -13 13.2
    -1 -5 13 12.1
    1 5 -12 13.3
    1 5 -12 18.6
    -1 -5 12 16.8
    -1 -5 12 15.5
    1 5 -11 4
    1 5 -11 11.1
    -1 -5 11 11.3
    -1 -5 11 16
    1 5 -10 4.4
    1 5 -10 13.3
    -1 -5 10 14.5
    -1 -5 10 10.2
    1 5 -9 92.1
    1 5 -9 98.8
    -1 -5 9 102.8
    -1 -5 9 98.2
    1 5 -8 70.4
    1 5 -8 73.9
    -1 -5 8 64.3
    -1 -5 8 62.3
    1 5 -7 88.4
    1 5 -7 87.1
    -1 -5 7 102.9
    -1 -5 7 96
    1 5 -6 73.5
    1 5 -6 48.2
    -1 -5 6 70.1
    -1 -5 6 68.3
    1 5 -5 -4
    1 5 -5 1.3
    -1 -5 5 1.2
    -1 -5 5 -0.4
    -1 -5 5 -4.7
    1 5 -4 96.5
    -1 -5 4 97.2
    -1 -5 4 83.9
    1 5 -3 21.7
    -1 -5 3 18.9
    -1 -5 3 27.6
    -1 -5 3 14.3
    -1 -5 3 11.8
    1 5 -2 198.5
    1 5 -2 173.6
    -1 -5 2 205.7
    -1 -5 2 189.5
    -1 -5 2 173.8
    -1 -5 2 139.6
    1 5 -1 91.5
    1 5 -1 103.6
    1 5 -1 92.3
    -1 -5 1 104.7
    -1 -5 1 93.1
    1 5 0 -3.8
    1 5 0 -1.1
    1 5 0 -1.6
    -1 -5 0 -0.6
    -1 -5 0 -1
    1 5 1 94.3
    1 5 1 89.8
    -1 -5 -1 94.7
    -1 -5 -1 87.8
    1 5 2 172.3
    1 5 2 163.6
    -1 -5 -2 164.7
    1 5 3 11
    1 5 3 12.2
    -1 -5 -3 15.6
    -1 -5 -3 8.7
    1 5 4 86.5
    1 5 4 85.9
    -1 -5 -4 70.4
    -1 -5 -4 83.7
    -1 -5 -4 72.2
    1 5 5 2.4
    -1 -5 -5 -10.9
    -1 -5 -5 -4
    -1 -5 -5 0.7
    1 5 6 67.4
    -1 -5 -6 51
    -1 -5 -6 66.3
    -1 -5 -6 51.3
    1 5 7 78
    1 5 7 97.6
    -1 -5 -7 87.5
    -1 -5 -7 82.2
    1 5 8 59.7
    1 5 8 65.8
    -1 -5 -8 64.1
    1 5 9 84.3
    1 5 9 90.9
    -1 -5 -9 78.6
    1 5 10 9.2
    1 5 10 10.5
    -1 -5 -10 14.8
    1 5 11 14.6
    1 5 11 18.2
    -1 -5 -11 2.7
    1 5 12 14.7
    1 5 12 14.1
    -1 -5 -12 16.6
    1 5 13 18.8
    1 5 13 14.4
    -1 -5 -13 6.1
    1 5 14 92.9
    1 5 14 96.9
    -1 -5 -14 85.8
    1 5 15 -0.2
    1 5 15 -0.1
    -1 -5 -15 9.9
    1 5 16 -7.2
    1 5 16 5.8
    -1 -5 -16 6.8
    1 5 17 8
    -1 -5 -17 3.5
    1 5 18 118.7
    -1 -5 -18 98
    -1 -5 -19 79.3
    -1 -5 -20 29.1
    -1 -5 -21 -1.7
    -1 -5 -22 13.6
    -1 -5 -23 11.5
    -1 -5 -24 -1.8
    -1 -5 -24 2.1
    -1 -5 -26 -3.6
    1 6 -26 -4.1
    1 6 -24 -4.3
    1 6 -23 -4.4
    1 6 -22 2.5
    1 6 -21 3.1
    1 6 -21 -0.8
    1 6 -20 4
    1 6 -20 1.2
    1 6 -19 57.6
    1 6 -19 47.9
    1 6 -18 8.5
    1 6 -18 11.1
    1 6 -17 9.5
    1 6 -17 2.7
    1 6 -16 4.3
    1 6 -16 15.3
    -1 -6 16 10.4
    1 6 -15 20.4
    1 6 -15 19.4
    -1 -6 15 17
    1 6 -14 5.7
    1 6 -14 2.5
    -1 -6 14 4.3
    1 6 -13 42
    1 6 -13 31.4
    -1 -6 13 42.2
    -1 -6 13 41.3
    1 6 -12 -7.8
    1 6 -12 0.3
    -1 -6 12 6.1
    -1 -6 12 -2.5
    1 6 -11 13.9
    1 6 -11 9.6
    -1 -6 11 14.1
    -1 -6 11 9.2
    1 6 -10 2.2
    1 6 -10 4.9
    -1 -6 10 -0.9
    -1 -6 10 5.7
    1 6 -9 2.1
    1 6 -9 -2.8
    -1 -6 9 2.5
    -1 -6 9 2.3
    1 6 -8 140.6
    1 6 -8 117.8
    -1 -6 8 138.3
    -1 -6 8 129.4
    1 6 -7 207.3
    1 6 -7 158.4
    -1 -6 7 201.1
    -1 -6 7 190.9
    1 6 -6 18.7
    1 6 -6 15.7
    -1 -6 6 13.1
    -1 -6 6 13.9
    -1 -6 6 15.5
    1 6 -5 4.3
    1 6 -5 0.5
    -1 -6 5 5.3
    -1 -6 5 5.4
    1 6 -4 67.6
    -1 -6 4 71.4
    -1 -6 4 63.8
    -1 -6 4 57
    1 6 -3 64
    1 6 -3 52.7
    -1 -6 3 57.8
    -1 -6 3 52.2
    -1 -6 3 47.9
    1 6 -2 114.1
    1 6 -2 105.8
    -1 -6 2 123
    -1 -6 2 93.9
    -1 -6 2 85.6
    1 6 -1 1234.9
    1 6 -1 1274.8
    1 6 -1 1185.5
    -1 -6 1 1407.4
    -1 -6 1 1198.3
    -1 -6 1 960.5
    1 6 0 -2
    1 6 0 0.4
    1 6 0 2
    -1 -6 0 0.4
    1 6 1 1174.7
    1 6 1 1132.8
    -1 -6 -1 1277.4
    -1 -6 -1 1241.4
    1 6 2 106.3
    1 6 2 89.9
    -1 -6 -2 107.5
    -1 -6 -2 106.2
    1 6 3 46.8
    1 6 3 49.3
    -1 -6 -3 46.9
    -1 -6 -3 41.4
    1 6 4 55.5
    1 6 4 51.2
    -1 -6 -4 60.9
    -1 -6 -4 56.3
    1 6 5 13.6
    -1 -6 -5 7.4
    -1 -6 -5 13.2
    -1 -6 -5 3.4
    1 6 6 16
    -1 -6 -6 28.7
    -1 -6 -6 19.9
    -1 -6 -6 14.3
    1 6 7 187.3
    -1 -6 -7 157.5
    -1 -6 -7 190.2
    1 6 8 129.3
    -1 -6 -8 107
    -1 -6 -8 129.5
    1 6 9 -0.6
    1 6 9 -1.4
    -1 -6 -9 0.1
    -1 -6 -9 -0.8
    1 6 10 13.2
    1 6 10 2.6
    -1 -6 -10 0
    -1 -6 -10 4.5
    1 6 11 7.2
    1 6 11 6.2
    -1 -6 -11 1.5
    1 6 12 3.2
    1 6 12 -5.4
    -1 -6 -12 0.5
    1 6 13 43.1
    1 6 13 39.5
    -1 -6 -13 44.2
    1 6 14 -2
    1 6 14 -0.7
    -1 -6 -14 3.8
    1 6 15 26
    1 6 15 17.4
    -1 -6 -15 23.2
    1 6 16 14.1
    1 6 16 11.3
    -1 -6 -16 11.1
    1 6 17 -5.1
    -1 -6 -17 3.4
    1 6 18 15.8
    -1 -6 -18 14
    -1 -6 -19 38.8
    -1 -6 -20 -4.8
    -1 -6 -21 -2.8
    -1 -6 -22 -9.5
    -1 -6 -23 7
    -1 -6 -24 0.2
    -1 -6 -26 1
    1 7 -25 -13.2
    1 7 -24 -9.8
    1 7 -23 7.4
    1 7 -22 3.9
    1 7 -21 -0.9
    1 7 -21 -0.9
    1 7 -20 1.6
    1 7 -20 0.6
    1 7 -19 -3.2
    1 7 -19 -0.3
    1 7 -18 27.3
    1 7 -18 25.5
    1 7 -17 21.4
    1 7 -17 26.3
    1 7 -16 -1.1
    1 7 -16 -1.1
    1 7 -15 3.4
    1 7 -15 10
    -1 -7 15 7.7
    1 7 -14 -1.8
    1 7 -14 1.8
    -1 -7 14 9.9
    -1 -7 14 1.1
    1 7 -13 52.2
    1 7 -13 54
    -1 -7 13 48.7
    -1 -7 13 58.4
    1 7 -12 5.6
    -1 -7 12 11.2
    -1 -7 12 5.8
    -1 -7 11 4.7
    -1 -7 11 5.9
    1 7 -10 28.4
    1 7 -10 17.1
    -1 -7 10 14.6
    -1 -7 10 21.1
    1 7 -9 16.6
    1 7 -9 17.2
    -1 -7 9 21.2
    -1 -7 9 16.6
    1 7 -8 -4.3
    1 7 -8 1.9
    -1 -7 8 0.3
    -1 -7 8 -2.9
    -1 -7 8 0.2
    1 7 -7 7.7
    1 7 -7 2.4
    -1 -7 7 -0.9
    -1 -7 7 0.4
    -1 -7 7 1.3
    1 7 -6 21.4
    1 7 -6 17.6
    -1 -7 6 15.4
    -1 -7 6 12.1
    -1 -7 6 9.5
    1 7 -5 113.8
    1 7 -5 78
    -1 -7 5 94.7
    -1 -7 5 97.7
    -1 -7 5 96.9
    1 7 -4 100
    -1 -7 4 95.4
    -1 -7 4 89.1
    -1 -7 4 95
    1 7 -3 -4.5
    1 7 -3 2.7
    -1 -7 3 7
    -1 -7 3 1.6
    -1 -7 3 2.1
    1 7 -2 288.1
    1 7 -2 285.3
    1 7 -2 277.9
    -1 -7 2 315.5
    -1 -7 2 269.8
    -1 -7 2 234.7
    1 7 -1 -8.1
    1 7 -1 1.3
    1 7 -1 -1.9
    -1 -7 1 0
    -1 -7 1 -0.1
    -1 -7 1 -9.4
    1 7 0 -5.6
    1 7 0 -2.7
    -1 -7 0 -2.1
    -1 -7 0 -7.1
    -1 -7 0 -9.8
    1 7 1 -7.6
    1 7 1 -1.7
    -1 -7 -1 2
    -1 -7 -1 0.7
    1 7 2 285
    1 7 2 230.7
    -1 -7 -2 281.4
    -1 -7 -2 286.9
    1 7 3 -5.2
    1 7 3 -7.2
    -1 -7 -3 -0.1
    1 7 4 103
    1 7 4 75.1
    -1 -7 -4 82.3
    1 7 5 122
    1 7 5 94.2
    -1 -7 -5 90.6
    -1 -7 -5 94.5
    1 7 6 11.1
    -1 -7 -6 11.1
    -1 -7 -6 12.6
    -1 -7 -6 6.6
    1 7 7 -0.1
    -1 -7 -7 -7.7
    -1 -7 -7 -0.8
    1 7 8 -2
    -1 -7 -8 -2.7
    -1 -7 -8 -2.6
    1 7 9 17.3
    -1 -7 -9 10.9
    -1 -7 -9 17.6
    -1 -7 -9 33.5
    -1 -7 -10 17.3
    -1 -7 -10 17.5
    1 7 11 5.1
    -1 -7 -11 12.9
    -1 -7 -11 5.9
    1 7 12 9.8
    1 7 12 8.9
    -1 -7 -12 -0.5
    -1 -7 -12 5
    1 7 13 52.1
    1 7 13 48.4
    -1 -7 -13 46.2
    -1 -7 -13 44.1
    1 7 14 4.4
    1 7 14 1.8
    -1 -7 -14 -3.6
    1 7 15 1.9
    1 7 15 9.2
    -1 -7 -15 18.3
    1 7 16 -6.8
    -1 -7 -16 0.1
    1 7 17 35.3
    -1 -7 -17 11.6
    -1 -7 -18 29.6
    -1 -7 -19 0.9
    -1 -7 -20 4.2
    -1 -7 -21 7.5
    -1 -7 -22 11.4
    -1 -7 -23 -5
    -1 -7 -24 -2
    -1 -7 -25 -5.2
    1 8 -25 -1.1
    1 8 -23 3.1
    1 8 -22 0.4
    1 8 -21 -4.8
    1 8 -21 -1.2
    1 8 -20 -6.9
    1 8 -20 7.4
    1 8 -19 1.7
    1 8 -19 -3.4
    1 8 -18 12.4
    1 8 -18 7.7
    1 8 -17 1.4
    1 8 -17 4
    1 8 -16 3.8
    1 8 -16 -0.9
    1 8 -15 16
    1 8 -15 11.4
    -1 -8 15 20.6
    -1 -8 15 14.7
    1 8 -14 3.6
    1 8 -14 14.6
    -1 -8 14 11.4
    -1 -8 14 12.2
    1 8 -13 33.2
    1 8 -13 22.8
    -1 -8 13 28.6
    -1 -8 13 24.5
    1 8 -12 -3.9
    1 8 -12 4
    -1 -8 12 3.5
    -1 -8 12 4.2
    1 8 -11 41.9
    1 8 -11 28.3
    -1 -8 11 41.4
    -1 -8 11 32.2
    1 8 -10 11.5
    1 8 -10 9.6
    -1 -8 10 10.1
    -1 -8 10 2.3
    -1 -8 10 13.4
    1 8 -9 139.4
    1 8 -9 100.5
    -1 -8 9 134
    -1 -8 9 116
    -1 -8 9 126.2
    1 8 -8 106
    1 8 -8 73.6
    -1 -8 8 92
    -1 -8 8 80.6
    -1 -8 8 98.3
    1 8 -7 33.8
    1 8 -7 28.9
    -1 -8 7 28.1
    -1 -8 7 25.2
    -1 -8 7 33.2
    1 8 -6 -1.9
    1 8 -6 2.7
    -1 -8 6 5.7
    -1 -8 6 -2.2
    -1 -8 6 -5
    1 8 -5 15.9
    -1 -8 5 7
    -1 -8 5 13.6
    -1 -8 5 5.9
    1 8 -4 53
    1 8 -4 53.9
    -1 -8 4 57.6
    -1 -8 4 47.9
    -1 -8 4 40.4
    1 8 -3 817.3
    1 8 -3 760
    -1 -8 3 919.8
    -1 -8 3 765.3
    -1 -8 3 751.1
    1 8 -2 87.6
    1 8 -2 87.2
    1 8 -2 81
    -1 -8 2 97.3
    -1 -8 2 92.1
    -1 -8 2 76.6
    1 8 -1 1190.4
    1 8 -1 1172.6
    1 8 -1 1105.7
    -1 -8 1 1376.4
    -1 -8 1 1194.6
    -1 -8 1 985.6
    1 8 0 8.9
    1 8 0 0.1
    -1 -8 0 13.5
    -1 -8 0 12.9
    -1 -8 0 5.9
    1 8 1 1160.4
    -1 -8 -1 1248.8
    -1 -8 -1 1197.9
    -1 -8 -1 920.2
    1 8 2 103
    1 8 2 75.2
    -1 -8 -2 88.5
    -1 -8 -2 92.1
    1 8 3 796.7
    1 8 3 691.3
    -1 -8 -3 774.1
    -1 -8 -3 774.3
    1 8 4 61.6
    1 8 4 40.7
    -1 -8 -4 42.8
    1 8 5 14.2
    1 8 5 12.1
    -1 -8 -5 8.1
    -1 -8 -5 7.3
    -1 -8 -6 -9
    -1 -8 -6 3.1
    -1 -8 -6 4
    1 8 7 36.9
    -1 -8 -7 28.4
    -1 -8 -7 28.9
    1 8 8 92.5
    -1 -8 -8 76.5
    -1 -8 -8 99.9
    1 8 9 135.7
    -1 -8 -9 95.6
    -1 -8 -9 143.2
    1 8 10 8.9
    -1 -8 -10 9.8
    -1 -8 -10 10.3
    1 8 11 32.6
    -1 -8 -11 31.9
    1 8 12 2.9
    -1 -8 -12 7.6
    -1 -8 -12 2.2
    1 8 13 17.2
    -1 -8 -13 21.8
    -1 -8 -13 18.2
    1 8 14 15.3
    -1 -8 -14 22.3
    -1 -8 -14 14.1
    1 8 15 11.4
    -1 -8 -15 13.1
    -1 -8 -15 33.2
    1 8 16 11.7
    -1 -8 -16 -8.4
    -1 -8 -17 -9.4
    -1 -8 -18 13.9
    -1 -8 -19 -4.1
    -1 -8 -20 5.8
    -1 -8 -21 4.7
    -1 -8 -22 -2.6
    -1 -8 -23 2.2
    -1 -8 -25 3.6
    1 9 -25 9.8
    1 9 -23 3.4
    1 9 -22 12.8
    1 9 -21 5
    1 9 -20 -0.5
    1 9 -20 1.6
    1 9 -19 -2.5
    1 9 -19 -1.6
    1 9 -18 7.4
    1 9 -18 1.8
    1 9 -17 -0.5
    1 9 -17 0.3
    1 9 -16 7.5
    1 9 -16 7.9
    -1 -9 16 -0.2
    1 9 -15 9.4
    1 9 -15 4.4
    -1 -9 15 3.7
    1 9 -14 12.1
    1 9 -14 18.9
    -1 -9 14 24.3
    -1 -9 14 21.3
    1 9 -13 4.4
    1 9 -13 3.6
    -1 -9 13 -0.1
    -1 -9 13 0.6
    -1 -9 13 2.6
    1 9 -12 27.5
    1 9 -12 22
    -1 -9 12 34.3
    -1 -9 12 32.2
    -1 -9 12 23.4
    1 9 -11 74.9
    1 9 -11 62.2
    -1 -9 11 74.2
    -1 -9 11 76
    -1 -9 11 71.9
    -1 -9 11 75
    1 9 -10 85.2
    1 9 -10 71.5
    -1 -9 10 97.5
    -1 -9 10 91.6
    -1 -9 10 72
    -1 -9 10 75.8
    1 9 -9 41.1
    1 9 -9 30.7
    -1 -9 9 44.1
    -1 -9 9 39.3
    -1 -9 9 32.2
    -1 -9 9 32.8
    1 9 -8 22.6
    1 9 -8 19.5
    -1 -9 8 25.3
    -1 -9 8 25.9
    -1 -9 8 30.2
    1 9 -7 31.4
    1 9 -7 35.4
    -1 -9 7 34.1
    -1 -9 7 31.7
    -1 -9 7 28.2
    1 9 -6 1.1
    1 9 -6 0.9
    -1 -9 6 2.8
    -1 -9 6 3.3
    -1 -9 6 -2.7
    1 9 -5 21.6
    -1 -9 5 25.6
    -1 -9 5 22.7
    -1 -9 5 23.6
    1 9 -4 81.1
    1 9 -4 71.4
    -1 -9 4 87.2
    -1 -9 4 73.2
    -1 -9 4 73.3
    1 9 -3 140.3
    1 9 -3 129.7
    -1 -9 3 156.4
    -1 -9 3 132
    -1 -9 3 124.7
    1 9 -2 164.1
    1 9 -2 154.5
    1 9 -2 145.8
    -1 -9 2 165.2
    -1 -9 2 145.3
    -1 -9 2 130.3
    1 9 -1 4.3
    1 9 -1 1.1
    1 9 -1 -4.4
    -1 -9 1 -2.1
    -1 -9 1 0
    -1 -9 1 -0.1
    1 9 0 0.1
    1 9 0 0.5
    -1 -9 0 -0.4
    -1 -9 0 8.3
    -1 -9 0 0.6
    1 9 1 -1.4
    1 9 1 2.5
    -1 -9 -1 5.1
    -1 -9 -1 -3.7
    -1 -9 -1 -0.6
    1 9 2 159.4
    1 9 2 132.9
    -1 -9 -2 144.9
    -1 -9 -2 103.7
    1 9 3 144.2
    1 9 3 124.4
    -1 -9 -3 136.9
    -1 -9 -3 133.5
    1 9 4 73.3
    1 9 4 63.3
    -1 -9 -4 71.7
    -1 -9 -4 62.9
    1 9 5 7.5
    1 9 5 23.6
    -1 -9 -5 25
    -1 -9 -5 29.2
    1 9 6 -3
    1 9 6 2.3
    -1 -9 -6 -4.1
    -1 -9 -6 -2
    -1 -9 -6 1
    1 9 7 30.6
    -1 -9 -7 27.3
    -1 -9 -7 26
    1 9 8 22.7
    -1 -9 -8 20.1
    -1 -9 -8 28.9
    1 9 9 41.8
    -1 -9 -9 29.9
    -1 -9 -9 32.2
    1 9 10 78.2
    -1 -9 -10 65.5
    -1 -9 -10 95.5
    -1 -9 -10 74.2
    1 9 11 71.7
    -1 -9 -11 56
    -1 -9 -11 92.1
    1 9 12 24.3
    -1 -9 -12 37.6
    -1 -9 -12 32.8
    1 9 13 6.3
    -1 -9 -13 12.7
    -1 -9 -13 11.5
    1 9 14 8.6
    -1 -9 -14 18.6
    -1 -9 -14 14.2
    1 9 15 13.9
    -1 -9 -15 -1.9
    -1 -9 -16 0.1
    -1 -9 -17 5.1
    -1 -9 -18 4.6
    -1 -9 -19 -3.3
    -1 -9 -20 13
    -1 -9 -21 4.8
    -1 -9 -22 0.5
    -1 -9 -23 8.9
    -1 -9 -25 21.6
    1 10 -25 0.9
    1 10 -24 14.4
    1 10 -22 -8
    1 10 -21 5
    1 10 -20 28.9
    1 10 -20 19.1
    1 10 -19 13
    1 10 -19 7.6
    1 10 -18 -2.5
    1 10 -18 -2.6
    -1 -10 18 0.8
    -1 -10 18 7.3
    1 10 -17 43.9
    -1 -10 17 37.6
    -1 -10 17 36.5
    -1 -10 17 31.3
    1 10 -16 24.3
    -1 -10 16 29.7
    -1 -10 16 30.8
    -1 -10 16 31.3
    1 10 -15 15.9
    1 10 -15 17.9
    -1 -10 15 17.8
    -1 -10 15 14.7
    -1 -10 15 19
    1 10 -14 41.1
    1 10 -14 27
    -1 -10 14 39.1
    -1 -10 14 32.7
    -1 -10 14 37.4
    1 10 -13 -3.9
    1 10 -13 3.1
    -1 -10 13 4.7
    -1 -10 13 10.6
    -1 -10 13 5.3
    -1 -10 13 4.8
    1 10 -12 16.7
    1 10 -12 15.8
    -1 -10 12 23.9
    -1 -10 12 21.6
    -1 -10 12 13.3
    -1 -10 12 14.2
    1 10 -11 133.8
    1 10 -11 95.4
    -1 -10 11 154
    -1 -10 11 150.5
    -1 -10 11 132.9
    -1 -10 11 139.6
    1 10 -10 2
    1 10 -10 13.2
    -1 -10 10 3.8
    -1 -10 10 2.3
    -1 -10 10 7.8
    1 10 -9 11.1
    1 10 -9 10.7
    -1 -10 9 8.9
    -1 -10 9 4.1
    -1 -10 9 2.3
    1 10 -8 21.5
    1 10 -8 15.8
    -1 -10 8 22.3
    -1 -10 8 17.8
    -1 -10 8 23.3
    1 10 -7 45.2
    1 10 -7 23.9
    -1 -10 7 41.8
    -1 -10 7 36.2
    -1 -10 7 35.7
    1 10 -6 98.1
    1 10 -6 67.8
    -1 -10 6 104.4
    -1 -10 6 90.1
    -1 -10 6 79.8
    1 10 -5 54.3
    -1 -10 5 62.7
    -1 -10 5 48.5
    -1 -10 5 49.4
    1 10 -4 12.4
    1 10 -4 10.6
    -1 -10 4 14.7
    -1 -10 4 8.5
    -1 -10 4 6.8
    1 10 -3 -0.6
    1 10 -3 0.8
    -1 -10 3 3.4
    -1 -10 3 1.7
    -1 -10 3 3.8
    1 10 -2 5.2
    1 10 -2 2.2
    1 10 -2 1.6
    -1 -10 2 -1.2
    -1 -10 2 -3.5
    -1 -10 2 1.7
    1 10 -1 -2.4
    1 10 -1 -0.2
    1 10 -1 -0.1
    -1 -10 1 -5.1
    -1 -10 1 3.2
    -1 -10 1 -0.2
    1 10 0 -13.9
    1 10 0 -1.4
    -1 -10 0 -0.7
    -1 -10 0 -4.7
    -1 -10 0 1.9
    1 10 1 -4
    1 10 1 1.3
    -1 -10 -1 3.1
    -1 -10 -1 -2.2
    -1 -10 -1 -6.2
    1 10 2 -6.3
    1 10 2 1
    -1 -10 -2 -0.4
    -1 -10 -2 -1.4
    -1 -10 -2 -4
    1 10 3 -5.1
    1 10 3 2.8
    -1 -10 -3 -0.1
    -1 -10 -3 4.2
    -1 -10 -3 3.2
    1 10 4 7.4
    1 10 4 17.2
    -1 -10 -4 10.3
    -1 -10 -4 3.9
    1 10 5 44.6
    1 10 5 49.1
    -1 -10 -5 42.7
    -1 -10 -5 50
    1 10 6 81.2
    1 10 6 88
    -1 -10 -6 61.7
    -1 -10 -6 74.9
    -1 -10 -6 85.9
    1 10 7 41.6
    -1 -10 -7 30.4
    -1 -10 -7 29.3
    1 10 8 14.4
    -1 -10 -8 12.2
    -1 -10 -8 19.8
    1 10 9 4.8
    -1 -10 -9 4.5
    -1 -10 -9 11.9
    1 10 10 1.9
    -1 -10 -10 0.4
    -1 -10 -10 10.1
    -1 -10 -10 3.6
    1 10 11 146.7
    -1 -10 -11 110.3
    -1 -10 -11 139.4
    -1 -10 -11 133.3
    1 10 12 19.9
    -1 -10 -12 24.2
    -1 -10 -12 31.9
    1 10 13 9.6
    -1 -10 -13 8.2
    -1 -10 -13 11.1
    1 10 14 44
    -1 -10 -14 20.3
    -1 -10 -15 8.4
    -1 -10 -16 10.3
    -1 -10 -17 37.7
    -1 -10 -18 -5.6
    -1 -10 -19 3.9
    -1 -10 -20 28.8
    -1 -10 -21 1.8
    -1 -10 -22 -21.2
    -1 -10 -24 14.5
    1 11 -24 21.6
    1 11 -22 30.9
    1 11 -21 4.6
    -1 -11 21 16.4
    1 11 -20 3.6
    1 11 -20 1.4
    -1 -11 20 2.6
    1 11 -19 18.8
    1 11 -19 6.6
    -1 -11 19 8.6
    1 11 -18 0.6
    1 11 -18 -2.8
    -1 -11 18 2
    -1 -11 18 4.4
    1 11 -17 3.7
    1 11 -17 -3.8
    -1 -11 17 1.4
    -1 -11 17 2.1
    -1 -11 17 2.6
    1 11 -16 77.9
    1 11 -16 63.1
    -1 -11 16 87.3
    -1 -11 16 79
    -1 -11 16 83.2
    1 11 -15 1
    1 11 -15 2.9
    -1 -11 15 0.9
    -1 -11 15 2.3
    -1 -11 15 4.9
    1 11 -14 21.7
    1 11 -14 29.8
    -1 -11 14 33.7
    -1 -11 14 30.8
    -1 -11 14 33.8
    1 11 -13 53.2
    1 11 -13 40.9
    -1 -11 13 81.5
    -1 -11 13 55
    -1 -11 13 45.9
    -1 -11 13 53.3
    1 11 -12 33
    1 11 -12 22.9
    -1 -11 12 19.6
    -1 -11 12 29.5
    -1 -11 12 15.5
    1 11 -11 115.8
    1 11 -11 93.5
    -1 -11 11 121.8
    -1 -11 11 100.9
    -1 -11 11 118.9
    1 11 -10 199.8
    1 11 -10 140.4
    -1 -11 10 230.3
    -1 -11 10 160.3
    -1 -11 10 199.6
    1 11 -9 20.7
    1 11 -9 17.9
    -1 -11 9 32.6
    -1 -11 9 15.8
    -1 -11 9 27.2
    1 11 -8 -1
    1 11 -8 -2.5
    -1 -11 8 -2.1
    -1 -11 8 -3.9
    -1 -11 8 -1.9
    1 11 -7 0.8
    1 11 -7 5.1
    -1 -11 7 -0.3
    -1 -11 7 -1.9
    -1 -11 7 -4.1
    1 11 -6 1.2
    -1 -11 6 4.8
    -1 -11 6 2.9
    -1 -11 6 6.6
    1 11 -5 1.4
    1 11 -5 0.6
    -1 -11 5 1.4
    -1 -11 5 -5.5
    -1 -11 5 -2.8
    1 11 -4 -5.3
    -1 -11 4 -4.7
    -1 -11 4 1
    -1 -11 4 -4.6
    1 11 -3 307.3
    1 11 -3 281.1
    -1 -11 3 360.9
    -1 -11 3 313.1
    -1 -11 3 301.9
    1 11 -2 16.3
    1 11 -2 21.1
    1 11 -2 14.4
    -1 -11 2 21.2
    -1 -11 2 22.3
    -1 -11 2 15.7
    1 11 -1 5.6
    1 11 -1 10.9
    1 11 -1 7.3
    -1 -11 1 16.2
    -1 -11 1 10.4
    -1 -11 1 10.2
    1 11 0 0.7
    1 11 0 0.5
    -1 -11 0 -1.8
    -1 -11 0 -0.5
    -1 -11 0 -3.2
    1 11 1 11.9
    1 11 1 13.3
    -1 -11 -1 19
    -1 -11 -1 13.3
    -1 -11 -1 6.4
    1 11 2 18.8
    1 11 2 12.7
    -1 -11 -2 24.1
    -1 -11 -2 17.7
    -1 -11 -2 12.5
    1 11 3 298.1
    1 11 3 278.9
    -1 -11 -3 312.4
    -1 -11 -3 293.1
    -1 -11 -3 221.1
    1 11 4 4.5
    1 11 4 4.2
    -1 -11 -4 2.5
    -1 -11 -4 2
    -1 -11 -4 5.3
    1 11 5 2
    1 11 5 3.2
    -1 -11 -5 -1
    -1 -11 -5 -1.7
    -1 -11 -5 -5
    1 11 6 7
    1 11 6 6.9
    -1 -11 -6 1.8
    -1 -11 -6 9.5
    1 11 7 -1.3
    -1 -11 -7 3
    -1 -11 -7 8.2
    1 11 8 -3.9
    -1 -11 -8 -1.2
    -1 -11 -8 3
    1 11 9 19
    -1 -11 -9 15.3
    -1 -11 -9 20.6
    1 11 10 200.6
    -1 -11 -10 163.2
    -1 -11 -10 197.6
    -1 -11 -10 166.1
    1 11 11 105.6
    -1 -11 -11 106.5
    -1 -11 -11 106.7
    -1 -11 -11 97
    1 11 12 25.8
    -1 -11 -12 26.1
    -1 -11 -12 22.6
    1 11 13 61.9
    -1 -11 -13 40.8
    -1 -11 -13 79.1
    -1 -11 -14 24.7
    -1 -11 -15 4.6
    -1 -11 -16 71.3
    -1 -11 -17 2.3
    -1 -11 -18 -8.1
    -1 -11 -19 9.7
    -1 -11 -20 7.1
    -1 -11 -21 7.1
    -1 -11 -22 29.8
    -1 -11 -24 21.3
    1 12 -24 -1.1
    1 12 -23 -3.9
    1 12 -21 61.1
    1 12 -20 17.8
    1 12 -20 10.1
    -1 -12 20 13.9
    1 12 -19 10.5
    1 12 -19 6.4
    -1 -12 19 9.7
    1 12 -18 19.9
    1 12 -18 19.1
    -1 -12 18 28
    1 12 -17 32.7
    1 12 -17 23.2
    -1 -12 17 25
    -1 -12 17 19.8
    1 12 -16 25
    1 12 -16 15
    -1 -12 16 29.4
    -1 -12 16 21.3
    -1 -12 16 20.1
    1 12 -15 25.1
    -1 -12 15 40.9
    -1 -12 15 38.9
    -1 -12 15 31.7
    1 12 -14 380.3
    1 12 -14 264.6
    -1 -12 14 358.1
    -1 -12 14 395.5
    1 12 -13 8.1
    1 12 -13 7.8
    -1 -12 13 7.3
    -1 -12 13 9.5
    1 12 -12 93.7
    1 12 -12 79.9
    -1 -12 12 109.4
    -1 -12 12 88.5
    -1 -12 12 85.1
    1 12 -11 10.3
    1 12 -11 10.4
    -1 -12 11 6.9
    -1 -12 11 8.8
    -1 -12 11 13.5
    1 12 -10 76.4
    1 12 -10 56.3
    -1 -12 10 97.7
    -1 -12 10 70.2
    -1 -12 10 80.8
    1 12 -9 15.6
    1 12 -9 13.5
    -1 -12 9 17.8
    -1 -12 9 13.4
    -1 -12 9 21.9
    1 12 -8 6.5
    1 12 -8 5.9
    -1 -12 8 4.8
    -1 -12 8 13
    -1 -12 8 7.2
    1 12 -7 78.3
    -1 -12 7 88
    -1 -12 7 74.7
    -1 -12 7 81.2
    1 12 -6 53.3
    -1 -12 6 50.4
    -1 -12 6 49.8
    -1 -12 6 50.8
    1 12 -5 7.7
    1 12 -5 6.7
    -1 -12 5 5
    -1 -12 5 4.6
    -1 -12 5 5.1
    1 12 -4 18.9
    1 12 -4 19.1
    -1 -12 4 24.6
    -1 -12 4 26.1
    -1 -12 4 29.2
    1 12 -3 24
    1 12 -3 21.6
    -1 -12 3 30
    -1 -12 3 25.3
    -1 -12 3 23.8
    1 12 -2 29.2
    1 12 -2 22.6
    1 12 -2 27.8
    -1 -12 2 29
    -1 -12 2 26.6
    -1 -12 2 29.3
    1 12 -1 0.5
    1 12 -1 1.8
    -1 -12 1 4.7
    -1 -12 1 4.8
    -1 -12 1 -1.6
    1 12 0 -2.4
    1 12 0 0.2
    -1 -12 0 -4.9
    -1 -12 0 0.8
    -1 -12 0 1.7
    1 12 1 -4.6
    1 12 1 3.8
    -1 -12 -1 5.1
    -1 -12 -1 -2.3
    -1 -12 -1 3.1
    1 12 2 21.3
    1 12 2 25.3
    -1 -12 -2 21.2
    -1 -12 -2 16
    -1 -12 -2 20.3
    1 12 3 17.5
    1 12 3 18.7
    -1 -12 -3 24.4
    -1 -12 -3 25.6
    -1 -12 -3 16.9
    1 12 4 24.7
    1 12 4 23.9
    -1 -12 -4 25.1
    -1 -12 -4 19.1
    -1 -12 -4 14.6
    1 12 5 6.7
    1 12 5 5.1
    -1 -12 -5 10.4
    -1 -12 -5 10
    -1 -12 -5 -0.9
    1 12 6 58.4
    1 12 6 55.8
    -1 -12 -6 46.3
    -1 -12 -6 41.6
    1 12 7 76.7
    1 12 7 81.2
    -1 -12 -7 69.4
    -1 -12 -7 75
    -1 -12 -7 45.6
    1 12 8 10
    -1 -12 -8 2.4
    -1 -12 -8 6.8
    1 12 9 17.3
    -1 -12 -9 16.4
    -1 -12 -9 16.2
    1 12 10 75
    -1 -12 -10 59.9
    -1 -12 -10 74.3
    -1 -12 -10 66.7
    1 12 11 4.6
    -1 -12 -11 5.6
    -1 -12 -11 18.7
    -1 -12 -11 6
    1 12 12 109.1
    -1 -12 -12 86.7
    -1 -12 -12 84.3
    -1 -12 -13 5.8
    -1 -12 -14 294.6
    -1 -12 -15 23.3
    -1 -12 -16 24
    -1 -12 -17 24.5
    -1 -12 -18 19.4
    -1 -12 -19 2.3
    -1 -12 -20 6.5
    -1 -12 -21 47.6
    -1 -12 -23 3.9
    1 13 -23 0.4
    1 13 -22 -3.1
    1 13 -21 6.1
    1 13 -20 6.3
    -1 -13 20 0.8
    1 13 -19 7.7
    1 13 -19 2.5
    -1 -13 19 8.2
    1 13 -18 8.4
    1 13 -18 2.5
    -1 -13 18 -2.9
    1 13 -17 4
    1 13 -17 -2.6
    -1 -13 17 -4.1
    -1 -13 17 0.7
    1 13 -16 7.9
    1 13 -16 6
    -1 -13 16 7
    -1 -13 16 7.7
    1 13 -15 2.9
    1 13 -15 -6.6
    -1 -13 15 4.3
    -1 -13 15 2.8
    1 13 -14 42
    1 13 -14 22.8
    -1 -13 14 31.6
    -1 -13 14 42.8
    1 13 -13 22.9
    1 13 -13 7.2
    -1 -13 13 15.4
    -1 -13 13 12.6
    1 13 -12 60.2
    1 13 -12 50.8
    -1 -13 12 55.2
    -1 -13 12 53.3
    1 13 -11 31.5
    1 13 -11 21.7
    -1 -13 11 24.3
    -1 -13 11 23.2
    1 13 -10 27.9
    1 13 -10 14.1
    -1 -13 10 26.4
    -1 -13 10 15.6
    -1 -13 10 14.5
    1 13 -9 318.9
    1 13 -9 221.6
    -1 -13 9 330.4
    -1 -13 9 317.7
    1 13 -8 31.8
    -1 -13 8 22.2
    -1 -13 8 15.6
    -1 -13 8 24.2
    1 13 -7 1.9
    -1 -13 7 -4.3
    -1 -13 7 3.9
    -1 -13 7 1.9
    1 13 -6 104.6
    -1 -13 6 111.6
    -1 -13 6 85.6
    -1 -13 6 111.5
    1 13 -5 257.5
    1 13 -5 259.2
    -1 -13 5 330.8
    -1 -13 5 283.8
    -1 -13 5 288.7
    1 13 -4 16.6
    1 13 -4 11.4
    -1 -13 4 18.2
    -1 -13 4 24.5
    -1 -13 4 19.8
    1 13 -3 2.1
    1 13 -3 0.1
    -1 -13 3 1.9
    -1 -13 3 -4.7
    -1 -13 3 -1.2
    1 13 -2 37
    1 13 -2 33.1
    1 13 -2 24.3
    -1 -13 2 48.9
    -1 -13 2 31.8
    -1 -13 2 52.3
    1 13 -1 -5.6
    1 13 -1 0.2
    1 13 -1 0.1
    -1 -13 1 1.3
    -1 -13 1 -0.3
    -1 -13 1 -0.4
    1 13 0 5
    1 13 0 0.6
    -1 -13 0 1.3
    -1 -13 0 2.6
    -1 -13 0 8.1
    1 13 1 15.6
    1 13 1 0.9
    -1 -13 -1 -9.9
    -1 -13 -1 0.8
    -1 -13 -1 8.1
    1 13 2 41.6
    1 13 2 22.3
    -1 -13 -2 34.7
    -1 -13 -2 29.8
    1 13 3 7.9
    1 13 3 -1.6
    -1 -13 -3 4.8
    -1 -13 -3 4.3
    -1 -13 -3 2
    1 13 4 13.6
    1 13 4 16.2
    -1 -13 -4 20.1
    -1 -13 -4 23.8
    -1 -13 -4 12.1
    1 13 5 286.6
    1 13 5 282.6
    -1 -13 -5 265.8
    -1 -13 -5 280.3
    -1 -13 -5 207.6
    1 13 6 105.4
    1 13 6 104.6
    -1 -13 -6 110.1
    -1 -13 -6 65.1
    1 13 7 12.6
    1 13 7 -2.9
    -1 -13 -7 -2.5
    -1 -13 -7 2
    -1 -13 -7 6.1
    1 13 8 22.4
    -1 -13 -8 32.4
    -1 -13 -8 10.2
    -1 -13 -8 5.2
    1 13 9 293.3
    -1 -13 -9 223.4
    -1 -13 -9 274
    -1 -13 -9 206.9
    1 13 10 20.3
    -1 -13 -10 23.4
    -1 -13 -10 17.9
    -1 -13 -10 18.7
    -1 -13 -10 14.7
    1 13 11 36.2
    -1 -13 -11 27.9
    -1 -13 -11 24.8
    -1 -13 -12 58.2
    -1 -13 -12 56.5
    -1 -13 -13 1.6
    -1 -13 -14 26.1
    -1 -13 -15 6.2
    -1 -13 -16 9.8
    -1 -13 -17 4.4
    -1 -13 -18 -2.2
    -1 -13 -19 13.7
    -1 -13 -20 3.6
    -1 -13 -21 1.5
    -1 -13 -22 3.8
    -1 -13 -23 -13
    1 14 -22 -7
    1 14 -20 32
    1 14 -20 10.5
    1 14 -19 4.1
    1 14 -19 5.3
    1 14 -18 -7
    1 14 -18 -2.6
    -1 -14 18 -0.7
    1 14 -17 -7.7
    1 14 -17 -3.5
    1 14 -16 4.7
    1 14 -16 5.3
    -1 -14 16 7.8
    -1 -14 16 4.6
    1 14 -15 7.3
    1 14 -15 -2.4
    -1 -14 15 2.4
    -1 -14 15 0.3
    1 14 -14 17.8
    1 14 -14 5.2
    -1 -14 14 5.7
    -1 -14 14 8.2
    1 14 -13 0.6
    1 14 -13 -1.3
    -1 -14 13 8.5
    -1 -14 13 -1.5
    1 14 -12 69.4
    1 14 -12 43.8
    -1 -14 12 60.5
    -1 -14 12 59.9
    1 14 -11 25.6
    1 14 -11 16.4
    -1 -14 11 19.1
    -1 -14 11 20.3
    1 14 -10 32.8
    1 14 -10 33.1
    -1 -14 10 33.3
    -1 -14 10 41.5
    1 14 -9 29.7
    -1 -14 9 51.1
    -1 -14 9 29.8
    -1 -14 9 34.9
    1 14 -8 11.4
    -1 -14 8 2.1
    -1 -14 8 -3.6
    -1 -14 8 -4.3
    1 14 -7 23
    -1 -14 7 21.6
    -1 -14 7 13.9
    -1 -14 7 17.3
    1 14 -6 475.7
    -1 -14 6 534.7
    -1 -14 6 433.1
    -1 -14 6 501.4
    1 14 -5 198.5
    1 14 -5 182.6
    -1 -14 5 229
    -1 -14 5 187.9
    -1 -14 5 201.7
    1 14 -4 0.9
    -1 -14 4 5.1
    -1 -14 4 -2.4
    -1 -14 4 -0.1
    1 14 -3 27
    1 14 -3 22.2
    -1 -14 3 27
    -1 -14 3 22.5
    -1 -14 3 18.5
    1 14 -2 127.9
    1 14 -2 110.5
    1 14 -2 106.9
    -1 -14 2 140.9
    -1 -14 2 127.2
    -1 -14 2 105.2
    1 14 -1 3.4
    1 14 -1 1
    1 14 -1 0.9
    -1 -14 1 3.1
    -1 -14 1 6.4
    -1 -14 1 3.5
    1 14 0 -3.4
    1 14 0 2.7
    -1 -14 0 2.7
    -1 -14 0 4
    1 14 1 2.1
    1 14 1 3.5
    -1 -14 -1 5.5
    -1 -14 -1 2.2
    -1 -14 -1 5.7
    1 14 2 118.4
    1 14 2 99.6
    -1 -14 -2 119.6
    -1 -14 -2 112.3
    -1 -14 -2 107.8
    1 14 3 19
    1 14 3 19
    -1 -14 -3 28.2
    -1 -14 -3 32.6
    -1 -14 -3 23.4
    1 14 4 7.1
    1 14 4 1.8
    -1 -14 -4 6.9
    -1 -14 -4 -1.3
    -1 -14 -4 -3.7
    1 14 5 185.9
    1 14 5 188.1
    -1 -14 -5 190.4
    -1 -14 -5 190.7
    -1 -14 -5 147.4
    1 14 6 478.8
    1 14 6 437
    -1 -14 -6 446.8
    -1 -14 -6 361.7
    1 14 7 27.3
    1 14 7 17.4
    -1 -14 -7 14.8
    -1 -14 -7 15.3
    -1 -14 -7 11
    1 14 8 -1.8
    -1 -14 -8 -1.5
    -1 -14 -8 -4.8
    -1 -14 -8 -0.1
    1 14 9 35.4
    -1 -14 -9 22.9
    -1 -14 -9 47.9
    -1 -14 -9 19.3
    -1 -14 -10 29.3
    -1 -14 -10 39.1
    -1 -14 -10 22.2
    -1 -14 -11 28.1
    -1 -14 -11 25.4
    -1 -14 -11 40
    -1 -14 -12 34.3
    -1 -14 -12 55.2
    -1 -14 -13 5.1
    -1 -14 -13 3
    -1 -14 -14 10.9
    -1 -14 -15 24.6
    -1 -14 -16 9.5
    -1 -14 -17 -0.5
    -1 -14 -18 0.2
    -1 -14 -19 9
    -1 -14 -20 20.1
    -1 -14 -22 -15.4
    1 15 -22 -2.9
    1 15 -21 3.2
    1 15 -19 -3.7
    1 15 -19 -1
    1 15 -18 7.2
    1 15 -18 0.4
    1 15 -17 2.2
    1 15 -17 2.9
    -1 -15 17 0.3
    1 15 -16 -6
    1 15 -16 3
    -1 -15 16 8.4
    1 15 -15 0.5
    1 15 -15 2.5
    -1 -15 15 2
    -1 -15 15 -1.2
    1 15 -14 26.4
    1 15 -14 23
    -1 -15 14 22.1
    -1 -15 14 25.6
    1 15 -13 34.6
    1 15 -13 24.1
    -1 -15 13 40.5
    -1 -15 13 33.7
    1 15 -12 -0.5
    1 15 -12 -0.3
    -1 -15 12 -0.9
    -1 -15 12 1.2
    1 15 -11 14.6
    -1 -15 11 14.7
    -1 -15 11 12.1
    1 15 -10 60.1
    -1 -15 10 54.8
    -1 -15 10 62.3
    1 15 -9 9.7
    -1 -15 9 11.4
    -1 -15 9 13.5
    1 15 -8 -5.3
    -1 -15 8 -2.3
    -1 -15 8 -2.2
    1 15 -7 66.8
    -1 -15 7 78.3
    -1 -15 7 75.6
    1 15 -6 3.7
    -1 -15 6 29.7
    -1 -15 6 5.1
    -1 -15 6 -4.1
    1 15 -5 97.7
    1 15 -5 94.8
    -1 -15 5 124.1
    -1 -15 5 108.2
    -1 -15 5 102.7
    1 15 -4 8.5
    -1 -15 4 13.5
    -1 -15 4 9.1
    -1 -15 4 12
    1 15 -3 60.9
    1 15 -3 53.5
    -1 -15 3 78.1
    -1 -15 3 60.7
    -1 -15 3 62.7
    1 15 -2 7.1
    1 15 -2 -0.9
    1 15 -2 -1.9
    -1 -15 2 -4.5
    -1 -15 2 2.7
    -1 -15 2 -0.5
    1 15 -1 20.2
    1 15 -1 8.6
    -1 -15 1 9.6
    -1 -15 1 7.1
    -1 -15 1 8.1
    1 15 0 0.6
    1 15 0 2.6
    -1 -15 0 -2.1
    -1 -15 0 4.1
    -1 -15 0 -7.4
    1 15 1 20.2
    1 15 1 10.1
    -1 -15 -1 12.2
    -1 -15 -1 13.4
    -1 -15 -1 14.7
    1 15 2 5.4
    1 15 2 3.5
    -1 -15 -2 -4.1
    -1 -15 -2 5.7
    -1 -15 -2 3.8
    1 15 3 53
    1 15 3 50.1
    -1 -15 -3 61.3
    -1 -15 -3 64.3
    -1 -15 -3 49
    1 15 4 11.5
    1 15 4 11.9
    -1 -15 -4 5.2
    -1 -15 -4 9
    -1 -15 -4 7.1
    1 15 5 104.2
    1 15 5 110.3
    -1 -15 -5 108.1
    -1 -15 -5 82
    1 15 6 0.3
    1 15 6 -3.6
    -1 -15 -6 7.1
    -1 -15 -6 2.8
    1 15 7 72.1
    1 15 7 77.6
    -1 -15 -7 61.3
    1 15 8 12
    -1 -15 -8 0.3
    -1 -15 -8 43.8
    -1 -15 -9 14.8
    -1 -15 -10 48.9
    -1 -15 -10 54.9
    -1 -15 -11 23.7
    -1 -15 -11 18.6
    -1 -15 -12 -5.2
    -1 -15 -12 3.7
    -1 -15 -13 22.4
    -1 -15 -14 20.5
    -1 -15 -15 0.3
    -1 -15 -16 1.7
    -1 -15 -17 5.3
    -1 -15 -18 1.4
    -1 -15 -19 -3.1
    -1 -15 -21 2.8
    1 16 -21 25
    1 16 -20 -1.4
    1 16 -18 22.2
    1 16 -17 -2.5
    1 16 -16 0.3
    -1 -16 16 -1.1
    1 16 -15 1.8
    -1 -16 15 7.1
    1 16 -14 3.4
    -1 -16 14 -0.3
    1 16 -13 9.1
    -1 -16 13 -3.3
    1 16 -12 63.4
    -1 -16 12 45
    -1 -16 12 61.1
    1 16 -11 10
    -1 -16 11 13.6
    -1 -16 11 20.3
    1 16 -10 3.3
    -1 -16 10 2.7
    -1 -16 10 12
    1 16 -9 2.3
    -1 -16 9 -0.2
    -1 -16 9 -1.9
    1 16 -8 11.9
    -1 -16 8 3.1
    -1 -16 8 -0.1
    1 16 -7 -1.9
    -1 -16 7 0.3
    -1 -16 7 1.6
    1 16 -6 46.4
    -1 -16 6 52.7
    -1 -16 6 56.7
    1 16 -5 51.1
    1 16 -5 54.7
    -1 -16 5 68.1
    -1 -16 5 61.4
    1 16 -4 5.7
    1 16 -4 9.2
    -1 -16 4 11.8
    -1 -16 4 13.5
    1 16 -3 18.6
    1 16 -3 12.8
    -1 -16 3 40.7
    -1 -16 3 13
    -1 -16 3 15.5
    1 16 -2 108.5
    1 16 -2 113.6
    1 16 -2 103.2
    -1 -16 2 175.3
    -1 -16 2 137.1
    -1 -16 2 132.2
    1 16 -1 36.1
    1 16 -1 32.9
    1 16 -1 38.4
    -1 -16 1 74.5
    -1 -16 1 38.6
    -1 -16 1 37.1
    1 16 0 4.8
    1 16 0 -2.7
    -1 -16 0 6.1
    -1 -16 0 0.9
    -1 -16 0 -5.1
    1 16 1 34.4
    1 16 1 35.9
    -1 -16 -1 53.4
    -1 -16 -1 30.5
    -1 -16 -1 21.1
    1 16 2 117
    1 16 2 112.3
    -1 -16 -2 160.7
    -1 -16 -2 128.2
    -1 -16 -2 133
    1 16 3 19.5
    1 16 3 10.4
    -1 -16 -3 33.5
    -1 -16 -3 28.3
    -1 -16 -3 25.5
    1 16 4 7.1
    1 16 4 4.1
    -1 -16 -4 9.3
    -1 -16 -4 33.8
    1 16 5 57.9
    1 16 5 49.6
    1 16 6 59.3
    1 16 6 49.7
    1 16 7 3.3
    -1 -16 -8 -2.8
    -1 -16 -9 3.2
    -1 -16 -10 -0.7
    -1 -16 -10 4.7
    -1 -16 -11 19.3
    -1 -16 -11 12.6
    -1 -16 -12 52.1
    -1 -16 -13 10.7
    -1 -16 -14 0.7
    -1 -16 -15 -1.9
    -1 -16 -16 3.7
    -1 -16 -17 7.7
    -1 -16 -18 13.2
    -1 -16 -20 -10.6
    -1 -16 -21 15.1
    1 17 -20 1
    1 17 -19 2.2
    1 17 -17 1.5
    1 17 -16 15.5
    1 17 -15 9.2
    -1 -17 15 2.4
    1 17 -14 2
    -1 -17 14 3.4
    1 17 -13 24.9
    -1 -17 13 16.8
    1 17 -12 25.1
    -1 -17 12 11.9
    1 17 -11 7.4
    -1 -17 11 3.2
    -1 -17 10 -2.8
    1 17 -9 -0.1
    -1 -17 9 3.6
    1 17 -8 46
    -1 -17 8 42.4
    1 17 -7 11.3
    -1 -17 7 7.8
    1 17 -6 9.6
    -1 -17 6 4.9
    1 17 -5 171.9
    -1 -17 5 181
    1 17 -4 -5.2
    1 17 -4 2.5
    -1 -17 4 6.3
    1 17 -3 -9.4
    1 17 -3 -1.2
    -1 -17 3 1.1
    1 17 -2 1.8
    1 17 -2 1.5
    -1 -17 2 0.1
    1 17 -1 -7.1
    1 17 -1 0.6
    1 17 -1 -1.7
    -1 -17 1 -3.4
    1 17 0 -0.6
    1 17 0 3
    1 17 1 -8.7
    1 17 1 -4
    -1 -17 -1 6
    1 17 2 -3.1
    1 17 2 5.2
    -1 -17 -2 4.1
    1 17 3 -7.5
    1 17 3 3.8
    -1 -17 -3 -3.2
    1 17 4 -2.2
    1 17 4 1.8
    1 17 5 170.4
    1 17 6 8.7
    -1 -17 -8 46
    -1 -17 -9 13.9
    -1 -17 -10 -3.3
    -1 -17 -10 4.4
    -1 -17 -11 -5.2
    -1 -17 -12 17.8
    -1 -17 -13 18
    -1 -17 -14 -3.9
    -1 -17 -15 -5.2
    -1 -17 -16 11.4
    -1 -17 -17 8.9
    -1 -17 -19 4.7
    -1 -17 -20 -2.3
    1 18 -19 10.9
    1 18 -18 19.6
    1 18 -16 -7.8
    1 18 -15 5.6
    1 18 -14 8.8
    -1 -18 14 3
    1 18 -13 15.3
    -1 -18 13 26.1
    1 18 -12 9.7
    -1 -18 12 1.5
    1 18 -11 -3
    -1 -18 11 -2.6
    1 18 -10 13.1
    -1 -18 10 12.6
    1 18 -9 8.5
    -1 -18 9 12.9
    1 18 -8 22.9
    -1 -18 8 30.7
    1 18 -7 -0.7
    -1 -18 7 -2.8
    1 18 -6 64.7
    -1 -18 6 52
    1 18 -5 3.2
    1 18 -5 4.2
    1 18 -4 38.9
    1 18 -4 23.6
    -1 -18 4 26.8
    1 18 -3 2.9
    1 18 -3 2.7
    -1 -18 3 11.1
    1 18 -2 7
    1 18 -2 5
    1 18 -2 2.6
    -1 -18 2 4
    1 18 -1 4.5
    1 18 -1 11.6
    1 18 -1 19.5
    -1 -18 1 18.3
    1 18 0 -0.7
    1 18 0 0.2
    -1 -18 0 -1.6
    1 18 1 16
    1 18 1 13.3
    -1 -18 -1 14.8
    1 18 2 7.8
    -1 -18 -2 2.4
    1 18 3 5.3
    1 18 3 9.6
    1 18 4 34.6
    1 18 5 -0.4
    1 18 6 75.5
    1 18 8 27.3
    -1 -18 -8 13.7
    -1 -18 -9 18.6
    -1 -18 -9 13.7
    -1 -18 -10 13
    -1 -18 -11 6.9
    -1 -18 -12 6.1
    -1 -18 -13 15.1
    -1 -18 -14 15.2
    -1 -18 -15 13
    -1 -18 -16 7.4
    -1 -18 -18 7.4
    -1 -18 -19 -5.3
    1 19 -18 7.6
    1 19 -17 6.1
    1 19 -16 7.3
    1 19 -14 5.4
    1 19 -13 87.3
    1 19 -12 13.9
    -1 -19 12 1.5
    1 19 -11 3.2
    -1 -19 11 4.9
    1 19 -10 -2.6
    -1 -19 10 -2.8
    1 19 -9 6.8
    -1 -19 9 -4.9
    1 19 -8 -6.2
    -1 -19 8 -3.8
    1 19 -7 11.9
    -1 -19 7 4.3
    1 19 -6 1.3
    -1 -19 6 6.1
    1 19 -5 -3.3
    1 19 -5 3.6
    -1 -19 5 -1.5
    1 19 -4 7.7
    1 19 -4 -0.2
    1 19 -3 4.8
    1 19 -3 6.1
    -1 -19 3 4.3
    1 19 -2 -1.2
    1 19 -2 -1.8
    -1 -19 2 3.6
    1 19 -1 5.6
    1 19 -1 7.9
    -1 -19 1 18
    1 19 0 3.2
    1 19 0 0.4
    1 19 0 4.2
    -1 -19 0 -1.8
    1 19 1 6.7
    -1 -19 -1 7
    1 19 2 1.8
    1 19 3 0.5
    1 19 4 -2.1
    1 19 5 -3.6
    1 19 6 9.6
    1 19 7 0.4
    1 19 8 -7.5
    -1 -19 -8 2.5
    -1 -19 -9 5.3
    -1 -19 -10 3
    -1 -19 -11 -1.7
    -1 -19 -12 -10.5
    -1 -19 -13 64.5
    -1 -19 -14 7.8
    -1 -19 -16 10.3
    -1 -19 -17 3.2
    -1 -19 -18 11.3
    1 20 -16 7.3
    1 20 -15 -12.1
    1 20 -13 1.9
    1 20 -12 24.7
    1 20 -11 1.4
    -1 -20 11 3.7
    1 20 -10 25.9
    -1 -20 10 30.3
    1 20 -9 -0.9
    -1 -20 9 2.5
    1 20 -8 3.6
    -1 -20 8 -1.4
    1 20 -7 4.7
    -1 -20 7 3
    1 20 -6 5.2
    -1 -20 6 -1.3
    1 20 -5 13.8
    1 20 -5 3.2
    -1 -20 5 3
    1 20 -4 -4.3
    1 20 -4 1.8
    -1 -20 4 -2.4
    1 20 -3 5.4
    1 20 -3 1.3
    -1 -20 3 -4.7
    1 20 -2 13
    1 20 -2 14.7
    -1 -20 2 7.7
    1 20 -1 12.4
    -1 -20 1 22.2
    1 20 0 -1.7
    -1 -20 0 2.8
    1 20 1 13.4
    1 20 2 10.6
    1 20 3 5.9
    1 20 4 11.3
    1 20 5 8.2
    1 20 6 3.3
    1 20 7 5.4
    -1 -20 -8 -4.7
    -1 -20 -9 -5.9
    -1 -20 -10 16.9
    -1 -20 -11 0.4
    -1 -20 -12 19.8
    -1 -20 -13 11.7
    -1 -20 -15 7.5
    -1 -20 -16 3.7
    -1 -20 -17 -4.2
    1 21 -15 1.5
    1 21 -14 14.8
    1 21 -13 -4.2
    -1 -21 9 2.5
    1 21 -8 0.9
    -1 -21 8 -0.5
    1 21 -7 11.3
    -1 -21 7 5.5
    1 21 -6 -7.8
    -1 -21 6 -6.6
    1 21 -5 -0.9
    -1 -21 5 -3.3
    1 21 -4 -0.3
    -1 -21 4 3.1
    1 21 -3 15.4
    -1 -21 3 9.3
    1 21 -2 31.1
    -1 -21 2 16.4
    1 21 -1 5.7
    -1 -21 1 8.4
    1 21 0 6.8
    1 21 1 18.3
    1 21 2 17.9
    1 21 3 3.8
    1 21 4 -0.3
    1 21 6 4.1
    1 21 7 2.6
    -1 -21 -7 1.3
    -1 -21 -8 -6.8
    -1 -21 -9 7.4
    -1 -21 -10 10.1
    -1 -21 -11 3.9
    -1 -21 -13 -13.6
    -1 -21 -14 7
    -1 -21 -15 3.1
    1 22 -13 19.6
    1 22 -12 10
    1 22 -11 -1.4
    1 22 -8 6.1
    -1 -22 8 2.9
    -1 -22 7 -1.3
    -1 -22 6 2.2
    1 22 -5 2.7
    -1 -22 5 -1.3
    1 22 -4 45.2
    1 22 -3 8.8
    -1 -22 3 -4.1
    1 22 -2 16.5
    -1 -22 2 12.9
    1 22 -1 3.5
    1 22 0 -1
    1 22 1 0.8
    1 22 2 18.1
    1 22 3 0.8
    1 22 4 31.8
    1 22 5 0.9
    1 22 6 0.2
    1 22 7 -4.1
    -1 -22 -7 -0.2
    -1 -22 -8 1.1
    -1 -22 -11 3.9
    -1 -22 -12 18.2
    -1 -22 -13 4
    1 23 -11 -1
    1 23 -10 9.3
    1 23 -9 -8.5
    -1 -23 6 26.5
    -1 -23 5 13.9
    1 23 -4 -7.7
    -1 -23 4 18.4
    1 23 -3 86.8
    1 23 -2 9.2
    1 23 -1 11
    1 23 0 -3.2
    1 23 1 11
    1 23 2 1.1
    1 23 3 86.6
    1 23 4 -5.9
    -1 -23 -8 -2.5
    -1 -23 -9 1.5
    -1 -23 -10 7.6
    -1 -23 -11 12.2
    1 24 -8 -8
    1 24 -7 6.1
    1 24 -6 13.9
    1 24 -5 -2.2
    1 24 -4 2.6
    1 24 -3 -5.4
    1 24 -2 6.6
    1 24 -1 13.4
    1 24 0 9.9
    1 24 1 8.9
    1 24 2 10.7
    1 24 3 -2.9
    1 24 4 -2.3
    1 24 5 -15.8
    1 24 6 17.1
    1 24 7 6
    -1 -24 -7 12.7
    -1 -24 -8 -10.7
    -1 -24 -9 3.1
    1 25 -4 -14.7
    1 25 -3 0
    1 25 -2 -7.3
    1 25 -1 -13.5
    1 25 0 -5.7
    1 25 1 -7.5
    1 25 2 2.8
    1 25 3 -4.5
    1 25 4 3.4
    -2 24 5 2.2
    -2 24 4 22.1
    -2 24 3 -4.6
    -2 24 2 -2.8
    -2 24 1 2.2
    -2 24 0 20.9
    -2 24 -1 -6.9
    -2 24 -2 7.8
    -2 24 -3 4
    -2 24 -4 30.7
    -2 24 -5 -2.6
    2 -23 -9 -10.8
    2 -23 -8 3.8
    2 -23 -7 11.1
    -2 23 2 -4.6
    -2 23 1 1.9
    -2 23 0 28.4
    -2 23 -1 -6.9
    -2 23 -2 3
    -2 23 -5 0.1
    -2 23 -6 -1.2
    -2 23 -7 12.8
    -2 23 -7 2.3
    -2 23 -8 14.9
    -2 23 -8 3
    -2 23 -9 -11.5
    2 -22 -11 1.5
    2 -22 -10 8
    2 -22 -7 9.9
    2 -22 -6 2
    -2 22 6 -0.3
    -2 22 5 23.2
    -2 22 4 19.3
    -2 22 3 -1.7
    -2 22 2 5
    -2 22 1 -4
    -2 22 0 15.2
    -2 22 -1 5.2
    -2 22 -2 10.5
    -2 22 -3 6.6
    -2 22 -3 9.4
    -2 22 -4 16.5
    -2 22 -5 21.8
    -2 22 -6 4
    -2 22 -7 -2.4
    -2 22 -8 -6.4
    -2 22 -9 -3.6
    -2 22 -10 9
    -2 22 -10 11.4
    -2 22 -11 7.7
    -2 22 -11 0.5
    2 -21 -13 -3.6
    2 -21 -12 3.5
    2 -21 -10 5.8
    2 -21 -9 -1.4
    2 -21 -8 18.2
    2 -21 -7 8.8
    -2 21 6 -1
    -2 21 5 6.2
    -2 21 4 39.8
    -2 21 3 7.7
    -2 21 2 5.9
    -2 21 1 -4.7
    -2 21 0 14.7
    -2 21 -1 2.4
    -2 21 -2 6.5
    -2 21 -2 6.3
    -2 21 -3 13.8
    -2 21 -3 6.5
    -2 21 -4 27.6
    -2 21 -4 19.3
    -2 21 -5 14.1
    -2 21 -5 -6.4
    -2 21 -6 -2.2
    -2 21 -6 -0.1
    -2 21 -7 6.4
    -2 21 -7 7.7
    -2 21 -8 22.4
    -2 21 -8 20.4
    -2 21 -9 2.1
    -2 21 -10 4
    -2 21 -12 4.4
    -2 21 -12 -3.3
    -2 21 -13 7.3
    -2 21 -13 0.5
    2 -20 -12 -4.9
    2 -20 -11 2.1
    2 -20 -10 10.9
    2 -20 -9 16.8
    2 -20 -8 -4.2
    2 -20 -7 -1.3
    -2 20 7 2.5
    -2 20 6 5.9
    -2 20 5 -2.6
    -2 20 4 -1.7
    -2 20 3 1.9
    -2 20 2 2.6
    -2 20 1 -1.2
    -2 20 0 8.5
    -2 20 -1 -0.6
    -2 20 -1 -3.8
    -2 20 -2 10.2
    -2 20 -3 -2.1
    -2 20 -3 -0.4
    -2 20 -3 -8
    -2 20 -4 2.8
    -2 20 -4 0.7
    -2 20 -5 -2.4
    -2 20 -5 -1.6
    -2 20 -6 0.8
    -2 20 -6 5.3
    -2 20 -7 2
    -2 20 -7 2
    -2 20 -8 -2
    -2 20 -8 -1.6
    -2 20 -9 28.4
    -2 20 -9 13.7
    -2 20 -10 23
    -2 20 -10 23.4
    -2 20 -11 10.6
    -2 20 -11 3.2
    -2 20 -12 0.2
    -2 20 -12 -1.3
    -2 20 -14 8.1
    -2 20 -14 -1.4
    -2 20 -15 9.4
    -2 20 -15 -4.8
    2 -19 -14 18.9
    2 -19 -13 1.4
    2 -19 -12 -1.6
    2 -19 -11 9.7
    2 -19 -10 0
    2 -19 -9 -5.1
    2 -19 -8 21.7
    2 -19 -7 19.6
    -2 19 7 23.8
    -2 19 6 -2.9
    -2 19 5 -1
    -2 19 4 9.5
    -2 19 4 -2.6
    -2 19 3 6.5
    -2 19 3 0.7
    -2 19 2 -3.1
    -2 19 2 0.2
    -2 19 1 12.2
    -2 19 1 8.8
    -2 19 0 13.6
    -2 19 0 13.8
    -2 19 0 17.3
    -2 19 -1 13.6
    -2 19 -1 9.6
    -2 19 -1 8.9
    -2 19 -2 5
    -2 19 -2 7
    -2 19 -3 3.4
    -2 19 -3 1.7
    -2 19 -3 1
    -2 19 -4 5
    -2 19 -4 3.8
    -2 19 -5 0.5
    -2 19 -5 2.5
    -2 19 -5 0.1
    -2 19 -6 -6.5
    -2 19 -6 -0.5
    -2 19 -6 -0.8
    -2 19 -7 24.2
    -2 19 -7 10.2
    -2 19 -8 27.2
    -2 19 -8 12.6
    -2 19 -9 4
    -2 19 -9 3.4
    -2 19 -10 4.4
    -2 19 -10 -6.8
    -2 19 -11 13.4
    -2 19 -12 2.9
    -2 19 -12 3.2
    -2 19 -13 7.4
    -2 19 -14 3
    -2 19 -14 0
    -2 19 -16 1.9
    -2 19 -17 19.1
    2 -18 -17 -3.6
    2 -18 -15 -3.5
    2 -18 -14 6.5
    2 -18 -13 9.6
    2 -18 -12 4.5
    2 -18 -11 -5.3
    2 -18 -10 -2.3
    2 -18 -9 -9.2
    2 -18 -8 -2.3
    2 -18 -7 -1.3
    2 -18 -7 19.5
    -2 18 7 2.3
    -2 18 6 13.8
    -2 18 5 2.8
    -2 18 5 2.1
    -2 18 4 87.6
    -2 18 4 90.2
    -2 18 3 30.3
    -2 18 3 29.3
    -2 18 2 12.4
    -2 18 2 8.3
    -2 18 1 23.9
    -2 18 1 21.6
    -2 18 0 16.1
    -2 18 0 11.5
    -2 18 0 4.5
    -2 18 -1 22.8
    -2 18 -1 23.2
    -2 18 -1 15.7
    -2 18 -2 5.3
    -2 18 -2 6.1
    -2 18 -2 13.8
    -2 18 -3 28.5
    -2 18 -3 25.2
    -2 18 -3 16.7
    -2 18 -4 88.3
    -2 18 -4 86.6
    -2 18 -4 73.4
    -2 18 -4 61.3
    -2 18 -5 0.5
    -2 18 -5 -0.8
    -2 18 -5 13.2
    -2 18 -6 11.9
    -2 18 -6 12
    -2 18 -6 7.4
    -2 18 -7 -3.8
    -2 18 -7 -0.4
    -2 18 -7 -2.5
    -2 18 -8 6.7
    -2 18 -8 0
    -2 18 -9 0.5
    -2 18 -9 0.2
    -2 18 -10 17.7
    -2 18 -10 -1.5
    -2 18 -11 5.1
    -2 18 -11 -2.6
    -2 18 -12 -2.7
    -2 18 -12 4.7
    -2 18 -13 1.3
    -2 18 -13 -1.1
    -2 18 -14 5
    -2 18 -14 -2.5
    -2 18 -15 -0.6
    -2 18 -15 -13.3
    -2 18 -16 7.7
    -2 18 -17 0.2
    -2 18 -18 -4.2
    2 -17 -18 2.6
    2 -17 -16 18.5
    2 -17 -15 11.7
    2 -17 -14 -2.3
    2 -17 -13 -1.9
    2 -17 -12 9.9
    2 -17 -11 -7.3
    2 -17 -10 2
    2 -17 -10 -0.1
    2 -17 -9 2
    2 -17 -9 -6.4
    2 -17 -8 6
    2 -17 -8 7.5
    2 -17 -7 4.8
    2 -17 -7 -0.8
    -2 17 7 2.9
    2 -17 -6 1.6
    -2 17 6 14.9
    -2 17 6 8.8
    2 -17 -5 13.3
    -2 17 5 10
    -2 17 5 1.8
    2 -17 -4 4.5
    -2 17 4 9.5
    -2 17 4 4.5
    2 -17 -3 143.4
    -2 17 3 153.9
    -2 17 3 135.2
    -2 17 2 8.5
    -2 17 2 3.3
    -2 17 2 6.6
    -2 17 1 41.2
    -2 17 1 26.8
    -2 17 1 18.6
    -2 17 0 133.7
    -2 17 0 139.2
    -2 17 0 111.9
    -2 17 -1 27.9
    -2 17 -1 22.7
    -2 17 -1 14.9
    -2 17 -2 3.6
    -2 17 -2 1.8
    -2 17 -2 7.6
    -2 17 -3 136.1
    -2 17 -3 118.3
    -2 17 -3 108.2
    -2 17 -4 13.9
    -2 17 -4 13.3
    -2 17 -4 9.3
    -2 17 -4 0.9
    -2 17 -5 15.2
    -2 17 -5 7.7
    -2 17 -5 6.6
    -2 17 -5 0.9
    -2 17 -6 6.7
    -2 17 -6 5.3
    -2 17 -6 8.4
    -2 17 -7 11.5
    -2 17 -7 6.6
    -2 17 -7 7.6
    -2 17 -8 8.7
    -2 17 -8 8.7
    -2 17 -8 6
    -2 17 -9 3.2
    -2 17 -9 -3
    -2 17 -10 -2.5
    -2 17 -10 -3.5
    -2 17 -11 -5
    -2 17 -11 0
    -2 17 -12 18.1
    -2 17 -12 1.8
    -2 17 -13 2.2
    -2 17 -13 5.7
    -2 17 -14 0.7
    -2 17 -14 -4.5
    -2 17 -15 8.6
    -2 17 -15 2
    -2 17 -16 6.2
    -2 17 -16 4.9
    -2 17 -17 -0.4
    -2 17 -17 -0.1
    -2 17 -19 17.2
    2 -16 -18 -10.4
    2 -16 -17 -5.2
    2 -16 -16 -3.1
    2 -16 -15 -6.6
    2 -16 -14 -9.5
    2 -16 -13 4.2
    2 -16 -12 1.6
    2 -16 -11 -8
    2 -16 -11 5
    2 -16 -10 22
    2 -16 -10 35.4
    2 -16 -9 0.7
    2 -16 -9 -1
    2 -16 -8 33.7
    2 -16 -8 46.3
    2 -16 -7 25.4
    2 -16 -7 27.3
    -2 16 7 29.5
    -2 16 7 29.5
    2 -16 -6 156.1
    -2 16 6 183.7
    -2 16 6 171.7
    2 -16 -5 158.4
    -2 16 5 180.3
    -2 16 5 162.8
    2 -16 -4 93.5
    -2 16 4 105.5
    -2 16 4 108.9
    2 -16 -3 18.1
    2 -16 -3 -1.1
    -2 16 3 1.9
    -2 16 3 -0.2
    -2 16 3 1.1
    2 -16 -2 39.6
    2 -16 -2 19.7
    -2 16 2 16.1
    -2 16 2 18.6
    -2 16 2 7.9
    2 -16 -1 39.9
    2 -16 -1 36.5
    -2 16 1 26.4
    -2 16 1 18.1
    -2 16 1 28.4
    2 -16 0 102.1
    2 -16 0 81.9
    -2 16 0 84
    -2 16 0 75.8
    2 -16 1 49.8
    -2 16 -1 37.7
    -2 16 -1 21.6
    2 -16 2 36.9
    -2 16 -2 21.7
    -2 16 -2 14.2
    2 -16 3 17.6
    -2 16 -3 0.7
    -2 16 -3 0
    -2 16 -4 116.8
    -2 16 -4 114.3
    -2 16 -4 90
    -2 16 -5 158.7
    -2 16 -5 171.9
    -2 16 -5 142.2
    -2 16 -5 149.8
    -2 16 -6 169.9
    -2 16 -6 170.5
    -2 16 -6 142.6
    -2 16 -7 28.7
    -2 16 -7 28.7
    -2 16 -7 25.1
    -2 16 -8 63
    -2 16 -8 50.6
    -2 16 -8 46.3
    -2 16 -9 -4.5
    -2 16 -9 9.8
    -2 16 -10 43.4
    -2 16 -10 32.7
    -2 16 -11 -1.3
    -2 16 -11 4.9
    -2 16 -12 7.7
    -2 16 -12 1
    -2 16 -13 10.1
    -2 16 -13 10.1
    -2 16 -14 -3.4
    -2 16 -14 9.3
    -2 16 -15 6.7
    -2 16 -15 4
    -2 16 -16 -3.2
    -2 16 -16 9.2
    -2 16 -17 7.7
    -2 16 -17 -1.1
    -2 16 -18 0
    -2 16 -18 6.2
    -2 16 -20 31.8
    2 -15 -21 -4.5
    2 -15 -20 10.3
    2 -15 -19 13
    2 -15 -18 -10.4
    2 -15 -17 22
    2 -15 -16 4.7
    2 -15 -15 1
    2 -15 -14 5.3
    2 -15 -13 8.1
    2 -15 -13 8.5
    2 -15 -12 -3.2
    2 -15 -12 12.3
    2 -15 -11 2.5
    2 -15 -11 13.7
    2 -15 -10 -5.7
    2 -15 -10 0.6
    2 -15 -10 10
    2 -15 -9 79.5
    2 -15 -9 65.7
    2 -15 -9 74.5
    2 -15 -8 13
    2 -15 -8 15.1
    2 -15 -8 7.8
    -2 15 8 3.7
    2 -15 -7 11.9
    2 -15 -7 1.3
    2 -15 -7 -1.3
    -2 15 7 -1.4
    2 -15 -6 240.1
    2 -15 -6 198.9
    2 -15 -6 232.7
    -2 15 6 233.9
    -2 15 6 217.3
    2 -15 -5 115.9
    2 -15 -5 107.1
    2 -15 -5 120.9
    -2 15 5 125.2
    -2 15 5 123.7
    2 -15 -4 1
    2 -15 -4 0.2
    2 -15 -4 2.9
    -2 15 4 13.3
    -2 15 4 8.3
    -2 15 4 -0.6
    2 -15 -3 3.2
    2 -15 -3 3.3
    2 -15 -3 6.1
    -2 15 3 -2.5
    -2 15 3 1.4
    -2 15 3 8.7
    2 -15 -2 21.5
    2 -15 -2 20
    2 -15 -2 15.6
    -2 15 2 29.2
    -2 15 2 15.8
    -2 15 2 17
    2 -15 -1 3.2
    2 -15 -1 0.4
    2 -15 -1 -4.2
    -2 15 1 7
    -2 15 1 3.7
    2 -15 0 103.9
    2 -15 0 97.1
    2 -15 0 107.6
    -2 15 0 95.2
    -2 15 0 96.8
    -2 15 0 88.2
    2 -15 1 -6.5
    2 -15 1 2.8
    2 -15 1 11.8
    -2 15 -1 7.8
    -2 15 -1 1.5
    -2 15 -1 0.7
    2 -15 2 19.9
    2 -15 2 15.1
    2 -15 2 36.2
    -2 15 -2 17.9
    -2 15 -2 17.6
    -2 15 -2 10.8
    2 -15 3 0.5
    2 -15 3 18.7
    -2 15 -3 -0.1
    -2 15 -3 2.5
    -2 15 -3 0.2
    2 -15 4 3.6
    2 -15 4 24.4
    -2 15 -4 3.2
    -2 15 -4 1.3
    -2 15 -4 4
    -2 15 -4 7.1
    2 -15 5 154.9
    -2 15 -5 123.5
    -2 15 -5 118.3
    -2 15 -5 105.9
    -2 15 -5 108.9
    2 -15 6 266.3
    -2 15 -6 224.1
    -2 15 -6 229.6
    -2 15 -6 201.8
    -2 15 -7 1.5
    -2 15 -7 5.7
    -2 15 -8 16
    -2 15 -8 9.5
    -2 15 -9 72.9
    -2 15 -9 59.1
    -2 15 -10 13.1
    -2 15 -10 6.3
    -2 15 -11 5.2
    -2 15 -11 8.9
    -2 15 -12 -0.6
    -2 15 -12 5.6
    -2 15 -13 1.2
    -2 15 -13 -0.9
    -2 15 -14 0.3
    -2 15 -14 2.8
    -2 15 -15 6.4
    -2 15 -15 6.4
    -2 15 -16 6.7
    -2 15 -16 13.7
    -2 15 -17 26.2
    -2 15 -17 23.3
    -2 15 -18 -3
    -2 15 -18 3.2
    -2 15 -19 -3.1
    -2 15 -19 10.6
    -2 15 -20 8
    2 -14 -22 -1.8
    2 -14 -21 19.6
    2 -14 -20 10.9
    2 -14 -19 6.1
    2 -14 -18 -0.6
    2 -14 -17 -0.4
    2 -14 -16 3.6
    2 -14 -15 11.5
    2 -14 -14 5.8
    2 -14 -14 2
    2 -14 -13 13.7
    2 -14 -13 29.3
    2 -14 -12 80.5
    2 -14 -12 87.1
    2 -14 -11 30.3
    2 -14 -11 33.6
    2 -14 -10 25.2
    2 -14 -10 38.6
    2 -14 -10 46.5
    2 -14 -9 10.8
    2 -14 -9 22.6
    2 -14 -9 0.8
    2 -14 -9 3
    -2 14 9 6.3
    2 -14 -8 46
    2 -14 -8 46.9
    2 -14 -8 46.6
    2 -14 -8 53.8
    -2 14 8 54.7
    2 -14 -7 40.2
    2 -14 -7 58.7
    2 -14 -7 48.6
    2 -14 -7 67.4
    -2 14 7 52.9
    2 -14 -6 7.8
    2 -14 -6 8.6
    2 -14 -6 9.5
    -2 14 6 14.4
    -2 14 6 12
    2 -14 -5 15.8
    2 -14 -5 25.5
    -2 14 5 24.1
    -2 14 5 25.7
    2 -14 -4 17.4
    2 -14 -4 5.5
    2 -14 -4 7.7
    -2 14 4 7.1
    -2 14 4 11.4
    -2 14 4 11.4
    2 -14 -3 59.1
    2 -14 -3 52.8
    2 -14 -3 57.8
    -2 14 3 49.3
    -2 14 3 52.9
    -2 14 3 53.8
    2 -14 -2 3.7
    2 -14 -2 4.7
    2 -14 -2 1.8
    -2 14 2 -3.4
    -2 14 2 -3.9
    -2 14 2 1.3
    2 -14 -1 113.2
    2 -14 -1 96.5
    2 -14 -1 115.1
    -2 14 1 100.3
    -2 14 1 87.3
    2 -14 0 -0.7
    2 -14 0 -8.7
    2 -14 0 -3.8
    -2 14 0 8.8
    -2 14 0 2.2
    -2 14 0 3.3
    2 -14 1 136.2
    2 -14 1 97.7
    2 -14 1 118.8
    -2 14 -1 102.5
    -2 14 -1 110.4
    2 -14 2 2.5
    2 -14 2 2.8
    2 -14 2 -0.2
    -2 14 -2 4.8
    -2 14 -2 -0.4
    -2 14 -2 5
    2 -14 3 75.7
    2 -14 3 59
    2 -14 3 58.8
    -2 14 -3 54.9
    -2 14 -3 48.4
    -2 14 -3 44.3
    2 -14 4 9.7
    2 -14 4 5.5
    2 -14 4 18.1
    -2 14 -4 10.4
    -2 14 -4 10.1
    -2 14 -4 6.1
    -2 14 -4 9.8
    2 -14 5 25.4
    2 -14 5 31.6
    2 -14 5 17.4
    -2 14 -5 24.6
    -2 14 -5 19.7
    -2 14 -5 19.1
    -2 14 -5 19.3
    2 -14 6 11.9
    2 -14 6 14.3
    2 -14 6 13.2
    -2 14 -6 13.8
    -2 14 -6 8.1
    -2 14 -6 25.5
    2 -14 7 67.8
    2 -14 7 88.9
    -2 14 -7 56.7
    -2 14 -7 50.8
    -2 14 -7 39.1
    2 -14 8 66.8
    -2 14 -8 60.8
    -2 14 -8 42.6
    -2 14 -8 50.9
    -2 14 -9 0.5
    -2 14 -9 1.3
    -2 14 -10 40.5
    -2 14 -11 33.2
    -2 14 -11 17.8
    -2 14 -12 93.3
    -2 14 -12 63.7
    -2 14 -13 24
    -2 14 -14 -4.7
    -2 14 -14 3.7
    -2 14 -15 12.8
    -2 14 -15 18.3
    -2 14 -16 7.5
    -2 14 -16 11.6
    -2 14 -17 11.1
    -2 14 -17 7.2
    -2 14 -18 1.2
    -2 14 -18 0.9
    -2 14 -19 -3.2
    -2 14 -20 6.8
    -2 14 -21 19.7
    2 -13 -22 -3.7
    2 -13 -20 -3.2
    2 -13 -19 3
    2 -13 -18 -0.5
    2 -13 -17 -3.2
    2 -13 -16 18.8
    2 -13 -16 26.8
    2 -13 -15 12.9
    2 -13 -15 14.1
    2 -13 -14 2.7
    2 -13 -14 14.2
    2 -13 -13 7.9
    2 -13 -13 12.8
    2 -13 -12 25.1
    2 -13 -12 26.6
    2 -13 -11 20.5
    2 -13 -11 20.2
    2 -13 -10 37.1
    2 -13 -10 51.6
    2 -13 -10 47.7
    2 -13 -10 47
    -2 13 10 50.4
    2 -13 -9 9.7
    2 -13 -9 1.2
    2 -13 -9 0.9
    2 -13 -9 0.6
    -2 13 9 -3.5
    2 -13 -8 13
    2 -13 -8 2.8
    2 -13 -8 4.7
    2 -13 -8 1.2
    -2 13 8 1.4
    2 -13 -7 24.2
    2 -13 -7 32.9
    2 -13 -7 21.5
    2 -13 -7 25.7
    -2 13 7 26.6
    2 -13 -6 29.3
    2 -13 -6 31.1
    2 -13 -6 24.7
    2 -13 -6 22
    -2 13 6 28.8
    -2 13 6 18.6
    2 -13 -5 14.4
    2 -13 -5 20.8
    2 -13 -5 22.4
    -2 13 5 19.8
    -2 13 5 23.3
    -2 13 5 13.8
    2 -13 -4 13.3
    2 -13 -4 9.6
    2 -13 -4 2.6
    -2 13 4 8
    -2 13 4 12.8
    -2 13 4 7.4
    2 -13 -3 40.4
    2 -13 -3 44.8
    -2 13 3 46.3
    -2 13 3 44.1
    -2 13 3 24.6
    2 -13 -2 3.4
    2 -13 -2 -4
    2 -13 -2 1.9
    -2 13 2 -0.1
    -2 13 2 -2.6
    -2 13 2 1.4
    2 -13 -1 14.3
    2 -13 -1 8.8
    2 -13 -1 11.5
    -2 13 1 7.5
    -2 13 1 10.3
    -2 13 1 9.6
    2 -13 0 94.6
    2 -13 0 86.3
    2 -13 0 100
    -2 13 0 88.6
    -2 13 0 86.8
    -2 13 0 74.6
    2 -13 1 25.5
    2 -13 1 5.3
    2 -13 1 16.3
    -2 13 -1 16.1
    -2 13 -1 13.2
    -2 13 -1 10.7
    2 -13 2 9.1
    2 -13 2 2.5
    2 -13 2 0.8
    -2 13 -2 6.8
    -2 13 -2 1.1
    -2 13 -2 6.4
    2 -13 3 62
    2 -13 3 46.2
    2 -13 3 32.4
    -2 13 -3 47.7
    -2 13 -3 37.1
    -2 13 -3 36.1
    2 -13 4 9.2
    2 -13 4 7.6
    2 -13 4 10.4
    -2 13 -4 7.1
    -2 13 -4 6.9
    -2 13 -4 7.1
    -2 13 -4 2.1
    2 -13 5 24.8
    2 -13 5 22.7
    2 -13 5 17.6
    -2 13 -5 22.6
    -2 13 -5 20.3
    -2 13 -5 21.5
    -2 13 -5 20.1
    2 -13 6 35.5
    2 -13 6 22
    2 -13 6 18.9
    -2 13 -6 16.3
    -2 13 -6 21.3
    -2 13 -6 27.3
    2 -13 7 32.5
    2 -13 7 17.9
    -2 13 -7 23.7
    -2 13 -7 20.8
    -2 13 -7 26.5
    2 -13 8 1.2
    2 -13 8 12.7
    -2 13 -8 3.1
    -2 13 -8 2.3
    -2 13 -8 -3.2
    2 -13 9 -0.4
    2 -13 9 12.6
    -2 13 -9 0
    -2 13 -9 14.3
    2 -13 10 81.5
    2 -13 10 87.1
    -2 13 -10 55.9
    -2 13 -10 44.2
    -2 13 -11 15.7
    -2 13 -11 16.2
    -2 13 -12 31.4
    -2 13 -12 27.4
    -2 13 -13 22.5
    -2 13 -13 16.3
    -2 13 -14 7.6
    -2 13 -14 12.1
    -2 13 -15 22.7
    -2 13 -15 16.1
    -2 13 -16 31.5
    -2 13 -16 29.3
    -2 13 -17 3.9
    -2 13 -17 6.2
    -2 13 -18 -5.1
    -2 13 -18 -3.8
    -2 13 -19 -1
    -2 13 -19 2
    -2 13 -20 -4.7
    -2 13 -20 -3.9
    -2 13 -21 3.3
    2 -12 -23 -7
    2 -12 -21 1.2
    2 -12 -20 10.2
    2 -12 -19 -11.1
    2 -12 -18 2.8
    2 -12 -17 5.7
    2 -12 -16 7.9
    2 -12 -16 -0.4
    2 -12 -15 5.6
    2 -12 -15 4.7
    2 -12 -14 -0.3
    2 -12 -14 0
    2 -12 -13 -17.1
    2 -12 -13 0.1
    2 -12 -12 9.3
    2 -12 -12 17.2
    2 -12 -11 127.8
    2 -12 -11 140.5
    2 -12 -11 170.7
    2 -12 -10 -0.5
    2 -12 -10 5.6
    2 -12 -10 1.7
    2 -12 -9 4.2
    2 -12 -9 8.8
    2 -12 -9 0.7
    2 -12 -9 -1.5
    -2 12 9 1.8
    2 -12 -8 11.1
    2 -12 -8 10.3
    2 -12 -8 11.7
    2 -12 -8 6.8
    -2 12 8 11.2
    2 -12 -7 16.2
    2 -12 -7 19.4
    2 -12 -7 21.2
    2 -12 -7 29.4
    -2 12 7 19.3
    2 -12 -6 -0.8
    2 -12 -6 2.2
    2 -12 -6 5.1
    2 -12 -6 0.2
    -2 12 6 -6.9
    -2 12 6 -1.1
    2 -12 -5 21.8
    2 -12 -5 26.2
    2 -12 -5 22.4
    -2 12 5 23.9
    -2 12 5 22.7
    -2 12 5 18.8
    2 -12 -4 4.9
    2 -12 -4 7.5
    2 -12 -4 5.9
    -2 12 4 5.5
    -2 12 4 6.4
    -2 12 4 7.4
    2 -12 -3 0
    2 -12 -3 -0.4
    2 -12 -3 -1.8
    -2 12 3 2.8
    -2 12 3 0.4
    -2 12 3 -1
    2 -12 -2 40.9
    2 -12 -2 29.1
    2 -12 -2 38.8
    -2 12 2 46.1
    -2 12 2 38.4
    -2 12 2 23.2
    2 -12 -1 8.9
    2 -12 -1 3.8
    2 -12 -1 -1
    -2 12 1 0.5
    -2 12 1 -6.4
    -2 12 1 -0.3
    2 -12 0 45.2
    2 -12 0 41.2
    2 -12 0 46.6
    -2 12 0 48.5
    -2 12 0 44.9
    -2 12 0 41.9
    2 -12 1 -2.6
    2 -12 1 5.7
    2 -12 1 1.7
    -2 12 -1 5.1
    -2 12 -1 -2.6
    -2 12 -1 -2.4
    2 -12 2 41.1
    2 -12 2 33.7
    2 -12 2 40.7
    -2 12 -2 43.7
    -2 12 -2 31.6
    2 -12 3 -0.9
    2 -12 3 0.7
    2 -12 3 0.8
    -2 12 -3 6
    -2 12 -3 -1.4
    -2 12 -3 1.4
    2 -12 4 13.1
    2 -12 4 5.9
    2 -12 4 7.5
    -2 12 -4 7.1
    -2 12 -4 3.9
    -2 12 -4 4.6
    -2 12 -4 13.2
    2 -12 5 21.6
    2 -12 5 25.4
    2 -12 5 21.5
    -2 12 -5 24.4
    -2 12 -5 19.6
    -2 12 -5 24.3
    -2 12 -5 22.9
    2 -12 6 4
    2 -12 6 -1.6
    2 -12 6 1.4
    -2 12 -6 -3.1
    -2 12 -6 1
    -2 12 -6 1.1
    2 -12 7 30.6
    2 -12 7 24.1
    -2 12 -7 26.6
    -2 12 -7 30.8
    -2 12 -7 29.8
    2 -12 8 14.4
    2 -12 8 9.4
    -2 12 -8 8.3
    -2 12 -8 13.2
    -2 12 -8 11
    2 -12 9 2.1
    2 -12 9 0.5
    -2 12 -9 9.4
    -2 12 -9 4
    -2 12 -9 -2.4
    2 -12 10 0.8
    -2 12 -10 3.4
    -2 12 -10 1.2
    2 -12 11 205.6
    2 -12 11 184.3
    -2 12 -11 211.1
    -2 12 -11 156.2
    2 -12 12 31.8
    -2 12 -12 23.2
    -2 12 -12 14.5
    -2 12 -13 2.8
    -2 12 -13 -3.7
    -2 12 -14 4.3
    -2 12 -14 1.7
    -2 12 -15 7.2
    -2 12 -15 8.4
    -2 12 -16 -7.1
    -2 12 -16 11.2
    -2 12 -17 6.9
    -2 12 -17 7.9
    -2 12 -18 3
    -2 12 -19 -0.2
    -2 12 -19 1.3
    -2 12 -20 6
    -2 12 -20 -0.1
    -2 12 -21 2.6
    -2 12 -21 -2.3
    2 -11 -23 8.4
    2 -11 -22 9.1
    2 -11 -21 7.5
    2 -11 -20 1.8
    2 -11 -19 6.6
    2 -11 -18 0.6
    2 -11 -17 6.1
    2 -11 -17 -0.1
    2 -11 -16 -4.7
    2 -11 -16 -0.1
    2 -11 -15 3.7
    2 -11 -15 9.9
    2 -11 -14 7.9
    2 -11 -14 7.8
    2 -11 -13 11.8
    2 -11 -13 17.4
    2 -11 -12 43.6
    2 -11 -12 66.9
    2 -11 -12 59.4
    2 -11 -11 227.5
    2 -11 -11 252.9
    2 -11 -11 275.6
    2 -11 -10 76.5
    2 -11 -10 95.7
    2 -11 -10 103.1
    2 -11 -9 21.2
    2 -11 -9 31.5
    2 -11 -9 30.6
    2 -11 -9 31.7
    2 -11 -8 72.1
    2 -11 -8 67.7
    2 -11 -8 60.4
    2 -11 -8 61.1
    2 -11 -7 -5.2
    2 -11 -7 -0.9
    2 -11 -7 0.8
    2 -11 -7 4.6
    2 -11 -6 16.3
    2 -11 -6 16.4
    2 -11 -6 23.7
    2 -11 -6 28.5
    -2 11 6 22.7
    2 -11 -5 2.3
    2 -11 -5 3.1
    2 -11 -5 3
    -2 11 5 -0.7
    -2 11 5 3.6
    -2 11 5 8.3
    2 -11 -4 10.8
    2 -11 -4 13.2
    2 -11 -4 16.9
    -2 11 4 16.5
    -2 11 4 8.4
    -2 11 4 10.2
    2 -11 -3 8.8
    2 -11 -3 5.8
    2 -11 -3 10.3
    -2 11 3 13.4
    -2 11 3 4.4
    -2 11 3 6.7
    2 -11 -2 114.3
    2 -11 -2 129.1
    2 -11 -2 130.4
    -2 11 2 119.2
    -2 11 2 114.4
    -2 11 2 100.8
    2 -11 -1 4.1
    2 -11 -1 3.7
    2 -11 -1 2.9
    -2 11 1 1.8
    -2 11 1 3.3
    2 -11 0 1.2
    2 -11 0 6.6
    2 -11 0 4.1
    -2 11 0 2.4
    -2 11 0 2.1
    -2 11 0 8.1
    2 -11 1 1.5
    2 -11 1 2.2
    2 -11 1 5.4
    -2 11 -1 -1.5
    -2 11 -1 4.2
    -2 11 -1 4
    2 -11 2 133.6
    2 -11 2 121.4
    2 -11 2 131.8
    -2 11 -2 127.5
    -2 11 -2 108.5
    -2 11 -2 118.1
    2 -11 3 8.1
    2 -11 3 11.8
    2 -11 3 9.1
    -2 11 -3 3.7
    -2 11 -3 7
    -2 11 -3 12.8
    2 -11 4 12.5
    2 -11 4 11.1
    2 -11 4 12.5
    -2 11 -4 10.7
    -2 11 -4 14.5
    -2 11 -4 12.1
    -2 11 -4 8.6
    2 -11 5 -1.3
    2 -11 5 3.8
    2 -11 5 4.8
    -2 11 -5 -5.4
    -2 11 -5 0.6
    -2 11 -5 2.8
    -2 11 -5 0.5
    2 -11 6 26.9
    2 -11 6 26.1
    2 -11 6 23.5
    -2 11 -6 28
    -2 11 -6 19.4
    -2 11 -6 29.6
    2 -11 7 0.4
    2 -11 7 6.3
    -2 11 -7 -0.7
    -2 11 -7 1.4
    -2 11 -7 -2.2
    2 -11 8 77.3
    2 -11 8 70.7
    -2 11 -8 75.6
    -2 11 -8 69.6
    2 -11 9 41.8
    2 -11 9 24.8
    -2 11 -9 26.2
    -2 11 -9 21.4
    -2 11 -9 28
    2 -11 10 117.2
    2 -11 10 113.3
    -2 11 -10 110.3
    -2 11 -10 99.4
    2 -11 11 329.3
    2 -11 11 317.3
    -2 11 -11 347
    -2 11 -11 261.3
    2 -11 12 61.5
    2 -11 12 58
    -2 11 -12 62.8
    -2 11 -12 46.6
    2 -11 13 22.1
    -2 11 -13 15.7
    -2 11 -13 14.8
    2 -11 14 37.9
    -2 11 -14 2.2
    -2 11 -14 2.7
    -2 11 -15 5
    -2 11 -15 6.3
    -2 11 -16 11.5
    -2 11 -16 -2.5
    -2 11 -17 8.2
    -2 11 -17 3.9
    -2 11 -18 -0.2
    -2 11 -18 -1.6
    -2 11 -19 7.2
    -2 11 -19 4.6
    -2 11 -20 7.7
    -2 11 -20 8.7
    -2 11 -21 1.5
    -2 11 -21 10.8
    -2 11 -22 2.9
    -2 11 -22 6.7
    -2 11 -23 5.1
    -2 11 -23 24.3
    2 -10 -24 38.6
    2 -10 -22 3.3
    2 -10 -21 -3.3
    2 -10 -20 -0.2
    2 -10 -19 -1.5
    2 -10 -18 -2.5
    2 -10 -17 8.6
    2 -10 -17 4.2
    2 -10 -16 18.1
    2 -10 -16 16.9
    2 -10 -15 14.5
    2 -10 -15 5.2
    2 -10 -14 23.3
    2 -10 -14 31.5
    2 -10 -13 -2.3
    2 -10 -13 4.9
    2 -10 -13 7.3
    2 -10 -12 9.5
    2 -10 -12 7.1
    2 -10 -12 4
    2 -10 -11 123.2
    2 -10 -11 126.9
    2 -10 -11 139.5
    2 -10 -10 23.6
    2 -10 -10 21.4
    2 -10 -10 22.9
    2 -10 -9 -0.6
    2 -10 -9 -1.5
    2 -10 -9 1
    2 -10 -8 -0.2
    2 -10 -8 5.3
    2 -10 -8 -2
    2 -10 -8 2.7
    2 -10 -7 1.7
    2 -10 -7 -2.9
    2 -10 -7 1.9
    2 -10 -7 1
    2 -10 -6 0.5
    2 -10 -6 0.5
    2 -10 -6 2.4
    2 -10 -6 3.3
    -2 10 6 -4.9
    2 -10 -5 1.5
    2 -10 -5 6.2
    2 -10 -5 6.3
    -2 10 5 3.1
    -2 10 5 3.7
    2 -10 -4 4.2
    2 -10 -4 10.3
    2 -10 -4 8.3
    -2 10 4 4.4
    -2 10 4 10.2
    2 -10 -3 23.3
    2 -10 -3 19.9
    2 -10 -3 31.2
    -2 10 3 16.3
    -2 10 3 15.4
    2 -10 -2 121.8
    2 -10 -2 120.4
    2 -10 -2 143.8
    -2 10 2 112.4
    -2 10 2 110.4
    -2 10 2 111
    2 -10 -1 -2.9
    2 -10 -1 0.3
    2 -10 -1 2.3
    -2 10 1 -5.2
    -2 10 1 1.4
    -2 10 1 0.2
    2 -10 0 7.3
    2 -10 0 9.2
    2 -10 0 4.5
    -2 10 0 8
    -2 10 0 8.3
    -2 10 0 5.8
    2 -10 1 -1
    2 -10 1 -3.3
    2 -10 1 1.3
    -2 10 -1 -2.5
    -2 10 -1 -1.9
    -2 10 -1 -1.5
    2 -10 2 132
    2 -10 2 116.9
    2 -10 2 120.3
    -2 10 -2 119.3
    -2 10 -2 110.7
    -2 10 -2 103.9
    2 -10 3 23.5
    2 -10 3 25.8
    2 -10 3 17.4
    -2 10 -3 19.9
    -2 10 -3 19.7
    -2 10 -3 21.5
    2 -10 4 8.1
    2 -10 4 3.4
    2 -10 4 13.3
    -2 10 -4 2
    -2 10 -4 6.2
    -2 10 -4 8.3
    -2 10 -4 9.9
    2 -10 5 8.4
    2 -10 5 2.2
    2 -10 5 4.2
    -2 10 -5 -1.7
    -2 10 -5 3.2
    -2 10 -5 2.9
    -2 10 -5 1.3
    2 -10 6 8.3
    2 -10 6 2.1
    2 -10 6 11.1
    -2 10 -6 -4.5
    -2 10 -6 -2.2
    -2 10 -6 3.7
    2 -10 7 3.6
    2 -10 7 4.2
    -2 10 -7 9.3
    -2 10 -7 5.3
    -2 10 -7 0
    2 -10 8 6
    2 -10 8 4.5
    -2 10 -8 8.8
    -2 10 -8 3.7
    -2 10 -8 -1.6
    2 -10 9 0.9
    2 -10 9 2.3
    -2 10 -9 -2.3
    -2 10 -9 3.5
    -2 10 -9 3.4
    2 -10 10 28.8
    2 -10 10 24.4
    -2 10 -10 36.3
    -2 10 -10 22.9
    2 -10 11 149.3
    2 -10 11 145
    -2 10 -11 162.1
    -2 10 -11 125.2
    2 -10 12 8.1
    2 -10 12 6.2
    -2 10 -12 15.1
    -2 10 -12 8.6
    2 -10 13 4.5
    2 -10 13 5
    -2 10 -13 8.3
    -2 10 -13 6.1
    2 -10 14 23.2
    -2 10 -14 38.9
    -2 10 -14 21.4
    2 -10 15 7.1
    -2 10 -15 8.8
    -2 10 -15 6.3
    2 -10 16 16.2
    -2 10 -16 20.5
    -2 10 -16 12.5
    2 -10 17 3
    -2 10 -17 10.2
    -2 10 -17 0.5
    2 -10 18 0
    -2 10 -18 -5
    -2 10 -18 8.8
    -2 10 -19 -1.6
    -2 10 -19 2.5
    -2 10 -20 14.9
    -2 10 -20 13
    -2 10 -21 -7.2
    -2 10 -21 -0.7
    -2 10 -22 -3.9
    -2 10 -22 2.1
    -2 10 -23 8.2
    -2 10 -24 7.5
    2 -9 -24 4
    2 -9 -23 0.3
    2 -9 -22 6
    2 -9 -21 15.6
    2 -9 -20 1.5
    2 -9 -19 -2.6
    2 -9 -18 -3.8
    2 -9 -17 5.9
    2 -9 -17 9
    2 -9 -16 -0.6
    2 -9 -16 6.6
    2 -9 -15 10.8
    2 -9 -15 6.8
    2 -9 -14 -0.9
    2 -9 -14 -2.1
    2 -9 -14 0.3
    2 -9 -13 18.6
    2 -9 -13 10.5
    2 -9 -13 16.3
    2 -9 -12 12.5
    2 -9 -12 8.3
    2 -9 -12 0.7
    2 -9 -11 20.8
    2 -9 -11 23.6
    2 -9 -11 22.5
    2 -9 -10 24.7
    2 -9 -10 25.4
    2 -9 -10 36.2
    2 -9 -9 81.3
    2 -9 -9 76.8
    2 -9 -9 98.4
    2 -9 -8 3.7
    2 -9 -8 4.1
    2 -9 -8 8.4
    2 -9 -7 80.9
    2 -9 -7 98.7
    2 -9 -7 101
    2 -9 -7 112.5
    2 -9 -6 5.8
    2 -9 -6 0.2
    2 -9 -6 3.4
    2 -9 -6 1.1
    -2 9 6 2.1
    2 -9 -5 -1.8
    2 -9 -5 -0.9
    2 -9 -5 -1.6
    2 -9 -5 -0.4
    -2 9 5 -0.9
    -2 9 5 -4.2
    2 -9 -4 24.8
    2 -9 -4 15.3
    2 -9 -4 20.7
    -2 9 4 21.1
    -2 9 4 16.6
    2 -9 -3 1.2
    2 -9 -3 -5.1
    2 -9 -3 -4.7
    -2 9 3 -1.7
    -2 9 3 -1.8
    2 -9 -2 17.1
    2 -9 -2 19.4
    2 -9 -2 20.5
    -2 9 2 19
    -2 9 2 15.9
    2 -9 -1 19.8
    2 -9 -1 14.4
    2 -9 -1 16.3
    -2 9 1 14.4
    -2 9 1 11.2
    2 -9 0 3.7
    2 -9 0 -3.6
    2 -9 0 5
    -2 9 0 -0.1
    -2 9 0 0.4
    -2 9 0 -4
    2 -9 1 23
    2 -9 1 20.2
    2 -9 1 23.4
    -2 9 -1 6.7
    -2 9 -1 14.5
    -2 9 -1 17.9
    2 -9 2 22
    2 -9 2 11.2
    2 -9 2 13.4
    -2 9 -2 12.2
    -2 9 -2 16.7
    -2 9 -2 15.6
    2 -9 3 -4.4
    2 -9 3 -2.4
    2 -9 3 -2
    -2 9 -3 -3.3
    -2 9 -3 -2.9
    2 -9 4 25.5
    2 -9 4 16.5
    2 -9 4 22.2
    -2 9 -4 23.5
    -2 9 -4 21.4
    -2 9 -4 19
    -2 9 -4 23.9
    2 -9 5 -4.3
    2 -9 5 -2
    2 -9 5 1.2
    -2 9 -5 -2.9
    -2 9 -5 -3.5
    2 -9 6 1.3
    2 -9 6 1.6
    2 -9 6 -2.2
    -2 9 -6 2.5
    -2 9 -6 4.6
    2 -9 7 132.6
    2 -9 7 98.1
    2 -9 7 131
    -2 9 -7 116.9
    -2 9 -7 88.8
    -2 9 -7 97.7
    2 -9 8 3.3
    2 -9 8 7.5
    -2 9 -8 2.2
    -2 9 -8 6.3
    -2 9 -8 2.5
    2 -9 9 109
    2 -9 9 95.3
    -2 9 -9 100.8
    -2 9 -9 85.6
    2 -9 10 37.4
    2 -9 10 38.7
    -2 9 -10 35.7
    -2 9 -10 28.8
    2 -9 11 22.1
    2 -9 11 14.7
    -2 9 -11 35.3
    -2 9 -11 20.1
    2 -9 12 0.7
    2 -9 12 4.9
    -2 9 -12 4.1
    -2 9 -12 4.2
    2 -9 13 17.9
    2 -9 13 18.1
    2 -9 13 16
    -2 9 -13 14.4
    -2 9 -13 22.2
    2 -9 14 -4.1
    2 -9 14 0.5
    -2 9 -14 4.5
    -2 9 -14 4
    2 -9 15 11.5
    -2 9 -15 -0.1
    -2 9 -15 4.7
    2 -9 16 3.6
    2 -9 16 3.9
    -2 9 -16 1.6
    -2 9 -16 1
    2 -9 17 10.3
    2 -9 17 21.1
    -2 9 -17 12.6
    -2 9 -17 13.8
    2 -9 18 -4.2
    -2 9 -18 -0.9
    -2 9 -18 -10.4
    2 -9 19 2.6
    -2 9 -19 0.1
    -2 9 -19 0.1
    -2 9 -20 0
    -2 9 -20 -1
    -2 9 -21 20.2
    -2 9 -21 10.9
    -2 9 -22 -7.6
    -2 9 -22 2.3
    -2 9 -23 18.6
    -2 9 -23 7.9
    -2 9 -24 8.1
    -2 9 -24 9
    2 -8 -25 1.1
    2 -8 -23 7.4
    2 -8 -22 5.5
    2 -8 -21 -3.6
    2 -8 -20 19.1
    2 -8 -19 -8.4
    2 -8 -18 1.2
    2 -8 -18 -1.6
    2 -8 -17 8.7
    2 -8 -17 15.6
    2 -8 -16 6.7
    2 -8 -16 6.9
    -2 8 16 4.1
    2 -8 -15 16.8
    2 -8 -15 25.7
    2 -8 -15 16.3
    -2 8 15 18.7
    2 -8 -14 4.5
    2 -8 -14 -1.9
    2 -8 -14 6.1
    -2 8 14 6.1
    2 -8 -13 12.8
    2 -8 -13 14.5
    2 -8 -13 19
    -2 8 13 15.1
    2 -8 -12 -1.3
    2 -8 -12 3.6
    2 -8 -12 3.4
    -2 8 12 2.5
    2 -8 -11 6.3
    2 -8 -11 3.9
    2 -8 -11 0.2
    -2 8 11 0.5
    2 -8 -10 -1.3
    2 -8 -10 5.5
    2 -8 -10 0.7
    -2 8 10 -1.6
    2 -8 -9 5.3
    2 -8 -9 6.3
    2 -8 -9 7.1
    -2 8 9 9.2
    2 -8 -8 180.9
    2 -8 -8 213.3
    2 -8 -8 251.7
    -2 8 8 169.2
    2 -8 -7 7.5
    2 -8 -7 18.4
    2 -8 -7 6.6
    2 -8 -7 8.7
    -2 8 7 8
    2 -8 -6 37.8
    2 -8 -6 37.6
    2 -8 -6 35.8
    2 -8 -6 45.2
    -2 8 6 27.4
    2 -8 -5 2.7
    2 -8 -5 6.3
    2 -8 -5 5.9
    2 -8 -5 3.2
    -2 8 5 6.6
    2 -8 -4 386.8
    2 -8 -4 383.8
    2 -8 -4 450.8
    -2 8 4 393.9
    -2 8 4 333.7
    2 -8 -3 205.8
    2 -8 -3 185.9
    2 -8 -3 221.8
    -2 8 3 204.6
    -2 8 3 187.9
    2 -8 -2 2.4
    2 -8 -2 -5.6
    2 -8 -2 4
    -2 8 2 -0.4
    -2 8 2 4.7
    2 -8 -1 12.4
    2 -8 -1 10.9
    2 -8 -1 9.1
    -2 8 1 4.9
    -2 8 1 11.9
    2 -8 0 15
    2 -8 0 12.3
    2 -8 0 14.6
    -2 8 0 18.4
    -2 8 0 19.5
    2 -8 1 14.6
    2 -8 1 13.9
    2 -8 1 13.2
    -2 8 -1 6.1
    -2 8 -1 8
    -2 8 -1 10.3
    2 -8 2 6.5
    2 -8 2 -1.2
    2 -8 2 2.6
    -2 8 -2 3.3
    -2 8 -2 5.9
    -2 8 -2 2.6
    2 -8 3 240
    2 -8 3 204.5
    2 -8 3 205.9
    -2 8 -3 207.7
    -2 8 -3 184.8
    -2 8 -3 210
    2 -8 4 489.1
    2 -8 4 358.1
    2 -8 4 413
    -2 8 -4 429.6
    -2 8 -4 394.1
    -2 8 -4 347.8
    -2 8 -4 344
    2 -8 5 6.1
    2 -8 5 5.4
    2 -8 5 13.7
    -2 8 -5 2.5
    -2 8 -5 10.8
    -2 8 -5 3.3
    2 -8 6 40.7
    2 -8 6 36.1
    2 -8 6 43.2
    -2 8 -6 38.6
    -2 8 -6 34.5
    -2 8 -6 34.9
    2 -8 7 13.2
    2 -8 7 12.6
    2 -8 7 7.6
    -2 8 -7 10.9
    -2 8 -7 12.9
    -2 8 -7 8.7
    2 -8 8 289
    2 -8 8 229
    2 -8 8 249.7
    -2 8 -8 270.5
    -2 8 -8 207.5
    -2 8 -8 186.6
    2 -8 9 10.2
    2 -8 9 10.8
    -2 8 -9 8.6
    -2 8 -9 5.6
    2 -8 10 -0.6
    2 -8 10 -0.9
    -2 8 -10 -0.6
    -2 8 -10 0.7
    2 -8 11 3.7
    2 -8 11 1.9
    2 -8 11 3.5
    -2 8 -11 4
    -2 8 -11 5.5
    2 -8 12 -3
    2 -8 12 -0.3
    2 -8 12 5.3
    -2 8 -12 2.4
    -2 8 -12 -0.7
    2 -8 13 16.8
    2 -8 13 14.1
    -2 8 -13 13.2
    -2 8 -13 26
    2 -8 14 -4.5
    2 -8 14 4.6
    -2 8 -14 7.8
    -2 8 -14 3.7
    2 -8 15 27.2
    2 -8 15 16.9
    2 -8 15 10.4
    2 -8 15 23.5
    2 -8 15 19.8
    -2 8 -15 11.9
    -2 8 -15 11.7
    2 -8 16 5.9
    2 -8 16 -2.6
    2 -8 16 5.3
    2 -8 16 5.9
    -2 8 -16 3.7
    -2 8 -16 -2
    2 -8 17 13.6
    2 -8 17 14.7
    2 -8 17 15.3
    -2 8 -17 9.1
    -2 8 -17 4.6
    2 -8 18 0.1
    2 -8 18 -0.6
    -2 8 -18 6.4
    -2 8 -18 0.2
    2 -8 19 0.9
    2 -8 19 6.1
    -2 8 -19 3.3
    -2 8 -19 -4.8
    -2 8 -20 0.6
    -2 8 -20 6.7
    -2 8 -21 3.5
    -2 8 -21 5.8
    -2 8 -22 -14
    -2 8 -22 3.2
    -2 8 -23 -5.3
    -2 8 -23 5.9
    -2 8 -24 -4.2
    -2 8 -25 2.3
    2 -7 -25 9.5
    2 -7 -24 8.8
    2 -7 -23 5
    2 -7 -22 -9.4
    2 -7 -21 5.2
    2 -7 -20 8.1
    -2 7 20 1.6
    2 -7 -19 -5.4
    -2 7 19 -0.1
    2 -7 -18 5.3
    -2 7 18 1.1
    2 -7 -17 1.6
    2 -7 -17 3
    -2 7 17 -1.2
    2 -7 -16 19.2
    2 -7 -16 25.2
    -2 7 16 18.5
    2 -7 -15 0.7
    2 -7 -15 4.6
    2 -7 -15 2.6
    -2 7 15 0.6
    -2 7 15 7
    2 -7 -14 4.1
    2 -7 -14 8.5
    2 -7 -14 -4
    -2 7 14 2
    -2 7 14 0.2
    2 -7 -13 3.5
    2 -7 -13 7
    2 -7 -13 6.8
    -2 7 13 0.6
    2 -7 -12 28.1
    2 -7 -12 17.8
    2 -7 -12 30.4
    -2 7 12 19
    2 -7 -11 0.7
    2 -7 -11 8.7
    2 -7 -11 2.4
    -2 7 11 0
    2 -7 -10 12.6
    2 -7 -10 9.8
    -2 7 10 0
    2 -7 -9 6.1
    2 -7 -9 10.9
    2 -7 -9 15
    -2 7 9 5.7
    2 -7 -8 13.1
    2 -7 -8 13.9
    2 -7 -8 19.9
    -2 7 8 13.5
    2 -7 -7 333.9
    2 -7 -7 406.7
    2 -7 -7 436.7
    -2 7 7 326.5
    2 -7 -6 20.8
    2 -7 -6 20.9
    2 -7 -6 24.6
    2 -7 -6 29.6
    -2 7 6 17.1
    -2 7 6 16.1
    2 -7 -5 18.4
    2 -7 -5 21.8
    2 -7 -5 21.7
    2 -7 -5 31
    -2 7 5 17.5
    -2 7 5 20.4
    2 -7 -4 54
    2 -7 -4 52.3
    2 -7 -4 60.2
    -2 7 4 58.9
    -2 7 4 43.8
    -2 7 4 53.5
    2 -7 -3 19.6
    2 -7 -3 21
    2 -7 -3 25.1
    -2 7 3 23.3
    -2 7 3 20.6
    -2 7 3 17.6
    2 -7 -2 25.4
    2 -7 -2 35.5
    2 -7 -2 36.4
    -2 7 2 39.8
    -2 7 2 27.4
    2 -7 -1 306.8
    2 -7 -1 278.3
    2 -7 -1 309.6
    -2 7 1 289.7
    -2 7 1 301.1
    2 -7 0 26
    2 -7 0 21.5
    2 -7 0 19.7
    -2 7 0 30.6
    -2 7 0 25
    2 -7 1 328.6
    2 -7 1 265.4
    2 -7 1 285
    -2 7 -1 289
    -2 7 -1 274.4
    2 -7 2 30.4
    2 -7 2 29.3
    2 -7 2 31.2
    -2 7 -2 31
    -2 7 -2 29.7
    2 -7 3 19.3
    2 -7 3 14.1
    2 -7 3 16.1
    -2 7 -3 23.5
    -2 7 -3 21
    -2 7 -3 19
    2 -7 4 65.7
    2 -7 4 59.3
    2 -7 4 72.4
    -2 7 -4 60.2
    -2 7 -4 55.8
    -2 7 -4 55.5
    -2 7 -4 55.8
    2 -7 5 34
    2 -7 5 28.8
    2 -7 5 29.7
    -2 7 -5 31.7
    -2 7 -5 27.2
    -2 7 -5 24.6
    2 -7 6 27.4
    2 -7 6 20.9
    2 -7 6 25.8
    -2 7 -6 31.5
    -2 7 -6 25.3
    -2 7 -6 17.4
    2 -7 7 495.9
    2 -7 7 429
    2 -7 7 482
    -2 7 -7 518
    -2 7 -7 416
    -2 7 -7 394
    2 -7 8 12.7
    2 -7 8 14.5
    2 -7 8 21.9
    -2 7 -8 23.3
    -2 7 -8 13.4
    -2 7 -8 12.6
    2 -7 9 11.5
    2 -7 9 11.5
    2 -7 9 8.4
    2 -7 9 13.5
    -2 7 -9 10.2
    -2 7 -9 7.9
    2 -7 10 11.9
    2 -7 10 12.5
    2 -7 10 4.9
    2 -7 10 12
    -2 7 -10 3.9
    -2 7 -10 10.4
    2 -7 11 4.4
    2 -7 11 0.4
    2 -7 11 1.9
    2 -7 11 3.3
    -2 7 -11 1
    -2 7 -11 0.5
    2 -7 12 18.4
    2 -7 12 21.8
    2 -7 12 26.6
    -2 7 -12 29.7
    -2 7 -12 22.1
    2 -7 13 2.7
    2 -7 13 3
    2 -7 13 6.1
    2 -7 13 4.5
    -2 7 -13 1.1
    -2 7 -13 6.5
    2 -7 14 -2.9
    2 -7 14 2.2
    2 -7 14 -1.5
    2 -7 14 0.2
    -2 7 -14 0
    -2 7 -14 1
    2 -7 15 -2
    2 -7 15 -3.8
    2 -7 15 -0.6
    2 -7 15 1.3
    -2 7 -15 -1.9
    -2 7 -15 5.8
    2 -7 16 21.5
    2 -7 16 14.7
    2 -7 16 21.8
    -2 7 -16 24.7
    -2 7 -16 15.3
    2 -7 17 -2.4
    2 -7 17 1
    2 -7 17 -0.1
    -2 7 -17 1.4
    -2 7 -17 2.6
    2 -7 18 -3.3
    2 -7 18 5.8
    2 -7 18 3.9
    -2 7 -18 -4.1
    -2 7 -18 5.4
    2 -7 19 1
    2 -7 19 2.5
    -2 7 -19 2.6
    -2 7 -19 -1.2
    2 -7 20 -0.6
    -2 7 -20 7.3
    -2 7 -20 -3.3
    -2 7 -21 -3.8
    -2 7 -21 -4.8
    -2 7 -22 -2.1
    -2 7 -22 -0.4
    -2 7 -23 -4.2
    -2 7 -23 -2.3
    -2 7 -24 -2.7
    -2 7 -24 -4.6
    -2 7 -25 2.2
    -2 7 -25 11.2
    2 -6 -26 12.7
    2 -6 -24 -1.8
    2 -6 -23 7.3
    2 -6 -22 -1.2
    2 -6 -21 2.4
    2 -6 -20 8.4
    -2 6 20 4.2
    2 -6 -19 6.3
    -2 6 19 1.5
    2 -6 -18 37.3
    2 -6 -18 37.2
    -2 6 18 32.2
    2 -6 -17 5.7
    2 -6 -17 7.5
    -2 6 17 3.7
    2 -6 -16 96.1
    -2 6 16 90.1
    -2 6 16 67.1
    2 -6 -15 20.1
    2 -6 -15 21.1
    -2 6 15 20.3
    -2 6 15 22.4
    2 -6 -14 -6.6
    2 -6 -14 -0.8
    -2 6 14 0.8
    -2 6 14 1.9
    2 -6 -13 5
    2 -6 -13 12.6
    -2 6 13 20.3
    -2 6 13 4.3
    2 -6 -12 61.2
    2 -6 -12 65.2
    -2 6 12 50.1
    -2 6 12 44.7
    2 -6 -11 10.9
    2 -6 -11 8.3
    2 -6 -11 10
    -2 6 11 6.1
    -2 6 11 11.1
    2 -6 -10 9.9
    2 -6 -10 10.5
    2 -6 -10 18.8
    -2 6 10 11.5
    2 -6 -9 28.4
    2 -6 -9 27
    2 -6 -9 33.5
    -2 6 9 27.9
    2 -6 -8 411.2
    2 -6 -8 466.4
    2 -6 -8 518.9
    -2 6 8 375.7
    2 -6 -7 204.1
    2 -6 -7 240.5
    2 -6 -7 264.7
    -2 6 7 199.1
    2 -6 -6 91.9
    2 -6 -6 103.1
    2 -6 -6 115.5
    -2 6 6 88.5
    -2 6 6 80.5
    2 -6 -5 2.9
    2 -6 -5 5
    2 -6 -5 5.5
    2 -6 -5 9.2
    -2 6 5 2.8
    -2 6 5 9.8
    2 -6 -4 232.2
    2 -6 -4 261.8
    2 -6 -4 256.6
    2 -6 -4 303.5
    -2 6 4 234.4
    -2 6 4 276
    2 -6 -3 8.2
    2 -6 -3 11.8
    2 -6 -3 16.4
    -2 6 3 16
    -2 6 3 14.4
    -2 6 3 11.1
    2 -6 -2 77.4
    2 -6 -2 86.6
    2 -6 -2 88.6
    -2 6 2 86.5
    -2 6 2 75.8
    -2 6 2 99.8
    2 -6 -1 17.1
    2 -6 -1 27.6
    2 -6 -1 15
    -2 6 1 14.6
    -2 6 1 27.7
    -2 6 1 18
    2 -6 0 68.5
    2 -6 0 78
    2 -6 0 74.4
    -2 6 0 70.8
    -2 6 0 72.8
    2 -6 1 15.2
    2 -6 1 26.3
    2 -6 1 14.1
    -2 6 -1 24.2
    -2 6 -1 16.2
    2 -6 2 86.5
    2 -6 2 80
    2 -6 2 82.7
    -2 6 -2 87.8
    -2 6 -2 68.3
    2 -6 3 10.4
    2 -6 3 21.3
    2 -6 3 11.9
    -2 6 -3 20.7
    -2 6 -3 15.5
    -2 6 -3 14
    2 -6 4 327.1
    2 -6 4 280.1
    2 -6 4 293.7
    -2 6 -4 284.4
    -2 6 -4 286.7
    -2 6 -4 252
    -2 6 -4 256.9
    2 -6 5 7.6
    2 -6 5 4.8
    2 -6 5 2.4
    -2 6 -5 9.6
    -2 6 -5 7
    -2 6 -5 11.6
    2 -6 6 131.3
    2 -6 6 113.5
    2 -6 6 119.8
    -2 6 -6 111.7
    -2 6 -6 106.8
    -2 6 -6 90.2
    2 -6 7 303.9
    2 -6 7 236.2
    2 -6 7 255.1
    -2 6 -7 261.1
    -2 6 -7 244.4
    -2 6 -7 221.9
    2 -6 8 582.3
    2 -6 8 507.8
    2 -6 8 463.9
    2 -6 8 501
    -2 6 -8 465.5
    -2 6 -8 427.9
    -2 6 -8 428.7
    2 -6 9 22.5
    2 -6 9 30
    2 -6 9 26.9
    2 -6 9 23.7
    -2 6 -9 36
    -2 6 -9 28.6
    2 -6 10 14.3
    2 -6 10 20.8
    2 -6 10 12.8
    2 -6 10 18.7
    -2 6 -10 14.9
    -2 6 -10 10
    2 -6 11 4.5
    2 -6 11 7.2
    2 -6 11 3.5
    2 -6 11 8.3
    -2 6 -11 6
    -2 6 -11 3.4
    2 -6 12 57
    2 -6 12 59
    2 -6 12 47.3
    2 -6 12 63.9
    -2 6 -12 53.5
    -2 6 -12 53.4
    2 -6 13 9.6
    2 -6 13 4.4
    2 -6 13 12
    2 -6 13 10.4
    -2 6 -13 13
    -2 6 -13 3.6
    2 -6 14 12.5
    2 -6 14 5.1
    2 -6 14 -1.6
    2 -6 14 1.4
    -2 6 -14 1.7
    -2 6 -14 0.2
    2 -6 15 25
    2 -6 15 26.3
    2 -6 15 19.6
    2 -6 15 20.7
    -2 6 -15 22.2
    -2 6 -15 16.9
    2 -6 16 84.2
    2 -6 16 88.7
    2 -6 16 68.2
    2 -6 16 89.6
    -2 6 -16 64.4
    -2 6 -16 74.8
    2 -6 17 7.5
    2 -6 17 11.1
    2 -6 17 10.4
    -2 6 -17 11.3
    -2 6 -17 3.2
    2 -6 18 32.6
    2 -6 18 33.6
    2 -6 18 39.1
    -2 6 -18 32.7
    -2 6 -18 23
    2 -6 19 -1.5
    2 -6 19 0.5
    -2 6 -19 8.5
    -2 6 -19 0.2
    2 -6 20 9.7
    2 -6 20 5.9
    -2 6 -20 5.6
    -2 6 -20 3.8
    -2 6 -21 -6.6
    -2 6 -21 0.4
    -2 6 -22 14.9
    -2 6 -22 -1.3
    -2 6 -23 5.7
    -2 6 -23 1.4
    -2 6 -24 7.6
    -2 6 -24 3.7
    -2 6 -25 5.8
    -2 6 -26 -4.7
    2 -5 -26 -0.2
    2 -5 -24 -0.2
    2 -5 -23 2
    2 -5 -22 10.9
    2 -5 -21 3.4
    -2 5 21 3.4
    2 -5 -20 7.6
    2 -5 -20 1
    -2 5 20 -2.7
    2 -5 -19 15.1
    2 -5 -19 9.8
    -2 5 19 6.3
    2 -5 -18 4.4
    2 -5 -18 7.4
    -2 5 18 12
    2 -5 -17 16.9
    2 -5 -17 23.5
    -2 5 17 23
    2 -5 -16 25.7
    2 -5 -16 55.5
    -2 5 16 33.3
    -2 5 16 41.4
    2 -5 -15 39.7
    -2 5 15 41.1
    -2 5 15 31
    2 -5 -14 86.3
    2 -5 -14 122.5
    -2 5 14 99.6
    -2 5 14 93.6
    2 -5 -13 9.1
    2 -5 -13 18
    -2 5 13 10.2
    -2 5 13 19.4
    2 -5 -12 -5.1
    2 -5 -12 2.3
    -2 5 12 0
    -2 5 12 -0.6
    2 -5 -11 17.5
    2 -5 -11 6.8
    -2 5 11 7.3
    -2 5 11 4.6
    2 -5 -10 72.4
    2 -5 -10 95.4
    -2 5 10 66
    -2 5 10 75.5
    2 -5 -9 15.2
    2 -5 -9 21.2
    -2 5 9 11.4
    -2 5 9 12.4
    2 -5 -8 122.8
    2 -5 -8 144
    2 -5 -8 159.6
    -2 5 8 117.1
    -2 5 8 120.1
    2 -5 -7 238.7
    2 -5 -7 258.4
    2 -5 -7 308.3
    -2 5 7 235.1
    2 -5 -6 28.9
    2 -5 -6 24.4
    2 -5 -6 26.2
    -2 5 6 24.6
    -2 5 6 26.1
    2 -5 -5 25.2
    2 -5 -5 33.4
    2 -5 -5 30.8
    -2 5 5 23.3
    -2 5 5 36.1
    2 -5 -4 349.5
    2 -5 -4 423.2
    2 -5 -4 386.1
    2 -5 -4 463.2
    -2 5 4 395.8
    -2 5 4 415.4
    2 -5 -3 30.8
    2 -5 -3 36.5
    2 -5 -3 44.2
    2 -5 -3 45
    -2 5 3 35.5
    -2 5 3 31.6
    -2 5 3 31.1
    2 -5 -2 33.6
    2 -5 -2 32
    2 -5 -2 46.7
    -2 5 2 42.3
    -2 5 2 35.4
    -2 5 2 37.4
    2 -5 -1 10.2
    2 -5 -1 6.4
    2 -5 -1 7.9
    -2 5 1 5.8
    -2 5 1 5.6
    -2 5 1 6.7
    2 -5 0 837.6
    2 -5 0 757.4
    2 -5 0 776.5
    -2 5 0 721.8
    -2 5 0 692.8
    -2 5 0 747.1
    2 -5 1 15.3
    2 -5 1 9.2
    2 -5 1 16.2
    -2 5 -1 9.9
    -2 5 -1 4.2
    -2 5 -1 9
    2 -5 2 43.2
    2 -5 2 42.9
    2 -5 2 33.1
    -2 5 -2 41.4
    -2 5 -2 32.8
    2 -5 3 32.7
    2 -5 3 42.7
    2 -5 3 35.3
    -2 5 -3 37.4
    -2 5 -3 29.4
    -2 5 -3 30.9
    2 -5 4 445.4
    2 -5 4 417.2
    2 -5 4 465.1
    -2 5 -4 477.3
    -2 5 -4 423.4
    -2 5 -4 376.3
    2 -5 5 24.9
    2 -5 5 35.3
    2 -5 5 34.1
    -2 5 -5 30.7
    -2 5 -5 25.1
    -2 5 -5 34.8
    2 -5 6 32.9
    2 -5 6 26.1
    2 -5 6 38.3
    -2 5 -6 26.4
    -2 5 -6 25.4
    -2 5 -6 27
    2 -5 7 328.2
    2 -5 7 290.3
    2 -5 7 283.2
    2 -5 7 282.9
    -2 5 -7 319.5
    -2 5 -7 262
    -2 5 -7 230.8
    2 -5 8 161.6
    2 -5 8 172.3
    2 -5 8 134
    2 -5 8 140.8
    -2 5 -8 156.4
    -2 5 -8 133.2
    -2 5 -8 125.4
    2 -5 9 13.5
    2 -5 9 20.4
    2 -5 9 19.2
    -2 5 -9 15.1
    -2 5 -9 14
    2 -5 10 78.2
    2 -5 10 84
    2 -5 10 71.6
    2 -5 10 88.2
    -2 5 -10 82.3
    -2 5 -10 68.7
    2 -5 11 5.9
    2 -5 11 0.4
    2 -5 11 2.5
    2 -5 11 6.6
    -2 5 -11 -2
    -2 5 -11 9.8
    2 -5 12 -0.2
    2 -5 12 -3
    2 -5 12 -1.3
    2 -5 12 -1.4
    -2 5 -12 -0.7
    -2 5 -12 8.8
    2 -5 13 15.8
    2 -5 13 16.5
    2 -5 13 15.8
    2 -5 13 16.6
    -2 5 -13 13.3
    -2 5 -13 7.3
    2 -5 14 116.3
    2 -5 14 105.2
    2 -5 14 96.5
    2 -5 14 124.9
    -2 5 -14 94.6
    -2 5 -14 97.3
    2 -5 15 34.8
    2 -5 15 41.2
    2 -5 15 24.2
    2 -5 15 42.5
    -2 5 -15 37.4
    -2 5 -15 35.9
    2 -5 16 49.2
    2 -5 16 48.1
    2 -5 16 39.2
    2 -5 16 51.9
    -2 5 -16 42.7
    -2 5 -16 42.3
    2 -5 17 15.3
    2 -5 17 16.2
    2 -5 17 22.6
    -2 5 -17 16.7
    -2 5 -17 16.2
    2 -5 18 15.2
    2 -5 18 11.9
    2 -5 18 13.4
    -2 5 -18 3.8
    -2 5 -18 5.9
    2 -5 19 8.3
    2 -5 19 7.4
    2 -5 19 14.1
    -2 5 -19 3.5
    -2 5 -19 4.8
    2 -5 20 -2.1
    -2 5 -20 0.5
    -2 5 -20 -4.5
    -2 5 -21 18.1
    -2 5 -21 0.6
    -2 5 -22 4.5
    -2 5 -22 9.1
    -2 5 -23 -3.1
    -2 5 -23 1.2
    -2 5 -24 3.3
    -2 5 -24 0.9
    -2 5 -25 6.8
    -2 5 -26 7.8
    2 -4 -26 -6.9
    2 -4 -24 -8.6
    2 -4 -23 6.9
    2 -4 -22 -10.1
    2 -4 -21 14.4
    -2 4 21 19.5
    2 -4 -20 8.6
    -2 4 20 4.5
    2 -4 -19 4.7
    2 -4 -19 5.7
    2 -4 -19 5.3
    -2 4 19 2.2
    2 -4 -18 67.5
    2 -4 -18 72
    2 -4 -18 72.4
    -2 4 18 60.7
    2 -4 -17 329.9
    2 -4 -17 362.2
    -2 4 17 336.4
    -2 4 17 298.5
    2 -4 -16 -2.9
    2 -4 -16 1.7
    -2 4 16 0.2
    -2 4 16 -2.8
    2 -4 -15 21.1
    -2 4 15 17.8
    -2 4 15 19.1
    2 -4 -14 19.8
    -2 4 14 20.4
    -2 4 14 15.5
    2 -4 -13 71.5
    2 -4 -13 92.6
    -2 4 13 67.6
    -2 4 13 61.2
    2 -4 -12 70.9
    2 -4 -12 96.2
    -2 4 12 58.5
    -2 4 12 70.7
    2 -4 -11 4
    2 -4 -11 12.9
    -2 4 11 7.7
    -2 4 11 6
    2 -4 -10 107
    2 -4 -10 151.3
    -2 4 10 116.6
    -2 4 10 110.9
    2 -4 -9 106.7
    2 -4 -9 144.1
    -2 4 9 122.7
    -2 4 9 111.1
    2 -4 -8 34.4
    2 -4 -8 38.1
    -2 4 8 36.2
    -2 4 8 27.3
    2 -4 -7 50.3
    2 -4 -7 56.3
    -2 4 7 43.8
    -2 4 7 46.4
    2 -4 -6 43.3
    2 -4 -6 45.4
    2 -4 -6 44.7
    -2 4 6 42.7
    -2 4 6 40.3
    2 -4 -5 24.4
    2 -4 -5 20.5
    -2 4 5 28
    -2 4 5 14.6
    2 -4 -4 123.8
    2 -4 -4 139.8
    2 -4 -4 150.7
    -2 4 4 136.8
    -2 4 4 138.6
    2 -4 -3 106.9
    2 -4 -3 117.8
    2 -4 -3 123.6
    2 -4 -3 135.9
    -2 4 3 116.3
    -2 4 3 136.1
    2 -4 -2 201.1
    2 -4 -2 202.7
    2 -4 -2 216.7
    -2 4 2 212
    -2 4 2 180
    -2 4 2 225.2
    2 -4 -1 -4
    2 -4 -1 -10.2
    2 -4 -1 -3.3
    -2 4 1 -7.5
    -2 4 1 -11.2
    -2 4 1 -2.1
    2 -4 0 1016.2
    2 -4 0 885.6
    2 -4 0 920.4
    -2 4 0 889.3
    -2 4 0 840.6
    -2 4 0 890
    2 -4 1 -6.1
    2 -4 1 -9.8
    2 -4 1 -1.4
    -2 4 -1 -2
    -2 4 -1 -2.2
    -2 4 -1 -4.6
    2 -4 2 244
    2 -4 2 226.4
    2 -4 2 206.4
    -2 4 -2 232.4
    -2 4 -2 168.4
    -2 4 -2 185.2
    2 -4 3 144.3
    2 -4 3 138.9
    2 -4 3 137
    -2 4 -3 149.1
    -2 4 -3 138.4
    -2 4 -3 132.1
    -2 4 -3 117
    2 -4 4 153.9
    2 -4 4 140.1
    2 -4 4 134.2
    -2 4 -4 152.1
    -2 4 -4 147.1
    -2 4 -4 129.2
    -2 4 -4 120.9
    2 -4 5 12.9
    2 -4 5 21.7
    2 -4 5 17.8
    -2 4 -5 16.2
    -2 4 -5 16.1
    -2 4 -5 12.1
    -2 4 -5 24
    2 -4 6 48.2
    2 -4 6 39.4
    2 -4 6 51.6
    2 -4 6 38.5
    -2 4 -6 42
    -2 4 -6 42.8
    -2 4 -6 50.1
    2 -4 7 55.2
    2 -4 7 60.8
    2 -4 7 62
    2 -4 7 51.4
    2 -4 7 55.8
    -2 4 -7 54.9
    -2 4 -7 57.9
    -2 4 -7 46.2
    2 -4 8 32
    2 -4 8 35.5
    2 -4 8 33
    2 -4 8 35.1
    -2 4 -8 26.8
    -2 4 -8 21.9
    2 -4 9 135.9
    2 -4 9 143.6
    2 -4 9 119.8
    2 -4 9 134.5
    -2 4 -9 116.4
    -2 4 -9 92.4
    2 -4 10 137.9
    2 -4 10 143.6
    2 -4 10 117.7
    -2 4 -10 104
    -2 4 -10 96.4
    2 -4 11 13.7
    2 -4 11 10.4
    2 -4 11 13.8
    2 -4 11 11.1
    -2 4 -11 11.5
    -2 4 -11 7
    2 -4 12 82.7
    2 -4 12 83.3
    2 -4 12 78.3
    2 -4 12 90.9
    -2 4 -12 72.2
    -2 4 -12 71.5
    2 -4 13 80.2
    2 -4 13 78.4
    2 -4 13 66.5
    2 -4 13 88.3
    -2 4 -13 64.8
    -2 4 -13 60.8
    2 -4 14 13.3
    2 -4 14 18.9
    2 -4 14 10.2
    2 -4 14 18.8
    -2 4 -14 18.8
    -2 4 -14 10.7
    2 -4 15 21.1
    2 -4 15 20.4
    2 -4 15 16.7
    2 -4 15 22.2
    -2 4 -15 17.2
    -2 4 -15 22.5
    2 -4 16 4.5
    2 -4 16 0
    2 -4 16 -1.6
    2 -4 16 0.1
    -2 4 -16 7.9
    -2 4 -16 0.8
    2 -4 17 437.6
    2 -4 17 377.7
    2 -4 17 303.5
    2 -4 17 397.9
    -2 4 -17 308.9
    -2 4 -17 323.2
    2 -4 18 72
    2 -4 18 67
    2 -4 18 81.2
    -2 4 -18 52.8
    -2 4 -18 63.2
    2 -4 19 7.1
    2 -4 19 7.4
    2 -4 19 9.3
    -2 4 -19 6.6
    -2 4 -19 6
    2 -4 20 3.1
    2 -4 20 5.9
    -2 4 -20 11.6
    -2 4 -20 9.7
    -2 4 -21 11.3
    -2 4 -21 18.3
    -2 4 -22 3
    -2 4 -22 1.4
    -2 4 -23 -6
    -2 4 -23 6.2
    -2 4 -24 -6.4
    -2 4 -24 -2.1
    -2 4 -25 -0.1
    -2 4 -26 7.5
    2 -3 -26 9.8
    2 -3 -24 -13.4
    2 -3 -23 39.3
    2 -3 -22 -7.1
    -2 3 22 -0.1
    2 -3 -21 15.4
    -2 3 21 10.1
    2 -3 -20 0.2
    -2 3 20 1.4
    2 -3 -19 129.3
    2 -3 -19 156.5
    2 -3 -18 54.5
    2 -3 -18 72.7
    2 -3 -18 79.4
    2 -3 -17 31
    2 -3 -17 42.6
    2 -3 -17 47.5
    -2 3 17 53.1
    2 -3 -16 20.6
    2 -3 -16 20.7
    2 -3 -16 22.3
    -2 3 16 21
    2 -3 -15 112.9
    2 -3 -15 142.5
    -2 3 15 117
    2 -3 -14 0.3
    2 -3 -14 0.4
    -2 3 14 5
    2 -3 -13 36.9
    2 -3 -13 47.2
    -2 3 13 34.6
    2 -3 -12 43.7
    2 -3 -12 46.1
    -2 3 12 38.9
    2 -3 -11 32.2
    2 -3 -11 38.2
    -2 3 11 25.4
    2 -3 -10 13.5
    2 -3 -10 10.7
    -2 3 10 7.7
    2 -3 -9 189.1
    2 -3 -9 226
    -2 3 9 181.1
    2 -3 -8 44.1
    2 -3 -8 44.8
    -2 3 8 40.4
    2 -3 -7 42.3
    2 -3 -7 38.3
    -2 3 7 30.4
    -2 3 7 35.1
    2 -3 -6 11.4
    2 -3 -6 6.1
    -2 3 6 10.4
    -2 3 6 20.7
    -2 3 6 8.7
    2 -3 -5 12.5
    2 -3 -5 11.8
    -2 3 5 9.1
    -2 3 5 11.7
    -2 3 5 11.4
    2 -3 -4 3
    2 -3 -4 2.2
    2 -3 -4 6.7
    -2 3 4 2.5
    -2 3 4 3.7
    2 -3 -3 -6.2
    2 -3 -3 -0.4
    2 -3 -3 -1.1
    -2 3 3 -3.9
    -2 3 3 -2.1
    2 -3 -2 -4.6
    2 -3 -2 -2.3
    2 -3 -2 0.2
    -2 3 2 -2.3
    -2 3 2 -1.5
    2 -3 -1 242.3
    2 -3 -1 224.9
    2 -3 -1 235.4
    -2 3 1 236.4
    -2 3 1 224.2
    -2 3 1 232.6
    2 -3 0 4684.9
    2 -3 0 4003.9
    2 -3 0 4036.3
    -2 3 0 3964.9
    -2 3 0 3740.4
    -2 3 0 3956.3
    2 -3 1 275.5
    2 -3 1 227.5
    2 -3 1 234.2
    -2 3 -1 249.8
    -2 3 -1 227.9
    -2 3 -1 224.7
    2 -3 2 1.1
    2 -3 2 -6
    2 -3 2 -0.7
    -2 3 -2 -0.8
    -2 3 -2 -3.1
    -2 3 -2 0.8
    -2 3 -2 -6.9
    2 -3 3 -2.6
    2 -3 3 -7.8
    2 -3 3 -7.3
    -2 3 -3 0.5
    -2 3 -3 -1.6
    -2 3 -3 -3.6
    -2 3 -3 -1.3
    -2 3 -3 -1.8
    2 -3 4 6.1
    2 -3 4 7.8
    2 -3 4 6.4
    -2 3 -4 7.6
    -2 3 -4 8.6
    -2 3 -4 1.5
    -2 3 -4 7.7
    -2 3 -4 -4.6
    2 -3 5 16.6
    2 -3 5 12.5
    2 -3 5 17.2
    -2 3 -5 12.8
    -2 3 -5 9.9
    -2 3 -5 12.3
    -2 3 -5 14.9
    2 -3 6 17.4
    2 -3 6 5.7
    2 -3 6 8.7
    2 -3 6 6.2
    -2 3 -6 18.8
    -2 3 -6 5.2
    2 -3 7 37.1
    2 -3 7 43.5
    2 -3 7 31.2
    2 -3 7 35.2
    -2 3 -7 30.6
    -2 3 -7 29.3
    2 -3 8 48.3
    2 -3 8 42.1
    2 -3 8 44
    2 -3 8 46.5
    -2 3 -8 35.1
    -2 3 -8 34
    2 -3 9 224.4
    2 -3 9 241.4
    2 -3 9 211.7
    2 -3 9 232.8
    -2 3 -9 199.7
    -2 3 -9 176.3
    2 -3 10 9.2
    2 -3 10 14.9
    2 -3 10 12.9
    2 -3 10 12.1
    -2 3 -10 7.9
    -2 3 -10 0.7
    2 -3 11 32.9
    2 -3 11 42.8
    2 -3 11 31.8
    2 -3 11 39.3
    -2 3 -11 32.2
    -2 3 -11 23.8
    2 -3 12 43.5
    2 -3 12 37.9
    2 -3 12 44.6
    2 -3 12 51.7
    -2 3 -12 30.5
    -2 3 -12 41.3
    2 -3 13 50.9
    2 -3 13 50.3
    2 -3 13 30.6
    2 -3 13 48.3
    -2 3 -13 32.5
    -2 3 -13 34.8
    2 -3 14 0
    2 -3 14 0.8
    2 -3 14 -5.8
    2 -3 14 -0.2
    -2 3 -14 -4.9
    -2 3 -14 -1.5
    2 -3 15 136.4
    2 -3 15 146.7
    2 -3 15 106.6
    2 -3 15 152.3
    -2 3 -15 96.4
    -2 3 -15 103.1
    2 -3 16 14.7
    2 -3 16 20.1
    2 -3 16 17.4
    2 -3 16 20.3
    -2 3 -16 14
    -2 3 -16 13.5
    2 -3 17 59.1
    2 -3 17 42
    2 -3 17 35.7
    2 -3 17 49.5
    -2 3 -17 44.4
    -2 3 -17 34.5
    2 -3 18 72.8
    2 -3 18 66.3
    2 -3 18 87.6
    -2 3 -18 53.8
    -2 3 -18 62.3
    2 -3 19 167.3
    2 -3 19 135.2
    2 -3 19 161.5
    -2 3 -19 129.2
    -2 3 -19 125.1
    2 -3 20 2.3
    2 -3 20 1.3
    -2 3 -20 1
    -2 3 -20 0.3
    -2 3 -21 15.5
    -2 3 -21 19.9
    -2 3 -22 -10.1
    -2 3 -22 -2.5
    -2 3 -23 31.6
    -2 3 -23 29.2
    -2 3 -24 0
    -2 3 -24 -3.9
    -2 3 -25 11.1
    -2 3 -26 3.8
    2 -2 -26 37.7
    2 -2 -25 11.4
    2 -2 -24 13.3
    2 -2 -23 23.1
    2 -2 -22 -2.2
    2 -2 -21 14.1
    2 -2 -20 7.4
    2 -2 -19 -3.1
    2 -2 -18 0.6
    2 -2 -17 35.2
    -2 2 17 31.8
    2 -2 -16 6.1
    -2 2 16 2.7
    2 -2 -15 15.1
    -2 2 15 25.6
    2 -2 -14 25.5
    -2 2 14 23.6
    2 -2 -13 5.5
    2 -2 -13 6.6
    -2 2 13 -2.2
    2 -2 -12 15.9
    -2 2 12 14.9
    2 -2 -11 180.5
    -2 2 11 148
    2 -2 -10 4.3
    -2 2 10 2
    2 -2 -9 478.2
    2 -2 -9 494.9
    -2 2 9 482.1
    2 -2 -8 300.4
    2 -2 -8 312.7
    -2 2 8 303
    2 -2 -7 15.8
    2 -2 -7 2
    -2 2 7 1.4
    2 -2 -6 115.1
    2 -2 -6 103.9
    -2 2 6 95.3
    -2 2 6 96.6
    2 -2 -5 238.7
    2 -2 -5 241.4
    -2 2 5 239.8
    -2 2 5 264.1
    2 -2 -4 20.9
    2 -2 -4 23
    -2 2 4 20
    -2 2 4 24.5
    2 -2 -3 36.3
    2 -2 -3 45.6
    2 -2 -3 42.5
    -2 2 3 43.1
    -2 2 3 43.6
    2 -2 -2 459.4
    2 -2 -2 507.8
    2 -2 -2 468.4
    -2 2 2 464.3
    -2 2 2 492.5
    2 -2 -1 425.5
    2 -2 -1 435.1
    2 -2 -1 387.5
    -2 2 1 402.2
    -2 2 1 442.3
    2 -2 0 3951.5
    2 -2 0 3289
    2 -2 0 3168.4
    -2 2 0 3330.8
    -2 2 0 3310
    -2 2 0 3321.5
    2 -2 1 499.8
    2 -2 1 431.2
    2 -2 1 397.2
    -2 2 -1 469.2
    -2 2 -1 434.3
    -2 2 -1 402.2
    2 -2 2 542.6
    2 -2 2 495.4
    -2 2 -2 581.8
    -2 2 -2 526.2
    -2 2 -2 496.6
    -2 2 -2 441.7
    2 -2 3 47.1
    2 -2 3 48.4
    -2 2 -3 48.8
    -2 2 -3 43.7
    -2 2 -3 38.7
    -2 2 -3 46.4
    -2 2 -3 39.9
    2 -2 4 23.2
    2 -2 4 26.9
    2 -2 4 15
    2 -2 4 26.3
    -2 2 -4 24
    -2 2 -4 21.6
    -2 2 -4 18.1
    -2 2 -4 20.7
    -2 2 -4 10.9
    2 -2 5 262.3
    2 -2 5 291.8
    2 -2 5 261
    2 -2 5 261.1
    -2 2 -5 253.8
    -2 2 -5 269.1
    -2 2 -5 225.6
    -2 2 -5 242.5
    2 -2 6 102.1
    2 -2 6 114.5
    2 -2 6 113.9
    2 -2 6 103.9
    -2 2 -6 106.3
    -2 2 -6 111
    -2 2 -6 94.9
    2 -2 7 9.6
    2 -2 7 5.9
    2 -2 7 4.3
    2 -2 7 3.2
    -2 2 -7 5
    -2 2 -7 20.8
    2 -2 8 330.5
    2 -2 8 352.1
    2 -2 8 302
    -2 2 -8 304.5
    -2 2 -8 281.3
    2 -2 9 525.3
    2 -2 9 573.7
    2 -2 9 490.9
    2 -2 9 554.4
    -2 2 -9 449
    -2 2 -9 444.1
    2 -2 10 6.9
    2 -2 10 1.4
    2 -2 10 5.3
    2 -2 10 5.4
    -2 2 -10 4
    -2 2 -10 7
    2 -2 11 174
    2 -2 11 190.3
    2 -2 11 156.7
    2 -2 11 203.9
    -2 2 -11 147.4
    -2 2 -11 152.3
    2 -2 12 6.7
    2 -2 12 10.8
    2 -2 12 10.6
    2 -2 12 12.7
    -2 2 -12 12.3
    -2 2 -12 14.8
    2 -2 13 -7.4
    2 -2 13 -0.4
    2 -2 13 1
    2 -2 13 2.3
    -2 2 -13 8.3
    -2 2 -13 -2.2
    2 -2 14 21
    2 -2 14 22.5
    2 -2 14 16.5
    2 -2 14 27.7
    -2 2 -14 16.4
    -2 2 -14 16.7
    2 -2 15 20.8
    2 -2 15 19.8
    2 -2 15 15.1
    2 -2 15 16.8
    -2 2 -15 19.2
    -2 2 -15 20
    2 -2 16 -6
    2 -2 16 0.8
    2 -2 16 5.5
    2 -2 16 -0.4
    -2 2 -16 -0.2
    -2 2 -16 1.9
    2 -2 17 29.5
    2 -2 17 42
    2 -2 17 34.2
    2 -2 17 40.8
    -2 2 -17 44.5
    -2 2 -17 32.4
    2 -2 18 3.1
    2 -2 18 5.2
    2 -2 18 2.8
    -2 2 -18 1.6
    -2 2 -18 -0.6
    2 -2 19 1.1
    2 -2 19 1.9
    -2 2 -19 -3.5
    -2 2 -19 -1.2
    2 -2 20 10.8
    2 -2 20 11.4
    -2 2 -20 4
    -2 2 -20 11.1
    2 -2 21 9.5
    -2 2 -21 -2.2
    -2 2 -21 2.7
    -2 2 -22 -6.6
    -2 2 -22 -1.6
    -2 2 -23 -6.1
    -2 2 -23 -0.4
    -2 2 -24 1.5
    -2 2 -24 2.8
    -2 2 -25 18.9
    -2 2 -25 21
    -2 2 -26 50.5
    2 -1 -27 16.4
    2 -1 -26 25.3
    2 -1 -25 4
    2 -1 -24 -0.5
    2 -1 -23 4.5
    2 -1 -22 -15.1
    2 -1 -21 6.4
    2 -1 -20 5.1
    2 -1 -19 11.6
    2 -1 -18 -2
    2 -1 -17 -1.8
    -2 1 17 -5.8
    2 -1 -16 1.2
    -2 1 16 -1.4
    2 -1 -15 49.6
    -2 1 15 57.1
    2 -1 -14 1.9
    -2 1 14 2.3
    2 -1 -13 19.7
    -2 1 13 21.8
    -2 1 12 -3.3
    2 -1 -11 31.2
    -2 1 11 37.8
    2 -1 -10 237.2
    -2 1 10 233.2
    -2 1 9 90
    -2 1 8 77.5
    -2 1 7 45.9
    2 -1 -6 75.9
    -2 1 6 89.9
    -2 1 6 83.3
    -2 1 5 -1.9
    -2 1 5 1.6
    -2 1 4 664.1
    -2 1 4 753.7
    2 -1 -3 151.8
    -2 1 3 160.7
    -2 1 3 171.9
    2 -1 -2 245.3
    -2 1 2 241.8
    -2 1 2 250.1
    -2 1 1 4104
    -2 1 1 4243.5
    -2 1 0 9699.3
    -2 1 0 9106.8
    2 -1 1 4422.8
    -2 1 -1 5023
    -2 1 -1 4642.1
    -2 1 -1 4205.7
    -2 1 -1 4229.6
    -2 1 -1 3960.9
    2 -1 2 241.3
    2 -1 2 243.5
    -2 1 -2 286.1
    -2 1 -2 261.3
    -2 1 -2 226.8
    -2 1 -2 249.6
    -2 1 -2 218.9
    2 -1 3 164.5
    2 -1 3 158
    2 -1 3 154.4
    -2 1 -3 163.4
    -2 1 -3 164.8
    -2 1 -3 145.4
    -2 1 -3 151.2
    -2 1 -3 143.5
    2 -1 4 643.4
    2 -1 4 750.7
    2 -1 4 689.4
    2 -1 4 700.1
    -2 1 -4 687.9
    -2 1 -4 715.6
    -2 1 -4 654.4
    -2 1 -4 649.4
    -2 1 -4 591.1
    2 -1 5 0.1
    2 -1 5 2.2
    2 -1 5 2.1
    2 -1 5 4.4
    -2 1 -5 -3.4
    -2 1 -5 2.3
    -2 1 -5 -9.6
    -2 1 -5 0.1
    -2 1 -5 -2.6
    2 -1 6 83.4
    2 -1 6 93.8
    2 -1 6 89.6
    2 -1 6 92.6
    -2 1 -6 76.1
    -2 1 -6 83.9
    -2 1 -6 71.2
    -2 1 -6 68.5
    -2 1 -6 63.1
    2 -1 7 53.2
    2 -1 7 51.4
    2 -1 7 50.4
    -2 1 -7 55.6
    -2 1 -7 43.6
    -2 1 -7 44.4
    2 -1 8 75.9
    2 -1 8 86.2
    2 -1 8 80.5
    2 -1 8 86.2
    -2 1 -8 69.8
    -2 1 -8 66.6
    2 -1 9 100.9
    2 -1 9 108.3
    2 -1 9 93.1
    2 -1 9 113.4
    -2 1 -9 89
    -2 1 -9 80.7
    2 -1 10 251.1
    2 -1 10 286.6
    2 -1 10 228.6
    2 -1 10 280
    -2 1 -10 221.8
    -2 1 -10 206.2
    2 -1 11 43.8
    2 -1 11 42.7
    2 -1 11 41.6
    2 -1 11 43.2
    -2 1 -11 24.1
    -2 1 -11 32.3
    2 -1 12 1.1
    2 -1 12 0.9
    2 -1 12 -0.1
    2 -1 12 1.2
    -2 1 -12 2.6
    -2 1 -12 0.6
    2 -1 13 22
    2 -1 13 20
    2 -1 13 19.6
    2 -1 13 25.3
    -2 1 -13 13.1
    -2 1 -13 17.6
    2 -1 14 1.2
    2 -1 14 -5.2
    2 -1 14 -0.1
    2 -1 14 0.2
    -2 1 -14 2.7
    -2 1 -14 0.5
    2 -1 15 43.2
    2 -1 15 59.6
    2 -1 15 49.9
    2 -1 15 62.9
    -2 1 -15 43.2
    -2 1 -15 49.1
    2 -1 16 -7.1
    2 -1 16 -0.5
    2 -1 16 0.6
    2 -1 16 0.5
    -2 1 -16 4.6
    -2 1 -16 -0.5
    2 -1 17 -1.1
    2 -1 17 2.6
    2 -1 17 -1.1
    2 -1 17 0.3
    -2 1 -17 -1
    -2 1 -17 5.5
    2 -1 18 0.7
    2 -1 18 1.9
    2 -1 18 -1.6
    -2 1 -18 -10.9
    -2 1 -18 -4.8
    2 -1 19 19.9
    2 -1 19 27.3
    -2 1 -19 14.2
    -2 1 -19 23.9
    2 -1 20 0.5
    2 -1 20 -2
    -2 1 -20 -2.2
    -2 1 -20 0.9
    2 -1 21 8.4
    -2 1 -21 5.5
    -2 1 -21 -0.8
    -2 1 -22 -6.1
    -2 1 -22 -0.2
    -2 1 -23 -6
    -2 1 -23 -3.3
    -2 1 -24 8.1
    -2 1 -24 -1.8
    -2 1 -25 14.7
    -2 1 -25 1.6
    -2 1 -26 17.6
    2 0 -27 10.2
    2 0 -26 5.8
    2 0 -25 47.4
    2 0 -24 -2.5
    2 0 -23 4.5
    2 0 -22 -1.1
    2 0 -21 9.8
    2 0 -20 -3
    2 0 -19 29.7
    2 0 -18 5.8
    2 0 -17 26.1
    -2 0 17 15.3
    2 0 -16 5.2
    -2 0 16 6.6
    2 0 -15 78.5
    -2 0 15 78.8
    2 0 -14 8.5
    -2 0 14 4.7
    2 0 -13 24.8
    -2 0 13 25.9
    2 0 -12 27.9
    -2 0 12 43.5
    2 0 -11 4
    -2 0 11 -4.2
    2 0 -10 15
    -2 0 10 12
    2 0 -9 35.3
    -2 0 9 36
    2 0 -8 91.5
    -2 0 8 91.7
    2 0 -7 83.7
    -2 0 7 83.4
    2 0 -6 31.1
    -2 0 6 38
    -2 0 6 48.2
    2 0 -5 152.7
    -2 0 5 156.7
    -2 0 5 192
    2 0 -4 180.5
    -2 0 4 183.1
    -2 0 4 208.3
    2 0 -3 16.2
    -2 0 3 13.8
    -2 0 3 15.3
    2 0 -2 534
    -2 0 2 499.2
    -2 0 2 467.1
    -2 0 1 2473.3
    -2 0 -1 2764
    -2 0 -1 2744.4
    -2 0 -1 2381
    -2 0 -1 2497.8
    2 0 2 514.9
    2 0 2 567.1
    -2 0 -2 493.1
    -2 0 -2 544.5
    -2 0 -2 505.3
    -2 0 -2 491.3
    2 0 3 15.8
    2 0 3 20.3
    2 0 3 15.7
    -2 0 -3 14
    -2 0 -3 14
    -2 0 -3 12.6
    -2 0 -3 14.6
    2 0 4 193.3
    2 0 4 216.7
    2 0 4 203.9
    -2 0 -4 189.7
    -2 0 -4 208.9
    -2 0 -4 198.4
    -2 0 -4 191.3
    2 0 5 158.7
    2 0 5 196.9
    2 0 5 161.8
    2 0 5 177.7
    -2 0 -5 150.3
    -2 0 -5 176.3
    -2 0 -5 158.1
    -2 0 -5 162
    2 0 6 42.1
    2 0 6 45.4
    2 0 6 39.7
    2 0 6 49.5
    -2 0 -6 39.7
    -2 0 -6 35
    -2 0 -6 40.3
    2 0 7 82.8
    2 0 7 104.4
    2 0 7 85.5
    2 0 7 94.2
    -2 0 -7 95.3
    -2 0 -7 73
    2 0 8 93.7
    2 0 8 114.2
    2 0 8 94.4
    2 0 8 111.8
    2 0 9 35
    2 0 9 52.8
    2 0 9 35.3
    2 0 9 52.6
    -2 0 -9 34
    2 0 10 14
    2 0 10 14.1
    2 0 10 13.6
    2 0 10 14.9
    -2 0 -10 8.7
    2 0 11 3
    2 0 11 -0.5
    2 0 11 5.7
    2 0 11 -0.5
    -2 0 -11 -2.5
    2 0 12 33.6
    2 0 12 43.3
    2 0 12 38.3
    2 0 12 46.7
    -2 0 -12 31.9
    2 0 13 22.6
    2 0 13 35.9
    2 0 13 29.4
    2 0 13 34.4
    -2 0 -13 28.1
    -2 0 -13 27.2
    2 0 14 9.2
    2 0 14 10.5
    2 0 14 4.8
    2 0 14 3
    -2 0 -14 -5.6
    -2 0 -14 4.2
    2 0 15 75.3
    2 0 15 105.2
    2 0 15 74.7
    2 0 15 92.6
    -2 0 -15 80.8
    -2 0 -15 75.6
    2 0 16 4.2
    2 0 16 6.6
    2 0 16 5.3
    2 0 16 9.7
    -2 0 -16 9.2
    -2 0 -16 14.1
    2 0 17 16.5
    2 0 17 19.8
    2 0 17 21.9
    2 0 17 27.1
    -2 0 -17 26.5
    -2 0 -17 21.6
    2 0 18 17.6
    2 0 18 1.1
    2 0 18 3
    -2 0 -18 3.3
    -2 0 -18 3.5
    2 0 19 32.3
    2 0 19 30.6
    -2 0 -19 25
    -2 0 -19 24.9
    2 0 20 3.5
    2 0 20 9.4
    -2 0 -20 2.8
    -2 0 -20 5.4
    2 0 21 0.4
    -2 0 -21 3.8
    -2 0 -21 1.4
    -2 0 -22 -2.2
    -2 0 -22 0.8
    -2 0 -23 14.2
    -2 0 -23 0
    -2 0 -24 3.5
    -2 0 -24 8.3
    -2 0 -25 38.4
    -2 0 -25 16.1
    -2 0 -26 5.7
    2 1 -26 -5.5
    2 1 -25 4.4
    2 1 -24 -2.3
    2 1 -23 -3.1
    2 1 -22 -2.3
    2 1 -21 11.9
    2 1 -20 14.5
    2 1 -19 7.5
    2 1 -18 17.2
    2 1 -17 114.6
    -2 -1 17 110.4
    2 1 -16 110.1
    -2 -1 16 109.3
    2 1 -15 -5.5
    -2 -1 15 1.5
    2 1 -14 -5.5
    -2 -1 14 0.5
    2 1 -13 27.4
    -2 -1 13 36.5
    2 1 -12 5.1
    -2 -1 12 -6.4
    2 1 -11 -2.1
    -2 -1 11 -0.5
    2 1 -10 0.5
    -2 -1 10 6
    2 1 -9 98.2
    -2 -1 9 102.2
    2 1 -8 14.6
    -2 -1 8 8.1
    2 1 -7 86.5
    -2 -1 7 85.6
    2 1 -6 10.5
    -2 -1 6 1.5
    -2 -1 6 10.6
    2 1 -5 -0.1
    -2 -1 5 -5.2
    2 1 -4 8.9
    -2 -1 4 5.5
    2 1 -3 168.8
    -2 -1 3 158
    2 1 -2 1308.2
    -2 -1 2 1113.2
    2 1 -1 2555.2
    -2 -1 1 2459.6
    -2 -1 0 1627.6
    -2 -1 0 1470.7
    -2 -1 0 1314.2
    2 1 1 2242
    -2 -1 -1 2197.6
    -2 -1 -1 2243.1
    -2 -1 -1 2376.1
    -2 -1 -1 2198.1
    2 1 2 1240.6
    2 1 2 1126.3
    -2 -1 -2 1089.5
    -2 -1 -2 1184.5
    -2 -1 -2 1215.5
    -2 -1 -2 1089.7
    2 1 3 154.8
    2 1 3 178.8
    2 1 3 160.7
    -2 -1 -3 150.3
    -2 -1 -3 165.3
    -2 -1 -3 145.6
    -2 -1 -3 155.5
    2 1 4 1.5
    2 1 4 5.1
    2 1 4 7.9
    -2 -1 -4 3.3
    -2 -1 -4 6.5
    -2 -1 -4 1.8
    -2 -1 -4 2.7
    2 1 5 -4.4
    2 1 5 -5
    2 1 5 0.1
    -2 -1 -5 -3.9
    -2 -1 -5 -0.7
    -2 -1 -5 -2
    -2 -1 -5 -3.2
    2 1 6 1.2
    2 1 6 7.9
    2 1 6 12.9
    -2 -1 -6 5
    -2 -1 -6 9.5
    -2 -1 -6 4.9
    2 1 7 92.8
    2 1 7 96.1
    2 1 7 89.3
    -2 -1 -7 86.4
    -2 -1 -7 82.3
    2 1 8 8.3
    2 1 8 14.9
    2 1 8 11.1
    -2 -1 -8 13.9
    2 1 9 99.8
    2 1 9 130.8
    2 1 9 97.9
    2 1 9 121.6
    2 1 10 5.7
    2 1 10 2.5
    2 1 10 0.8
    2 1 10 6.3
    2 1 11 -0.6
    2 1 11 0.7
    2 1 11 -3.1
    2 1 11 -1.9
    -2 -1 -11 -7.6
    2 1 12 3
    2 1 12 2.7
    2 1 12 1.9
    2 1 12 2.7
    -2 -1 -12 2.7
    2 1 13 34.2
    2 1 13 40.5
    2 1 13 30.2
    2 1 13 35.9
    -2 -1 -13 22.5
    2 1 14 4.5
    2 1 14 5.1
    2 1 14 1.9
    2 1 14 0.2
    -2 -1 -14 -0.6
    2 1 15 4
    2 1 15 -1
    2 1 15 -2
    2 1 15 -2.7
    -2 -1 -15 0
    2 1 16 114.7
    2 1 16 121
    2 1 16 108
    2 1 16 109.9
    -2 -1 -16 90.2
    -2 -1 -16 113.7
    2 1 17 108
    2 1 17 126.8
    2 1 17 98.2
    2 1 17 123.7
    -2 -1 -17 92.1
    -2 -1 -17 99
    2 1 18 19
    2 1 18 23.7
    -2 -1 -18 18.5
    -2 -1 -18 10.3
    2 1 19 4.7
    -2 -1 -19 10.8
    -2 -1 -19 6.1
    2 1 20 12.9
    -2 -1 -20 11.3
    -2 -1 -20 17.4
    2 1 21 -1.4
    -2 -1 -21 1.5
    -2 -1 -21 2
    -2 -1 -22 6.7
    -2 -1 -22 1.8
    -2 -1 -23 1.7
    -2 -1 -23 -1.7
    -2 -1 -24 6.9
    -2 -1 -24 2.9
    -2 -1 -25 -9.6
    -2 -1 -25 2
    -2 -1 -26 -0.7
    2 2 -26 11.6
    2 2 -25 -0.8
    2 2 -24 1.8
    2 2 -23 11.5
    2 2 -22 -4.6
    2 2 -21 -3.6
    2 2 -20 -0.5
    2 2 -19 8.2
    2 2 -18 -1.9
    2 2 -17 57.1
    -2 -2 17 68.6
    2 2 -16 62.8
    -2 -2 16 49.8
    2 2 -15 9.5
    -2 -2 15 0.5
    2 2 -14 11
    -2 -2 14 -1.1
    2 2 -13 1.2
    -2 -2 13 7.1
    2 2 -12 2.6
    -2 -2 12 3.9
    2 2 -11 4.6
    -2 -2 11 6.8
    2 2 -10 113.2
    -2 -2 10 131
    2 2 -9 727.8
    -2 -2 9 819.5
    2 2 -8 6.2
    -2 -2 8 4
    2 2 -7 113.3
    -2 -2 7 120
    -2 -2 7 124
    2 2 -6 3.7
    -2 -2 6 4
    -2 -2 6 1.5
    2 2 -5 3.3
    -2 -2 5 6.6
    2 2 -4 4.4
    -2 -2 4 2.5
    2 2 -3 29.9
    -2 -2 3 31.3
    2 2 -2 132.3
    -2 -2 2 123.9
    2 2 -1 41.4
    -2 -2 1 46.5
    -2 -2 1 36.9
    2 2 0 69.7
    -2 -2 0 80.6
    -2 -2 0 68.8
    -2 -2 0 62.5
    2 2 1 39.8
    2 2 1 45.7
    2 2 1 39.5
    -2 -2 -1 38.1
    -2 -2 -1 43.5
    -2 -2 -1 37
    2 2 2 122.5
    2 2 2 113.2
    -2 -2 -2 103.1
    -2 -2 -2 113.4
    -2 -2 -2 108.4
    -2 -2 -2 112.4
    2 2 3 32.6
    2 2 3 25
    -2 -2 -3 23.7
    -2 -2 -3 28.5
    -2 -2 -3 28.3
    -2 -2 -3 27.3
    2 2 4 4.3
    2 2 4 5.7
    2 2 4 6.1
    -2 -2 -4 -1.1
    -2 -2 -4 2.1
    -2 -2 -4 3.4
    2 2 5 3.8
    2 2 5 10.7
    2 2 5 10.1
    -2 -2 -5 -3.4
    -2 -2 -5 6.4
    -2 -2 -5 1.3
    2 2 6 2.4
    2 2 6 2.9
    2 2 6 2.3
    -2 -2 -6 5.7
    -2 -2 -6 5.7
    -2 -2 -6 2.7
    2 2 7 113.5
    2 2 7 122.7
    2 2 7 128.4
    -2 -2 -7 106.9
    -2 -2 -7 107.3
    -2 -2 -7 101.3
    2 2 8 -1.4
    2 2 8 5.7
    2 2 8 4.7
    -2 -2 -8 6
    -2 -2 -8 3.5
    -2 -2 -8 9.3
    2 2 9 796.5
    2 2 9 873.2
    2 2 9 798.2
    -2 -2 -9 731
    2 2 10 120.4
    2 2 10 147.8
    2 2 10 135.8
    2 2 11 8.1
    2 2 11 -0.1
    2 2 11 5.6
    2 2 12 2.1
    2 2 12 5.5
    2 2 12 -1.7
    -2 -2 -12 5.6
    2 2 13 13.7
    2 2 13 8.8
    -2 -2 -13 12.3
    2 2 14 4.3
    2 2 14 2.9
    -2 -2 -14 -3.3
    2 2 15 0.1
    2 2 15 -2.7
    -2 -2 -15 -0.4
    2 2 16 53.7
    2 2 16 59.4
    -2 -2 -16 51.7
    2 2 17 71.7
    2 2 17 70.1
    -2 -2 -17 52
    2 2 18 6.4
    -2 -2 -18 -4
    2 2 19 11.5
    -2 -2 -19 6.2
    -2 -2 -19 3.8
    2 2 20 -5
    -2 -2 -20 7.1
    -2 -2 -20 -0.6
    2 2 21 5.8
    -2 -2 -21 -0.9
    -2 -2 -21 5.6
    -2 -2 -22 0.6
    -2 -2 -22 12.3
    -2 -2 -23 3.7
    -2 -2 -23 7.5
    -2 -2 -24 7
    -2 -2 -24 -7.2
    -2 -2 -25 3.9
    -2 -2 -25 1.6
    -2 -2 -26 1.6
    -2 -2 -26 5.8
    2 3 -26 4.3
    2 3 -24 1.5
    2 3 -23 18
    2 3 -22 1.9
    2 3 -21 10.7
    2 3 -20 11
    2 3 -19 10
    2 3 -18 24.1
    2 3 -17 227.3
    -2 -3 17 237.3
    2 3 -16 40.3
    -2 -3 16 54.5
    2 3 -15 35.4
    -2 -3 15 40
    2 3 -14 2
    -2 -3 14 -0.4
    2 3 -13 110.4
    -2 -3 13 99
    2 3 -12 -0.2
    -2 -3 12 2.1
    2 3 -11 -4.9
    -2 -3 11 -0.4
    2 3 -10 -1.7
    -2 -3 10 3.8
    2 3 -9 205
    -2 -3 9 250.9
    -2 -3 9 234.8
    2 3 -8 574.9
    -2 -3 8 645.9
    -2 -3 8 653.5
    2 3 -7 13.4
    -2 -3 7 15.4
    -2 -3 7 12.3
    2 3 -6 132.6
    -2 -3 6 139.2
    -2 -3 6 116.2
    2 3 -5 36.6
    -2 -3 5 36.8
    2 3 -4 160.2
    -2 -3 4 159.8
    2 3 -3 0.6
    -2 -3 3 0.6
    2 3 -2 2.9
    -2 -3 2 8.1
    -2 -3 2 4.6
    2 3 -1 205.5
    -2 -3 1 237.2
    -2 -3 1 209.7
    -2 -3 1 191.4
    2 3 0 516.4
    2 3 0 542.4
    -2 -3 0 606.2
    -2 -3 0 560.3
    2 3 1 202.4
    2 3 1 215.3
    2 3 1 195.2
    -2 -3 -1 207.7
    -2 -3 -1 206.5
    -2 -3 -1 197.7
    2 3 2 -1
    2 3 2 6
    -2 -3 -2 4.6
    -2 -3 -2 4.4
    -2 -3 -2 -0.2
    -2 -3 -2 1.5
    2 3 3 -2.1
    2 3 3 0.4
    -2 -3 -3 -2.3
    -2 -3 -3 -0.2
    -2 -3 -3 -1.8
    -2 -3 -3 -4.4
    2 3 4 160.2
    2 3 4 153.7
    -2 -3 -4 127.2
    -2 -3 -4 142.3
    -2 -3 -4 126.9
    2 3 5 36.7
    2 3 5 46.5
    2 3 5 34
    -2 -3 -5 29.2
    -2 -3 -5 36.2
    2 3 6 129.8
    2 3 6 136
    2 3 6 120.9
    -2 -3 -6 127.7
    -2 -3 -6 122.1
    2 3 7 12.5
    2 3 7 20.2
    2 3 7 11.2
    -2 -3 -7 15.9
    -2 -3 -7 18.5
    -2 -3 -7 14.5
    2 3 8 592.4
    2 3 8 702.4
    2 3 8 602.9
    -2 -3 -8 586.7
    -2 -3 -8 558.6
    -2 -3 -8 528.2
    2 3 9 211.6
    2 3 9 242.4
    2 3 9 230.4
    -2 -3 -9 205.8
    -2 -3 -9 202.6
    2 3 10 9.5
    2 3 10 8.8
    -2 -3 -10 -3.2
    2 3 11 0.8
    2 3 11 0.3
    -2 -3 -11 0.4
    2 3 12 6.6
    2 3 12 3
    -2 -3 -12 -5.4
    2 3 13 88.4
    2 3 13 99.6
    -2 -3 -13 86
    2 3 14 1.9
    2 3 14 4.2
    -2 -3 -14 -1.1
    2 3 15 41.9
    2 3 15 37.5
    -2 -3 -15 38
    2 3 16 44.9
    2 3 16 51
    -2 -3 -16 45.7
    2 3 17 224.1
    2 3 17 229.2
    -2 -3 -17 206.9
    2 3 18 27.3
    -2 -3 -18 23.1
    2 3 19 9.6
    -2 -3 -19 4.5
    2 3 20 0.7
    -2 -3 -20 7.2
    -2 -3 -21 6.6
    -2 -3 -21 -3.6
    -2 -3 -22 -0.6
    -2 -3 -22 -3.8
    -2 -3 -23 4.1
    -2 -3 -23 6.8
    -2 -3 -24 -2.7
    -2 -3 -24 0.5
    -2 -3 -25 -4.5
    -2 -3 -26 9.9
    -2 -3 -26 3.4
    2 4 -26 -10.4
    2 4 -24 -3.2
    2 4 -23 2.4
    2 4 -22 6.2
    2 4 -21 3.3
    2 4 -20 -12.3
    2 4 -19 -1.6
    2 4 -18 4.9
    2 4 -17 84
    -2 -4 17 142.7
    2 4 -16 12.5
    -2 -4 16 14.1
    2 4 -15 14.4
    -2 -4 15 20.9
    2 4 -14 21.4
    -2 -4 14 10.8
    2 4 -13 73.2
    -2 -4 13 78.9
    2 4 -12 2.8
    -2 -4 12 3.7
    2 4 -11 2.8
    -2 -4 11 4.8
    2 4 -10 75.9
    -2 -4 10 98.9
    -2 -4 10 89.2
    2 4 -9 43.9
    -2 -4 9 48.9
    -2 -4 9 42.7
    2 4 -8 111
    -2 -4 8 128
    -2 -4 8 122.4
    2 4 -7 381.3
    -2 -4 7 418.1
    -2 -4 7 396.1
    2 4 -6 114
    -2 -4 6 119.9
    -2 -4 6 107.7
    2 4 -5 1.5
    -2 -4 5 1.1
    -2 -4 5 5.1
    2 4 -4 41.7
    -2 -4 4 41.7
    2 4 -3 9.5
    -2 -4 3 6.5
    -2 -4 3 9.4
    2 4 -2 20.9
    -2 -4 2 26.9
    -2 -4 2 22.7
    2 4 -1 20.7
    2 4 -1 21.6
    -2 -4 1 22
    -2 -4 1 18.7
    2 4 0 62
    2 4 0 67.6
    2 4 0 63.3
    -2 -4 0 65.3
    -2 -4 0 62.5
    -2 -4 0 55.9
    2 4 1 19.1
    2 4 1 18.3
    2 4 1 24.5
    -2 -4 -1 17.7
    -2 -4 -1 17
    -2 -4 -1 15.3
    2 4 2 20.4
    2 4 2 25.2
    2 4 2 20.3
    -2 -4 -2 22
    -2 -4 -2 24.7
    -2 -4 -2 21
    2 4 3 10.5
    2 4 3 2.7
    -2 -4 -3 2.8
    -2 -4 -3 9.4
    -2 -4 -3 5.8
    2 4 4 41.6
    2 4 4 46.5
    -2 -4 -4 30.9
    -2 -4 -4 43.9
    -2 -4 -4 36.7
    2 4 5 9.1
    2 4 5 1.5
    -2 -4 -5 6.7
    -2 -4 -5 -0.2
    -2 -4 -5 9.2
    2 4 6 128.7
    2 4 6 107.9
    -2 -4 -6 109.7
    -2 -4 -6 123.7
    2 4 7 357.4
    2 4 7 440.6
    2 4 7 361
    -2 -4 -7 355
    -2 -4 -7 344.5
    -2 -4 -7 323.3
    2 4 8 108.3
    2 4 8 141.8
    2 4 8 113.3
    -2 -4 -8 105
    -2 -4 -8 112.7
    -2 -4 -8 96.5
    2 4 9 33.7
    2 4 9 38.7
    -2 -4 -9 38.1
    -2 -4 -9 35.2
    -2 -4 -9 33.3
    2 4 10 90.2
    2 4 10 87
    -2 -4 -10 74.2
    2 4 11 2.8
    2 4 11 -0.4
    -2 -4 -11 2.8
    2 4 12 3.1
    2 4 12 1.6
    -2 -4 -12 2.7
    2 4 13 69
    2 4 13 84.2
    -2 -4 -13 71.6
    2 4 14 18.8
    2 4 14 12.2
    -2 -4 -14 8.4
    2 4 15 15
    2 4 15 11.5
    -2 -4 -15 13.6
    2 4 16 15
    2 4 16 18.2
    -2 -4 -16 13
    2 4 17 100.4
    2 4 17 92.6
    -2 -4 -17 83.2
    2 4 18 4.1
    -2 -4 -18 3.2
    2 4 19 0.3
    -2 -4 -19 -4.1
    -2 -4 -20 5.9
    -2 -4 -21 -0.1
    -2 -4 -22 -4
    -2 -4 -22 6.5
    -2 -4 -23 3.7
    -2 -4 -23 5.7
    -2 -4 -24 4.2
    -2 -4 -24 7.5
    -2 -4 -25 3.2
    -2 -4 -26 -7.6
    2 5 -26 -6.8
    2 5 -24 8.5
    2 5 -23 -0.4
    2 5 -22 4
    2 5 -21 5.7
    2 5 -20 1.3
    2 5 -19 -8.4
    2 5 -18 5.8
    2 5 -17 11.5
    2 5 -16 26.7
    -2 -5 16 21.7
    2 5 -15 15.2
    -2 -5 15 12.8
    2 5 -14 44.3
    -2 -5 14 59.3
    2 5 -13 -5.7
    -2 -5 13 -5.2
    2 5 -12 1.1
    -2 -5 12 7.3
    -2 -5 12 -1.7
    2 5 -11 5
    -2 -5 11 8.4
    -2 -5 11 8
    2 5 -10 3.1
    -2 -5 10 1.1
    -2 -5 10 3.5
    2 5 -9 3.1
    -2 -5 9 -2.9
    -2 -5 9 4.1
    2 5 -8 54.2
    -2 -5 8 47.8
    -2 -5 8 51.5
    2 5 -7 252.4
    -2 -5 7 258.7
    -2 -5 7 242.2
    2 5 -6 11.6
    -2 -5 6 9.7
    -2 -5 6 6
    2 5 -5 91.2
    -2 -5 5 87.7
    -2 -5 5 67.7
    2 5 -4 24.5
    -2 -5 4 30.8
    -2 -5 4 31.3
    2 5 -3 42.8
    -2 -5 3 48.3
    -2 -5 3 45
    -2 -5 3 39.3
    2 5 -2 -5.9
    -2 -5 2 -0.4
    -2 -5 2 -2.5
    -2 -5 2 -0.9
    2 5 -1 10.3
    2 5 -1 11.5
    -2 -5 1 7.7
    -2 -5 1 10.3
    -2 -5 1 8.5
    2 5 0 21.3
    2 5 0 30.1
    2 5 0 25.4
    -2 -5 0 27.8
    -2 -5 0 30.7
    -2 -5 0 28.5
    2 5 1 0.6
    2 5 1 11.3
    2 5 1 8.7
    -2 -5 -1 4.6
    -2 -5 -1 10.2
    -2 -5 -1 5.9
    2 5 2 -3.7
    2 5 2 -4
    2 5 2 -2.4
    -2 -5 -2 -1.3
    -2 -5 -2 -6
    2 5 3 43.5
    2 5 3 47
    2 5 3 41
    -2 -5 -3 44.4
    -2 -5 -3 33.7
    2 5 4 24.7
    2 5 4 32.2
    -2 -5 -4 22
    -2 -5 -4 23.5
    -2 -5 -4 29.4
    2 5 5 96
    2 5 5 85.3
    -2 -5 -5 71.4
    -2 -5 -5 87.5
    -2 -5 -5 85.5
    2 5 6 0.9
    -2 -5 -6 8.7
    -2 -5 -6 13.8
    -2 -5 -6 5
    2 5 7 272.2
    2 5 7 224.9
    -2 -5 -7 202.3
    -2 -5 -7 245.8
    -2 -5 -7 203.3
    2 5 8 53.6
    2 5 8 54.4
    -2 -5 -8 43.8
    -2 -5 -8 50.6
    -2 -5 -8 44.1
    -2 -5 -8 42.1
    2 5 9 6.6
    2 5 9 5.3
    -2 -5 -9 5.7
    -2 -5 -9 4.5
    -2 -5 -9 9.1
    2 5 10 0.4
    -2 -5 -10 5
    -2 -5 -10 1.6
    2 5 11 7.7
    2 5 11 8.3
    -2 -5 -11 3.8
    2 5 12 2.9
    2 5 12 1.5
    -2 -5 -12 4
    2 5 13 -4.6
    2 5 13 1.3
    -2 -5 -13 1.6
    2 5 14 33.1
    2 5 14 50.5
    -2 -5 -14 35.5
    2 5 15 9.2
    2 5 15 10.7
    -2 -5 -15 6.3
    2 5 16 18
    2 5 16 23.5
    -2 -5 -16 20.7
    2 5 17 6.4
    -2 -5 -17 6.1
    2 5 18 3.1
    -2 -5 -18 3.7
    -2 -5 -19 -6.7
    -2 -5 -20 4.6
    -2 -5 -21 18.5
    -2 -5 -22 7.2
    -2 -5 -23 3.7
    -2 -5 -24 13.5
    -2 -5 -24 14.1
    -2 -5 -25 -9.8
    2 6 -26 -0.7
    2 6 -24 15.3
    2 6 -23 9.8
    2 6 -22 -3.7
    2 6 -21 -3.1
    2 6 -20 -3.9
    2 6 -19 10.9
    2 6 -18 9.8
    2 6 -17 -3.3
    2 6 -16 8.7
    -2 -6 16 26.7
    2 6 -15 -7.5
    -2 -6 15 1.8
    2 6 -14 -2.3
    -2 -6 14 4.1
    2 6 -13 0.9
    -2 -6 13 1.5
    -2 -6 13 0.5
    2 6 -12 2.6
    -2 -6 12 -1
    -2 -6 12 -0.7
    2 6 -11 40.8
    -2 -6 11 33.1
    -2 -6 11 38.7
    2 6 -10 -0.7
    -2 -6 10 8.1
    -2 -6 10 -2
    2 6 -9 17.9
    -2 -6 9 9.8
    -2 -6 9 9
    2 6 -8 6.5
    -2 -6 8 18.6
    -2 -6 8 16.8
    2 6 -7 256.6
    -2 -6 7 232.9
    -2 -6 7 225.4
    2 6 -6 2.3
    -2 -6 6 4.1
    -2 -6 6 4.6
    -2 -6 6 1.2
    2 6 -5 320.1
    -2 -6 5 303.3
    -2 -6 5 259.5
    -2 -6 5 241
    2 6 -4 18.3
    -2 -6 4 13.5
    -2 -6 4 20
    -2 -6 4 20.6
    -2 -6 4 22.1
    2 6 -3 145.1
    -2 -6 3 140.2
    -2 -6 3 135.3
    -2 -6 3 123.4
    2 6 -2 37
    2 6 -2 24.1
    -2 -6 2 22.6
    -2 -6 2 26
    -2 -6 2 21.9
    2 6 -1 39.3
    2 6 -1 34
    -2 -6 1 47.8
    -2 -6 1 38.2
    -2 -6 1 39.9
    2 6 0 15.3
    2 6 0 15.6
    2 6 0 12.3
    -2 -6 0 18.1
    -2 -6 0 20.6
    -2 -6 0 13.8
    2 6 1 40.1
    2 6 1 42
    2 6 1 33.2
    -2 -6 -1 40.7
    -2 -6 -1 41.1
    2 6 2 23
    2 6 2 30.3
    2 6 2 24.4
    -2 -6 -2 24.7
    -2 -6 -2 25.5
    2 6 3 129.3
    2 6 3 139.3
    2 6 3 116.7
    -2 -6 -3 122
    -2 -6 -3 126.5
    2 6 4 42.7
    2 6 4 17.4
    2 6 4 18.1
    -2 -6 -4 20.7
    -2 -6 -4 22.5
    2 6 5 308.1
    2 6 5 261.6
    -2 -6 -5 238.4
    -2 -6 -5 282.2
    2 6 6 10.4
    2 6 6 4.1
    -2 -6 -6 4
    -2 -6 -6 -3.1
    -2 -6 -6 3.2
    2 6 7 208.8
    -2 -6 -7 179.7
    -2 -6 -7 214.3
    -2 -6 -7 193.7
    2 6 8 19.8
    -2 -6 -8 17.8
    -2 -6 -8 21.2
    -2 -6 -8 11.2
    2 6 9 10.9
    -2 -6 -9 2.8
    -2 -6 -9 10.5
    -2 -6 -9 7.9
    -2 -6 -9 9.7
    2 6 10 -0.8
    -2 -6 -10 -8.4
    -2 -6 -10 -0.5
    -2 -6 -10 -0.3
    2 6 11 27.3
    2 6 11 38.6
    -2 -6 -11 46.2
    -2 -6 -11 36.4
    2 6 12 -6.3
    2 6 12 -1.1
    -2 -6 -12 3.2
    2 6 13 0.5
    2 6 13 0.1
    -2 -6 -13 -1.6
    2 6 14 -2.9
    2 6 14 4.8
    -2 -6 -14 8.1
    2 6 15 3.6
    2 6 15 -1.6
    -2 -6 -15 -2.9
    2 6 16 19.3
    2 6 16 5.8
    -2 -6 -16 2.8
    2 6 17 -2.1
    -2 -6 -17 4
    2 6 18 26.8
    -2 -6 -18 23
    -2 -6 -19 17
    -2 -6 -20 -9.7
    -2 -6 -21 -4.3
    -2 -6 -22 2.5
    -2 -6 -23 15.2
    -2 -6 -24 9.6
    -2 -6 -25 -0.4
    -2 -6 -25 -9.8
    2 7 -25 -3.9
    2 7 -24 26.2
    2 7 -23 1.1
    2 7 -22 4.4
    2 7 -21 10.8
    2 7 -20 -4.2
    2 7 -19 -10.3
    2 7 -18 6.4
    2 7 -17 -3.1
    2 7 -16 3
    2 7 -15 -0.1
    -2 -7 15 1.2
    2 7 -14 6.4
    -2 -7 14 7
    -2 -7 14 0.4
    2 7 -13 2
    -2 -7 13 -0.1
    -2 -7 13 0.3
    2 7 -12 80.3
    -2 -7 12 79.7
    -2 -7 12 76.9
    2 7 -11 7.5
    -2 -7 11 2.1
    -2 -7 11 8.6
    2 7 -10 11.3
    -2 -7 10 8.5
    -2 -7 10 7.8
    2 7 -9 2.3
    -2 -7 9 5
    -2 -7 9 8.3
    2 7 -8 -7.6
    -2 -7 8 3.4
    -2 -7 8 3.2
    -2 -7 8 3.7
    2 7 -7 112.8
    -2 -7 7 96.9
    -2 -7 7 88.5
    -2 -7 7 98
    2 7 -6 15.3
    -2 -7 6 16.6
    -2 -7 6 15.3
    -2 -7 6 11.6
    2 7 -5 -5
    -2 -7 5 -4.7
    -2 -7 5 -1.2
    -2 -7 5 0
    -2 -7 5 -1.6
    2 7 -4 26.2
    -2 -7 4 27.9
    -2 -7 4 21.2
    -2 -7 4 21.6
    -2 -7 4 15.5
    2 7 -3 3.3
    -2 -7 3 2.2
    -2 -7 3 3.4
    -2 -7 3 7.1
    2 7 -2 103.9
    2 7 -2 105
    -2 -7 2 116.8
    -2 -7 2 114.7
    -2 -7 2 105
    2 7 -1 257
    2 7 -1 265.6
    2 7 -1 248.2
    -2 -7 1 281
    -2 -7 1 258.2
    2 7 0 384.3
    2 7 0 426.7
    2 7 0 388.2
    -2 -7 0 438.6
    -2 -7 0 412.6
    2 7 1 255.9
    2 7 1 268.1
    2 7 1 231.5
    -2 -7 -1 256.5
    -2 -7 -1 252.4
    2 7 2 126
    2 7 2 114.7
    2 7 2 102.9
    -2 -7 -2 97.9
    -2 -7 -2 115.3
    2 7 3 3
    2 7 3 2.4
    2 7 3 0.3
    -2 -7 -3 -3.3
    -2 -7 -3 6.4
    2 7 4 22.7
    2 7 4 26.2
    2 7 4 20.2
    -2 -7 -4 23.9
    -2 -7 -4 22.4
    2 7 5 -0.2
    2 7 5 -0.8
    -2 -7 -5 -10.7
    -2 -7 -5 1.6
    -2 -7 -5 -1.8
    2 7 6 16.9
    -2 -7 -6 10.9
    -2 -7 -6 14.4
    -2 -7 -6 18.2
    2 7 7 90.1
    -2 -7 -7 68.9
    -2 -7 -7 89.3
    -2 -7 -7 82.8
    2 7 8 3.6
    -2 -7 -8 4.7
    -2 -7 -8 1.2
    -2 -7 -8 -0.1
    2 7 9 8.7
    -2 -7 -9 4.8
    -2 -7 -9 7.4
    -2 -7 -9 -1.1
    2 7 10 8.3
    -2 -7 -10 0.7
    -2 -7 -10 8
    -2 -7 -10 5.4
    2 7 11 8.2
    -2 -7 -11 -0.6
    -2 -7 -11 3.3
    2 7 12 66.2
    -2 -7 -12 64.3
    -2 -7 -12 66.3
    2 7 13 -5.7
    2 7 13 2.4
    -2 -7 -13 -4.6
    -2 -7 -13 -2.3
    2 7 14 2.2
    2 7 14 3.6
    -2 -7 -14 7.2
    -2 -7 -14 3.8
    2 7 15 -4.8
    2 7 15 2
    -2 -7 -15 -2.8
    -2 -7 -15 -3.7
    2 7 16 8.5
    -2 -7 -16 0.5
    2 7 17 6.3
    -2 -7 -17 6.7
    -2 -7 -18 10.9
    -2 -7 -19 3.7
    -2 -7 -20 4
    -2 -7 -21 3.7
    -2 -7 -22 7.9
    -2 -7 -23 2.7
    -2 -7 -25 -1.4
    2 8 -25 2.1
    2 8 -23 -11.1
    2 8 -22 4.6
    2 8 -21 20.9
    2 8 -20 -9.5
    2 8 -19 0.2
    2 8 -18 -0.3
    2 8 -17 2.2
    2 8 -16 3.3
    2 8 -15 14.8
    -2 -8 15 33.2
    -2 -8 15 14.7
    2 8 -14 8.7
    -2 -8 14 8.8
    -2 -8 14 3.6
    2 8 -13 100.1
    -2 -8 13 120.7
    -2 -8 13 95.8
    2 8 -12 11.9
    -2 -8 12 5.4
    -2 -8 12 2.6
    2 8 -11 2.7
    -2 -8 11 15
    -2 -8 11 5.4
    2 8 -10 28.5
    -2 -8 10 25.6
    -2 -8 10 23.4
    -2 -8 10 28
    2 8 -9 30.8
    -2 -8 9 19.6
    -2 -8 9 24.6
    -2 -8 9 17.1
    2 8 -8 70.9
    -2 -8 8 59.2
    -2 -8 8 56.3
    -2 -8 8 61.7
    2 8 -7 0.7
    -2 -8 7 -2.1
    -2 -8 7 -1
    -2 -8 7 0.5
    2 8 -6 86.7
    -2 -8 6 76
    -2 -8 6 81.3
    -2 -8 6 71.1
    -2 -8 6 74.9
    2 8 -5 88.3
    -2 -8 5 86.1
    -2 -8 5 82.7
    -2 -8 5 68.2
    -2 -8 5 74.7
    2 8 -4 121.7
    -2 -8 4 130.1
    -2 -8 4 114.2
    -2 -8 4 97.7
    -2 -8 4 83.1
    2 8 -3 259.2
    2 8 -3 245.2
    -2 -8 3 291.4
    -2 -8 3 260.1
    -2 -8 3 230
    -2 -8 3 189.8
    2 8 -2 16.6
    2 8 -2 10.8
    -2 -8 2 15
    -2 -8 2 14.2
    2 8 -1 102.9
    2 8 -1 107
    2 8 -1 98.2
    -2 -8 1 105.5
    -2 -8 1 102.7
    2 8 0 48.5
    2 8 0 49.8
    2 8 0 41
    -2 -8 0 43.3
    -2 -8 0 44.8
    2 8 1 103.1
    2 8 1 104.7
    2 8 1 94.2
    -2 -8 -1 101.5
    -2 -8 -1 94
    2 8 2 21.5
    2 8 2 19.6
    2 8 2 16.5
    -2 -8 -2 18.6
    -2 -8 -2 20.5
    2 8 3 250.4
    2 8 3 259.1
    2 8 3 221.3
    -2 -8 -3 235.6
    -2 -8 -3 238.8
    2 8 4 117.3
    2 8 4 123.3
    2 8 4 110.9
    -2 -8 -4 99.9
    -2 -8 -4 106.6
    2 8 5 80.3
    2 8 5 86
    2 8 5 71.7
    -2 -8 -5 64.8
    -2 -8 -5 76.7
    -2 -8 -5 65.6
    2 8 6 68.3
    -2 -8 -6 57.9
    -2 -8 -6 74.3
    -2 -8 -6 62.7
    2 8 7 -0.3
    -2 -8 -7 -2.3
    -2 -8 -7 -3.9
    -2 -8 -7 -4.4
    2 8 8 57.6
    -2 -8 -8 41.1
    -2 -8 -8 62
    -2 -8 -8 50.3
    2 8 9 24.3
    -2 -8 -9 11.4
    -2 -8 -9 17.9
    -2 -8 -9 18.4
    2 8 10 27.6
    -2 -8 -10 20.2
    -2 -8 -10 35.8
    2 8 11 -3.3
    -2 -8 -11 0.8
    -2 -8 -11 4.4
    2 8 12 1.1
    -2 -8 -12 -0.7
    -2 -8 -12 -0.8
    2 8 13 97.5
    -2 -8 -13 77.7
    -2 -8 -13 81.6
    2 8 14 7.4
    -2 -8 -14 -2.8
    -2 -8 -14 5.3
    2 8 15 10.2
    -2 -8 -15 15.2
    -2 -8 -15 40.2
    2 8 16 9.1
    -2 -8 -16 0.8
    -2 -8 -17 -5.6
    -2 -8 -18 2.5
    -2 -8 -19 -4.8
    -2 -8 -20 -1.4
    -2 -8 -21 36.6
    -2 -8 -22 -3.7
    -2 -8 -23 -0.4
    -2 -8 -25 19.9
    2 9 -25 9.2
    2 9 -23 12.6
    2 9 -22 -5.3
    2 9 -21 11.5
    2 9 -20 4.2
    2 9 -19 2.1
    2 9 -18 4.1
    2 9 -17 4.1
    2 9 -16 7.6
    -2 -9 16 8.5
    2 9 -15 44.8
    -2 -9 15 40.8
    2 9 -14 0.7
    -2 -9 14 12.4
    -2 -9 14 5.4
    2 9 -13 13.8
    -2 -9 13 21.7
    -2 -9 13 19.1
    -2 -9 13 19.4
    2 9 -12 15.9
    -2 -9 12 24.4
    -2 -9 12 19.7
    -2 -9 12 6.9
    2 9 -11 11.3
    -2 -9 11 13
    -2 -9 11 10.6
    -2 -9 11 13.1
    2 9 -10 75
    -2 -9 10 78.5
    -2 -9 10 51.8
    -2 -9 10 74.4
    2 9 -9 22.6
    -2 -9 9 16.3
    -2 -9 9 15
    -2 -9 9 13.2
    2 9 -8 81.1
    -2 -9 8 87.3
    -2 -9 8 73.1
    -2 -9 8 67.9
    2 9 -7 7.3
    -2 -9 7 8.1
    -2 -9 7 5.4
    -2 -9 7 5
    2 9 -6 35.3
    -2 -9 6 21.2
    -2 -9 6 27
    -2 -9 6 27.5
    -2 -9 6 20.6
    2 9 -5 14.3
    -2 -9 5 8.3
    -2 -9 5 9.7
    -2 -9 5 5.8
    -2 -9 5 6.5
    2 9 -4 -3.5
    -2 -9 4 6.1
    -2 -9 4 -2.9
    -2 -9 4 6.9
    2 9 -3 24.4
    2 9 -3 22.4
    -2 -9 3 28
    -2 -9 3 24.5
    -2 -9 3 23.3
    2 9 -2 -2.2
    2 9 -2 -2.7
    -2 -9 2 -1.4
    -2 -9 2 -1.4
    -2 -9 2 -1.8
    2 9 -1 256.6
    2 9 -1 270.9
    2 9 -1 243.1
    -2 -9 1 287.5
    -2 -9 1 260.5
    2 9 0 245.7
    2 9 0 256.3
    2 9 0 235.5
    -2 -9 0 271.8
    -2 -9 0 243
    2 9 1 268.1
    2 9 1 271.9
    2 9 1 235.1
    -2 -9 -1 279.5
    -2 -9 -1 247.8
    2 9 2 -5.5
    2 9 2 0.1
    2 9 2 -1.6
    -2 -9 -2 0.1
    -2 -9 -2 -2.4
    2 9 3 35.9
    2 9 3 20.9
    -2 -9 -3 25.9
    -2 -9 -3 21.1
    2 9 4 -2.5
    2 9 4 -2.2
    2 9 4 4.7
    -2 -9 -4 3.2
    -2 -9 -4 1.8
    2 9 5 10.6
    2 9 5 11.3
    -2 -9 -5 9.9
    -2 -9 -5 4.3
    2 9 6 27.9
    -2 -9 -6 24.4
    -2 -9 -6 23.7
    -2 -9 -6 30.2
    2 9 7 2.1
    -2 -9 -7 3.1
    -2 -9 -7 3.5
    -2 -9 -7 7.8
    2 9 8 58
    -2 -9 -8 56.9
    2 9 9 21.1
    -2 -9 -9 6.8
    -2 -9 -9 21.6
    -2 -9 -9 18.9
    2 9 10 69.2
    -2 -9 -10 61.7
    -2 -9 -10 72.1
    2 9 11 10.1
    -2 -9 -11 13.2
    -2 -9 -11 20.6
    -2 -9 -11 12.3
    2 9 12 17.9
    -2 -9 -12 6.3
    -2 -9 -12 11.7
    2 9 13 24.6
    -2 -9 -13 17.7
    -2 -9 -13 15.5
    2 9 14 4.9
    -2 -9 -14 8.3
    -2 -9 -14 3.1
    2 9 15 39.8
    -2 -9 -15 29.8
    -2 -9 -16 13.2
    -2 -9 -17 13.6
    -2 -9 -18 -7.5
    -2 -9 -19 2.5
    -2 -9 -20 -6.6
    -2 -9 -21 10.3
    -2 -9 -22 -2.4
    -2 -9 -23 -3.5
    -2 -9 -24 1.5
    -2 -9 -25 6.1
    2 10 -24 4.3
    2 10 -22 -3.8
    2 10 -21 0.9
    2 10 -20 2.8
    2 10 -19 0.7
    2 10 -18 1.2
    -2 -10 18 2.8
    2 10 -17 20.7
    -2 -10 17 32.6
    -2 -10 17 23.5
    2 10 -16 47.3
    -2 -10 16 50.9
    -2 -10 16 47.6
    2 10 -15 1.2
    -2 -10 15 -5.1
    -2 -10 15 -0.1
    2 10 -14 14.5
    -2 -10 14 -2
    -2 -10 14 1
    2 10 -13 89.5
    -2 -10 13 96.4
    -2 -10 13 87.1
    -2 -10 13 93.4
    2 10 -12 76.7
    -2 -10 12 17.3
    -2 -10 12 20.1
    -2 -10 12 11.9
    2 10 -11 710.1
    -2 -10 11 764.4
    -2 -10 11 614.2
    -2 -10 11 701.1
    2 10 -10 14.7
    -2 -10 10 18.5
    -2 -10 10 12.1
    -2 -10 10 8.6
    2 10 -9 26.6
    -2 -10 9 19
    -2 -10 9 26.2
    -2 -10 9 19.1
    -2 -10 9 19.6
    2 10 -8 6.2
    -2 -10 8 -0.2
    -2 -10 8 -0.6
    -2 -10 8 -1.7
    2 10 -7 59.8
    -2 -10 7 59.7
    -2 -10 7 44.4
    -2 -10 7 49.6
    2 10 -6 7.1
    -2 -10 6 7.5
    -2 -10 6 9.8
    -2 -10 6 3.9
    2 10 -5 13.7
    -2 -10 5 14.3
    -2 -10 5 13.9
    -2 -10 5 7.3
    2 10 -4 0
    -2 -10 4 -1.7
    -2 -10 4 -0.9
    -2 -10 4 -8.2
    2 10 -3 262.5
    -2 -10 3 286
    -2 -10 3 257.5
    -2 -10 3 212.1
    2 10 -2 19.6
    2 10 -2 18.8
    -2 -10 2 19.5
    -2 -10 2 21.3
    -2 -10 2 21.7
    2 10 -1 32.7
    2 10 -1 31.5
    -2 -10 1 36
    -2 -10 1 26
    -2 -10 1 23.4
    2 10 0 94.5
    2 10 0 105.7
    -2 -10 0 99.2
    -2 -10 0 91.5
    2 10 1 26.8
    2 10 1 37.9
    2 10 1 38.6
    -2 -10 -1 29.2
    -2 -10 -1 35
    2 10 2 15.8
    2 10 2 22.9
    2 10 2 18.8
    -2 -10 -2 15.3
    -2 -10 -2 18.4
    2 10 3 264.5
    2 10 3 269.2
    2 10 3 222.2
    -2 -10 -3 257
    -2 -10 -3 255.6
    2 10 4 2.8
    2 10 4 2.2
    2 10 4 3.6
    -2 -10 -4 -0.1
    -2 -10 -4 0.1
    2 10 5 12.8
    2 10 5 13.1
    -2 -10 -5 3.8
    -2 -10 -5 11.8
    2 10 6 11.9
    2 10 6 10.1
    -2 -10 -6 9
    -2 -10 -6 4.4
    -2 -10 -6 12.6
    2 10 7 40.8
    -2 -10 -7 44.6
    -2 -10 -7 43.3
    -2 -10 -7 46.5
    2 10 8 0.2
    -2 -10 -8 2.1
    -2 -10 -8 5.2
    -2 -10 -8 1.8
    2 10 9 22.5
    -2 -10 -9 14.1
    -2 -10 -9 19.7
    -2 -10 -9 17.3
    2 10 10 12.2
    -2 -10 -10 11.3
    2 10 11 659.4
    -2 -10 -11 550
    -2 -10 -11 660.7
    2 10 12 18.7
    -2 -10 -12 19.3
    -2 -10 -12 15.6
    2 10 13 103.8
    -2 -10 -13 71
    -2 -10 -13 75.5
    -2 -10 -14 -4.1
    -2 -10 -15 -1.5
    -2 -10 -16 50.2
    -2 -10 -17 35.6
    -2 -10 -18 -4.5
    -2 -10 -19 -3.8
    -2 -10 -20 10.1
    -2 -10 -21 -1.8
    -2 -10 -22 1.8
    -2 -10 -24 -16.7
    2 11 -24 5.9
    2 11 -23 -6.6
    -2 -11 23 1.6
    2 11 -22 -4
    -2 -11 22 -1.6
    2 11 -21 12
    -2 -11 21 7.8
    2 11 -20 2.9
    -2 -11 20 1.5
    2 11 -19 2.6
    -2 -11 19 1.4
    2 11 -18 4.1
    -2 -11 18 7.3
    2 11 -17 4.6
    -2 -11 17 2.8
    -2 -11 17 7.3
    2 11 -16 -2
    -2 -11 16 3.1
    -2 -11 16 0.3
    2 11 -15 2.6
    -2 -11 15 1
    -2 -11 15 -2.1
    2 11 -14 47.5
    -2 -11 14 46.2
    2 11 -13 16.9
    -2 -11 13 6.9
    2 11 -12 15.2
    -2 -11 12 19.6
    -2 -11 12 8.3
    -2 -11 12 16.6
    2 11 -11 399.5
    -2 -11 11 453.1
    -2 -11 11 364.4
    -2 -11 11 429.1
    2 11 -10 18.5
    -2 -11 10 3.2
    -2 -11 10 7.4
    -2 -11 10 12.5
    2 11 -9 2.8
    -2 -11 9 13
    -2 -11 9 5.2
    -2 -11 9 4
    2 11 -8 25.9
    -2 -11 8 22
    -2 -11 8 15.8
    -2 -11 8 19.8
    2 11 -7 100.1
    -2 -11 7 95.3
    -2 -11 7 73.3
    -2 -11 7 87.8
    2 11 -6 34.7
    -2 -11 6 34.7
    -2 -11 6 31.5
    -2 -11 6 24
    2 11 -5 13.8
    -2 -11 5 20.9
    -2 -11 5 19.7
    -2 -11 5 14.9
    2 11 -4 98.7
    2 11 -4 100.3
    -2 -11 4 96.2
    -2 -11 4 84.3
    -2 -11 4 93.5
    2 11 -3 6.8
    2 11 -3 0.5
    -2 -11 3 2.7
    -2 -11 3 -3.4
    -2 -11 3 -3.8
    2 11 -2 5.5
    2 11 -2 6.4
    -2 -11 2 5.2
    -2 -11 2 5.8
    -2 -11 2 3.2
    2 11 -1 -1
    2 11 -1 3.4
    2 11 -1 4.9
    -2 -11 1 2.4
    -2 -11 1 3.9
    -2 -11 1 3.1
    2 11 0 74.3
    2 11 0 71.3
    2 11 0 55.1
    -2 -11 0 70.1
    -2 -11 0 62.9
    -2 -11 0 53.7
    2 11 1 6
    2 11 1 3.6
    2 11 1 3.4
    -2 -11 -1 10.4
    -2 -11 -1 6.4
    2 11 2 6.1
    2 11 2 4.1
    2 11 2 2.2
    -2 -11 -2 5
    -2 -11 -2 2.3
    2 11 3 2.5
    2 11 3 2.7
    2 11 3 -0.6
    -2 -11 -3 5
    -2 -11 -3 1.3
    2 11 4 96.4
    2 11 4 92.4
    2 11 4 78.9
    -2 -11 -4 84.9
    -2 -11 -4 88.6
    2 11 5 16.5
    2 11 5 14.2
    -2 -11 -5 19.9
    -2 -11 -5 12.7
    2 11 6 24.8
    2 11 6 21.1
    -2 -11 -6 21.2
    -2 -11 -6 27.3
    -2 -11 -6 26.3
    2 11 7 73.7
    -2 -11 -7 49.6
    -2 -11 -7 77.4
    -2 -11 -7 74.4
    2 11 8 20.6
    -2 -11 -8 12.3
    -2 -11 -8 21.6
    -2 -11 -8 10.2
    -2 -11 -9 3.7
    -2 -11 -9 8.2
    -2 -11 -9 2
    -2 -11 -10 0.3
    -2 -11 -10 11.9
    2 11 11 390.8
    -2 -11 -11 322.8
    -2 -11 -11 416.3
    2 11 12 17.2
    -2 -11 -12 17.8
    -2 -11 -12 19
    -2 -11 -12 15.8
    -2 -11 -13 -6.2
    -2 -11 -14 47.4
    -2 -11 -15 -2
    -2 -11 -16 -10.3
    -2 -11 -17 8.5
    -2 -11 -18 9.5
    -2 -11 -19 1.3
    -2 -11 -20 10.7
    -2 -11 -21 13.6
    -2 -11 -22 2.2
    -2 -11 -23 1.9
    -2 -11 -24 14.4
    2 12 -23 -1.5
    2 12 -21 -2
    -2 -12 21 -2.6
    2 12 -20 19.5
    -2 -12 20 6.6
    2 12 -19 25.1
    -2 -12 19 23.1
    2 12 -18 0.7
    -2 -12 18 4.4
    2 12 -17 5.2
    -2 -12 17 6.4
    2 12 -16 46
    -2 -12 16 41.4
    -2 -12 16 46.8
    2 12 -15 5.1
    -2 -12 15 -0.2
    -2 -12 15 -5
    -2 -12 15 -0.8
    2 12 -14 4.4
    -2 -12 14 3
    2 12 -13 2.1
    -2 -12 13 3.9
    2 12 -12 22.7
    -2 -12 12 25
    -2 -12 12 22.4
    2 12 -11 120.3
    -2 -12 11 117.9
    -2 -12 11 99.9
    -2 -12 11 117.9
    2 12 -10 103.1
    -2 -12 10 101.6
    -2 -12 10 90.2
    -2 -12 10 94.6
    2 12 -9 15.5
    -2 -12 9 28.7
    -2 -12 9 21.8
    -2 -12 9 24.2
    2 12 -8 30.6
    -2 -12 8 36.3
    -2 -12 8 31.3
    -2 -12 8 35.7
    2 12 -7 33.7
    -2 -12 7 37
    -2 -12 7 33.2
    -2 -12 7 33.8
    2 12 -6 40.3
    -2 -12 6 31
    -2 -12 6 32
    -2 -12 6 22.7
    2 12 -5 76.1
    -2 -12 5 82
    -2 -12 5 58.9
    -2 -12 5 68.6
    2 12 -4 2.5
    2 12 -4 2.7
    -2 -12 4 3.4
    -2 -12 4 3.5
    -2 -12 4 5.3
    2 12 -3 6.4
    2 12 -3 8.5
    -2 -12 3 12.1
    -2 -12 3 7.2
    -2 -12 3 11.7
    2 12 -2 14
    -2 -12 2 3.2
    -2 -12 2 11.4
    2 12 -1 9.8
    2 12 -1 5.6
    2 12 -1 6.7
    -2 -12 1 6.4
    -2 -12 1 7.4
    -2 -12 1 2.7
    2 12 0 1.4
    2 12 0 6.7
    -2 -12 0 9.4
    -2 -12 0 6.5
    -2 -12 0 3.6
    2 12 1 9.3
    2 12 1 6.7
    2 12 1 -0.8
    -2 -12 -1 7.5
    -2 -12 -1 3.9
    -2 -12 -1 9.3
    2 12 2 1.7
    2 12 2 4.3
    2 12 2 7.1
    -2 -12 -2 7.5
    -2 -12 -2 -0.9
    -2 -12 -2 1.6
    2 12 3 11.4
    2 12 3 8.6
    -2 -12 -3 10.8
    -2 -12 -3 9.9
    2 12 4 9.1
    2 12 4 3.5
    2 12 4 -0.6
    -2 -12 -4 4.9
    -2 -12 -4 5.4
    2 12 5 80.2
    2 12 5 52.5
    -2 -12 -5 75.8
    -2 -12 -5 61
    2 12 6 34.4
    2 12 6 25.1
    -2 -12 -6 23.2
    -2 -12 -6 29.3
    2 12 7 31.2
    -2 -12 -7 35.7
    -2 -12 -7 41.1
    -2 -12 -7 26.4
    2 12 8 33.5
    -2 -12 -8 27.5
    -2 -12 -8 25.5
    -2 -12 -8 36.3
    2 12 9 27.2
    -2 -12 -9 19.9
    -2 -12 -9 19.7
    2 12 10 92.4
    -2 -12 -10 74
    -2 -12 -10 86.6
    2 12 11 134.1
    -2 -12 -11 84.8
    -2 -12 -11 101.3
    -2 -12 -12 6.4
    -2 -12 -13 8.6
    -2 -12 -14 -0.7
    -2 -12 -15 4.1
    -2 -12 -16 28.8
    -2 -12 -17 7.2
    -2 -12 -18 6.1
    -2 -12 -19 31
    -2 -12 -20 14.7
    -2 -12 -21 -10.5
    -2 -12 -23 5.3
    2 13 -23 6.1
    2 13 -22 1
    -2 -13 21 19.9
    2 13 -20 1.8
    -2 -13 20 -0.1
    2 13 -19 8
    -2 -13 19 9.2
    2 13 -18 6.6
    2 13 -17 19.3
    -2 -13 17 20
    2 13 -16 7.4
    -2 -13 16 6.1
    -2 -13 16 10.1
    2 13 -15 80
    -2 -13 15 75.4
    -2 -13 15 82.9
    2 13 -14 28.3
    -2 -13 14 19.4
    -2 -13 14 31.3
    2 13 -13 24.8
    -2 -13 13 17.9
    -2 -13 13 19.8
    2 13 -12 49.6
    -2 -13 12 36.6
    -2 -13 12 47.4
    2 13 -11 72.8
    -2 -13 11 66.8
    -2 -13 11 69.1
    2 13 -10 42.1
    -2 -13 10 80.7
    -2 -13 10 32.9
    -2 -13 10 38
    2 13 -9 10.3
    -2 -13 9 6.7
    -2 -13 9 4.2
    -2 -13 9 6
    2 13 -8 -2.9
    -2 -13 8 -5.6
    -2 -13 8 -3
    -2 -13 8 2.6
    2 13 -7 99.3
    -2 -13 7 123.1
    -2 -13 7 100.7
    -2 -13 7 119
    2 13 -6 54.6
    -2 -13 6 54.2
    -2 -13 6 40.8
    -2 -13 6 36.7
    2 13 -5 115.1
    -2 -13 5 149.3
    -2 -13 5 134
    -2 -13 5 121.6
    2 13 -4 14
    2 13 -4 13.1
    -2 -13 4 9.5
    -2 -13 4 8
    -2 -13 4 12.1
    2 13 -3 12.7
    2 13 -3 4.3
    -2 -13 3 5.8
    -2 -13 3 3.5
    -2 -13 3 3.7
    2 13 -2 -1.6
    2 13 -2 2.8
    -2 -13 2 7.1
    -2 -13 2 7.9
    -2 -13 2 -4.2
    2 13 -1 34.8
    2 13 -1 31.8
    2 13 -1 31.7
    -2 -13 1 34.1
    -2 -13 1 33.5
    -2 -13 1 25.6
    2 13 0 -4.5
    2 13 0 0.3
    2 13 0 1.3
    -2 -13 0 -1
    -2 -13 0 -1.7
    -2 -13 0 -2
    2 13 1 43.6
    2 13 1 24.1
    2 13 1 22
    -2 -13 -1 30.3
    -2 -13 -1 39.1
    -2 -13 -1 20.9
    2 13 2 -1.7
    2 13 2 -1.2
    2 13 2 3.3
    -2 -13 -2 2.3
    -2 -13 -2 2.4
    -2 -13 -2 4.1
    2 13 3 1.9
    2 13 3 2.2
    2 13 3 6.5
    -2 -13 -3 3.3
    -2 -13 -3 5.8
    -2 -13 -3 1.2
    2 13 4 10.2
    2 13 4 12.2
    2 13 4 10.2
    -2 -13 -4 9.1
    -2 -13 -4 7.8
    2 13 5 121.5
    2 13 5 112.1
    -2 -13 -5 122.1
    -2 -13 -5 119.1
    2 13 6 59.9
    2 13 6 34.6
    -2 -13 -6 35.5
    -2 -13 -6 40.3
    2 13 7 116.5
    2 13 7 102.4
    -2 -13 -7 79.5
    -2 -13 -7 107
    -2 -13 -7 102.4
    2 13 8 2.8
    -2 -13 -8 1.7
    -2 -13 -8 -6
    -2 -13 -8 -4.3
    2 13 9 9.5
    -2 -13 -9 3.8
    -2 -13 -9 -0.9
    -2 -13 -10 35.3
    -2 -13 -10 63.1
    -2 -13 -11 55.9
    -2 -13 -12 47.3
    -2 -13 -13 16.6
    -2 -13 -14 14.6
    -2 -13 -15 68.7
    -2 -13 -16 10.8
    -2 -13 -17 1.7
    -2 -13 -18 11.2
    -2 -13 -19 -4.2
    -2 -13 -20 1.5
    -2 -13 -22 9.9
    -2 -13 -23 8.9
    2 14 -22 12.9
    2 14 -21 11
    2 14 -20 -1.9
    -2 -14 20 -0.4
    2 14 -19 22.1
    -2 -14 19 20.6
    2 14 -18 25
    -2 -14 18 22.1
    2 14 -17 47
    -2 -14 17 31.1
    2 14 -16 8.8
    -2 -14 16 8.5
    2 14 -15 14.8
    -2 -14 15 0.4
    -2 -14 15 12
    2 14 -14 -9.3
    -2 -14 14 -0.8
    -2 -14 14 0.7
    2 14 -13 8.5
    -2 -14 13 14.6
    -2 -14 13 21.9
    2 14 -12 34.3
    -2 -14 12 30.2
    -2 -14 12 30.1
    2 14 -11 3.2
    -2 -14 11 4.1
    -2 -14 11 4.9
    2 14 -10 43.2
    -2 -14 10 30.5
    -2 -14 10 41.5
    2 14 -9 101.8
    -2 -14 9 87.3
    -2 -14 9 93.9
    2 14 -8 40.6
    -2 -14 8 53.3
    -2 -14 8 35.1
    -2 -14 8 33.4
    2 14 -7 45.1
    -2 -14 7 42.8
    -2 -14 7 45.4
    -2 -14 7 38.3
    2 14 -6 -0.8
    -2 -14 6 -2
    -2 -14 6 -1.6
    -2 -14 6 -2.2
    2 14 -5 254.9
    -2 -14 5 298.8
    -2 -14 5 236.1
    -2 -14 5 249.1
    2 14 -4 165.1
    2 14 -4 159.1
    -2 -14 4 194.8
    -2 -14 4 155.9
    -2 -14 4 175.5
    2 14 -3 29
    2 14 -3 19
    -2 -14 3 25.1
    -2 -14 3 26.2
    -2 -14 3 17.6
    2 14 -2 9.5
    2 14 -2 2.9
    -2 -14 2 0
    -2 -14 2 -3.6
    -2 -14 2 -12
    2 14 -1 -3.5
    2 14 -1 2.8
    2 14 -1 4.9
    -2 -14 1 -0.9
    -2 -14 1 -0.1
    -2 -14 1 7.5
    2 14 0 15.5
    2 14 0 10.3
    2 14 0 8.8
    -2 -14 0 12.4
    -2 -14 0 7.1
    -2 -14 0 14.2
    2 14 1 6.2
    2 14 1 2.8
    2 14 1 -2.2
    -2 -14 -1 -0.5
    -2 -14 -1 -2.5
    -2 -14 -1 0.5
    2 14 2 21.4
    2 14 2 0.1
    2 14 2 1.8
    -2 -14 -2 2.3
    -2 -14 -2 0.9
    -2 -14 -2 15.6
    2 14 3 31.9
    2 14 3 18.9
    2 14 3 16.8
    -2 -14 -3 34.2
    -2 -14 -3 19.7
    -2 -14 -3 11.7
    2 14 4 174.7
    2 14 4 156.2
    2 14 4 132.2
    -2 -14 -4 169.2
    -2 -14 -4 163.9
    -2 -14 -4 125.6
    2 14 5 247
    2 14 5 220.2
    -2 -14 -5 251.6
    -2 -14 -5 249.7
    -2 -14 -5 173.5
    2 14 6 6.4
    2 14 6 2.3
    -2 -14 -6 -4.5
    -2 -14 -6 2
    2 14 7 31.7
    2 14 7 35.9
    -2 -14 -7 27.9
    -2 -14 -7 37.7
    -2 -14 -7 49.7
    2 14 8 42.6
    -2 -14 -8 32.4
    -2 -14 -8 56.7
    -2 -14 -8 23.8
    -2 -14 -9 73.6
    -2 -14 -10 27
    -2 -14 -11 0.8
    -2 -14 -12 25.8
    -2 -14 -13 26
    -2 -14 -13 18.2
    -2 -14 -14 4.8
    -2 -14 -15 10.7
    -2 -14 -16 10.6
    -2 -14 -17 38.8
    -2 -14 -18 10
    -2 -14 -19 15.2
    -2 -14 -20 3.4
    -2 -14 -22 -3.1
    2 15 -21 5.3
    2 15 -19 21.5
    -2 -15 19 16.1
    2 15 -18 14.7
    -2 -15 18 7.1
    2 15 -17 16.6
    -2 -15 17 4.8
    2 15 -16 4.6
    2 15 -15 -4.7
    -2 -15 15 2.7
    2 15 -14 8.5
    -2 -15 14 5.2
    -2 -15 14 11.7
    2 15 -13 12.8
    -2 -15 13 6.2
    -2 -15 13 8.5
    2 15 -12 17.2
    -2 -15 12 26.6
    -2 -15 12 21
    2 15 -11 6.1
    -2 -15 11 0.4
    -2 -15 11 0.3
    2 15 -10 3
    -2 -15 10 2.7
    -2 -15 10 1.8
    2 15 -9 15.2
    -2 -15 9 12.9
    -2 -15 9 24
    2 15 -8 150.4
    -2 -15 8 135.7
    -2 -15 8 151.8
    2 15 -7 -0.3
    -2 -15 7 5.3
    -2 -15 7 0.1
    2 15 -6 66.8
    -2 -15 6 113.5
    -2 -15 6 72
    -2 -15 6 75.5
    2 15 -5 253.7
    -2 -15 5 304.9
    -2 -15 5 258.3
    -2 -15 5 277.1
    2 15 -4 15.8
    2 15 -4 10.2
    -2 -15 4 21.8
    -2 -15 4 15.6
    -2 -15 4 11.5
    2 15 -3 7.2
    2 15 -3 1.1
    -2 -15 3 10.2
    -2 -15 3 -4.3
    -2 -15 3 -5.4
    2 15 -2 22.1
    2 15 -2 12.8
    -2 -15 2 9.9
    -2 -15 2 18.3
    -2 -15 2 12.6
    2 15 -1 15.6
    2 15 -1 10.5
    2 15 -1 7.6
    -2 -15 1 3.4
    -2 -15 1 22.6
    -2 -15 1 11.2
    2 15 0 90.3
    2 15 0 98.1
    2 15 0 80.6
    -2 -15 0 101.6
    -2 -15 0 90.3
    -2 -15 0 84.2
    2 15 1 17.3
    2 15 1 12
    2 15 1 7
    -2 -15 -1 9.6
    -2 -15 -1 20.4
    -2 -15 -1 10.7
    2 15 2 18.3
    2 15 2 15.6
    2 15 2 11.7
    -2 -15 -2 15.5
    -2 -15 -2 12.7
    -2 -15 -2 10.2
    2 15 3 6.7
    2 15 3 0.6
    2 15 3 -2.1
    -2 -15 -3 3.2
    -2 -15 -3 -0.4
    -2 -15 -3 -1.9
    2 15 4 33.1
    2 15 4 11.1
    2 15 4 8.9
    -2 -15 -4 17.8
    -2 -15 -4 12.6
    -2 -15 -4 11.2
    2 15 5 261.5
    2 15 5 225.5
    -2 -15 -5 270.9
    -2 -15 -5 252.2
    -2 -15 -5 203.2
    2 15 6 64.2
    2 15 6 64
    -2 -15 -6 99.2
    -2 -15 -6 73.3
    2 15 7 -3.6
    -2 -15 -7 9.7
    -2 -15 -7 7.1
    -2 -15 -8 139.3
    -2 -15 -9 23.1
    -2 -15 -10 1
    -2 -15 -11 -2.9
    -2 -15 -12 11.5
    -2 -15 -12 16.9
    -2 -15 -13 -4.7
    -2 -15 -14 1.4
    -2 -15 -15 -1.6
    -2 -15 -16 -7.3
    -2 -15 -17 15.8
    -2 -15 -18 3.5
    -2 -15 -19 20.8
    -2 -15 -21 1.5
    2 16 -20 -3.9
    2 16 -18 -6.7
    -2 -16 18 -2
    2 16 -17 7.9
    -2 -16 17 -4.4
    2 16 -16 17.3
    -2 -16 16 13.4
    2 16 -15 6.6
    -2 -16 15 -5.2
    2 16 -14 -1.3
    -2 -16 14 5
    2 16 -13 11.4
    -2 -16 13 10.6
    -2 -16 13 11.8
    2 16 -12 15.6
    -2 -16 12 17.5
    -2 -16 12 13.4
    2 16 -11 13.5
    -2 -16 11 15.4
    -2 -16 11 20.3
    2 16 -10 -3.3
    -2 -16 10 1
    -2 -16 10 0.8
    2 16 -9 3.6
    -2 -16 9 5
    -2 -16 9 4.8
    2 16 -8 -0.4
    -2 -16 8 -2.1
    -2 -16 8 2.8
    2 16 -7 6.6
    -2 -16 7 5.7
    -2 -16 7 13.7
    2 16 -6 1.2
    -2 -16 6 5.5
    -2 -16 6 11.8
    2 16 -5 45.3
    -2 -16 5 54.5
    -2 -16 5 47.5
    2 16 -4 52.7
    2 16 -4 44
    -2 -16 4 45.8
    -2 -16 4 45.5
    2 16 -3 27.4
    2 16 -3 25.9
    -2 -16 3 29
    -2 -16 3 31.4
    2 16 -2 7.1
    2 16 -2 9.2
    -2 -16 2 38.5
    -2 -16 2 8.9
    -2 -16 2 12.1
    2 16 -1 6.6
    2 16 -1 6
    2 16 -1 7.8
    -2 -16 1 34.6
    -2 -16 1 12.5
    -2 -16 1 17.2
    2 16 0 107.4
    2 16 0 108.9
    2 16 0 96.8
    -2 -16 0 141
    -2 -16 0 135.5
    -2 -16 0 116.8
    2 16 1 17.1
    2 16 1 9.2
    2 16 1 7
    -2 -16 -1 29.4
    -2 -16 -1 37.2
    2 16 2 9.4
    2 16 2 6.2
    2 16 2 10.1
    -2 -16 -2 29.8
    -2 -16 -2 8.3
    2 16 3 37.4
    2 16 3 28.3
    2 16 3 19.8
    -2 -16 -3 33.8
    2 16 4 53.5
    2 16 4 47.2
    2 16 4 58.2
    -2 -16 -4 50.1
    2 16 5 48.9
    2 16 5 52.7
    -2 -16 -5 61.5
    2 16 6 8.9
    -2 -16 -6 10.9
    2 16 7 6
    -2 -16 -7 14.8
    -2 -16 -7 -2.6
    -2 -16 -8 -1.5
    -2 -16 -9 -1.4
    -2 -16 -10 1
    -2 -16 -11 7.3
    -2 -16 -12 17.6
    -2 -16 -13 11.8
    -2 -16 -14 5.3
    -2 -16 -15 -10.1
    -2 -16 -16 15.6
    -2 -16 -17 6.8
    -2 -16 -18 3.5
    -2 -16 -20 14.2
    2 17 -19 -3.1
    2 17 -17 -2
    -2 -17 17 2.8
    2 17 -16 -1.4
    -2 -17 16 -1.8
    2 17 -15 -4.4
    -2 -17 15 -0.1
    2 17 -14 5
    -2 -17 14 0.8
    2 17 -13 4.9
    2 17 -12 8.6
    -2 -17 12 3.5
    2 17 -11 -6.9
    -2 -17 11 2.8
    2 17 -10 4
    -2 -17 10 8.3
    2 17 -9 -3.9
    -2 -17 9 -1.7
    2 17 -8 1.2
    -2 -17 8 5.1
    2 17 -7 6
    -2 -17 7 -4.8
    2 17 -6 9.5
    -2 -17 6 16.4
    2 17 -5 2.6
    -2 -17 5 6.8
    2 17 -4 12.7
    -2 -17 4 22.7
    2 17 -3 58.7
    2 17 -3 47.4
    -2 -17 3 49.9
    2 17 -2 5.9
    2 17 -2 9.7
    2 17 -1 -4.8
    2 17 -1 4.2
    2 17 -1 -0.9
    -2 -17 1 5.3
    2 17 0 1.4
    2 17 0 -0.9
    2 17 0 0.7
    -2 -17 0 3.3
    2 17 1 -3.7
    2 17 1 4.7
    2 17 1 4.4
    -2 -17 -1 2.8
    2 17 2 -3.6
    2 17 2 1.3
    2 17 2 5.3
    -2 -17 -2 -5.1
    2 17 3 51.4
    2 17 3 45.9
    -2 -17 -3 62
    2 17 4 17
    2 17 4 10.4
    -2 -17 -4 16.7
    2 17 5 2.1
    2 17 5 -0.7
    -2 -17 -5 3.2
    2 17 6 10.8
    -2 -17 -6 11.7
    2 17 7 0.5
    -2 -17 -7 -2.5
    -2 -17 -7 2.4
    -2 -17 -8 1.3
    -2 -17 -9 -1.2
    -2 -17 -10 6.6
    -2 -17 -11 2
    -2 -17 -12 4.9
    -2 -17 -13 -11.8
    -2 -17 -14 1.3
    -2 -17 -15 1
    -2 -17 -16 18.2
    -2 -17 -19 9.3
    2 18 -18 7.5
    2 18 -17 -3.7
    2 18 -15 8.1
    -2 -18 15 6.6
    2 18 -14 0.2
    -2 -18 14 1.1
    2 18 -13 4.3
    -2 -18 13 5.1
    2 18 -12 25.7
    -2 -18 12 16.7
    2 18 -11 8.5
    -2 -18 11 0.4
    2 18 -10 -1.6
    -2 -18 10 -0.9
    2 18 -9 1.9
    -2 -18 9 -3.1
    2 18 -8 -6
    -2 -18 8 0.3
    2 18 -7 -0.1
    -2 -18 7 -3.5
    2 18 -6 9.1
    -2 -18 6 16.6
    2 18 -5 1.5
    -2 -18 5 4.9
    2 18 -4 3.1
    2 18 -4 5.8
    2 18 -3 3.8
    2 18 -3 3.3
    -2 -18 3 1.5
    2 18 -2 31.1
    2 18 -2 31.2
    -2 -18 2 29.5
    2 18 -1 30.6
    2 18 -1 27.3
    2 18 -1 22.4
    -2 -18 1 26
    2 18 0 5.7
    2 18 0 4
    -2 -18 0 0.9
    2 18 1 29.9
    2 18 1 22.9
    -2 -18 -1 27.1
    2 18 2 28.4
    2 18 2 28
    2 18 3 3.9
    2 18 3 -1.2
    -2 -18 -3 -4.4
    2 18 4 -1.6
    2 18 4 -0.5
    -2 -18 -4 6.2
    2 18 5 1.2
    2 18 5 2.1
    2 18 6 5.8
    2 18 6 11.3
    -2 -18 -6 13
    2 18 7 1.5
    -2 -18 -7 -4.6
    -2 -18 -8 7.9
    -2 -18 -9 3.3
    -2 -18 -10 1.3
    -2 -18 -11 -4.8
    -2 -18 -12 14.2
    -2 -18 -13 -5.5
    -2 -18 -14 -3.2
    -2 -18 -15 1.2
    -2 -18 -17 7.1
    -2 -18 -18 7.8
    2 19 -17 2.5
    2 19 -16 -3.8
    2 19 -14 -0.1
    -2 -19 14 -0.3
    2 19 -13 5.3
    -2 -19 13 4.3
    2 19 -12 15.2
    -2 -19 12 10
    2 19 -11 0.2
    -2 -19 11 6.1
    2 19 -10 3.8
    -2 -19 10 2.9
    2 19 -9 6.2
    -2 -19 9 4
    2 19 -8 9.5
    -2 -19 8 11.1
    2 19 -7 -6.5
    -2 -19 7 -4.9
    2 19 -6 6.2
    -2 -19 6 2.8
    2 19 -5 -3.8
    -2 -19 5 -2.4
    2 19 -4 16.2
    -2 -19 4 10.6
    2 19 -3 24.5
    2 19 -2 -2.4
    2 19 -1 -7
    -2 -19 1 -2.4
    2 19 0 -0.6
    -2 -19 0 0.5
    2 19 1 -4.6
    2 19 1 -0.6
    -2 -19 -1 -1.7
    2 19 2 1.1
    2 19 2 2.8
    -2 -19 -2 -1.1
    2 19 3 21
    -2 -19 -3 16.3
    2 19 4 11.3
    2 19 4 8.4
    -2 -19 -4 12.2
    2 19 5 2.4
    2 19 5 -1.4
    2 19 6 4.5
    2 19 6 3.5
    2 19 7 0
    2 19 7 0.2
    -2 -19 -7 -3.1
    -2 -19 -8 3.1
    -2 -19 -9 -10.8
    -2 -19 -10 -1.2
    -2 -19 -11 10.7
    -2 -19 -12 13.9
    -2 -19 -13 -4.2
    -2 -19 -14 8.6
    -2 -19 -16 1.3
    -2 -19 -17 4.3
    2 20 -16 2.7
    2 20 -15 10.5
    2 20 -14 5.5
    -2 -20 13 -5.3
    2 20 -12 17.7
    -2 -20 12 2.4
    2 20 -11 24.5
    -2 -20 11 14.3
    2 20 -10 5.4
    -2 -20 10 8
    2 20 -9 1.2
    -2 -20 9 1.9
    2 20 -8 3.8
    -2 -20 8 13.2
    2 20 -7 18.7
    -2 -20 7 20.5
    2 20 -6 1.9
    -2 -20 6 -4.2
    2 20 -5 -6.3
    -2 -20 5 -4.2
    2 20 -4 10.1
    -2 -20 4 12.3
    2 20 -3 7.6
    -2 -20 3 3.8
    2 20 -2 -4.6
    -2 -20 2 2.9
    2 20 -1 0.8
    -2 -20 1 0.4
    2 20 0 -6.5
    2 20 1 6.3
    2 20 2 5.5
    -2 -20 -2 2.3
    2 20 3 0.5
    -2 -20 -3 1.2
    2 20 4 4.1
    -2 -20 -4 3.7
    2 20 5 -8.6
    2 20 6 -13.2
    2 20 7 21.9
    -2 -20 -7 19.7
    -2 -20 -8 16.3
    -2 -20 -9 2.7
    -2 -20 -10 21.7
    -2 -20 -11 19.8
    -2 -20 -12 0.4
    -2 -20 -14 16.1
    -2 -20 -15 1.2
    -2 -20 -16 12.3
    2 21 -14 -1.3
    2 21 -13 3.8
    -2 -21 11 -2
    2 21 -10 -0.1
    -2 -21 10 5.3
    2 21 -9 0.4
    -2 -21 9 5.8
    2 21 -8 -3.4
    -2 -21 8 4.1
    2 21 -7 0.5
    -2 -21 7 -4.8
    2 21 -6 -4
    -2 -21 6 -0.5
    2 21 -5 -9.8
    -2 -21 5 -3.6
    2 21 -4 -2.2
    -2 -21 4 -6.8
    2 21 -3 -8
    -2 -21 3 1.6
    2 21 -2 -7.4
    -2 -21 2 1.5
    2 21 -1 3.5
    -2 -21 1 12.6
    2 21 0 1.7
    -2 -21 0 -0.7
    2 21 1 -1.6
    -2 -21 -1 5.6
    2 21 2 5
    -2 -21 -2 4
    2 21 3 -1.1
    -2 -21 -3 5.3
    2 21 4 0
    -2 -21 -4 2.7
    2 21 5 -4.5
    2 21 6 -12.5
    2 21 7 0.1
    -2 -21 -7 -3.1
    -2 -21 -8 1.7
    -2 -21 -9 10.4
    -2 -21 -10 -18.2
    -2 -21 -13 -12.2
    -2 -21 -14 -4.2
    2 22 -13 -2.6
    2 22 -12 18.2
    2 22 -11 4.6
    2 22 -10 16
    -2 -22 10 6.1
    -2 -22 9 0.4
    -2 -22 8 13.5
    2 22 -7 8.2
    -2 -22 7 8.3
    2 22 -6 1.1
    -2 -22 6 -3.7
    2 22 -5 44.3
    2 22 -4 -3.8
    -2 -22 4 -2.2
    2 22 -3 69.1
    -2 -22 3 51.7
    2 22 -2 0.7
    -2 -22 2 5.7
    2 22 -1 6.7
    -2 -22 1 12.3
    2 22 0 2.5
    -2 -22 0 -4.6
    2 22 1 13
    -2 -22 -1 12.3
    -2 -22 -2 5.9
    2 22 3 50.2
    -2 -22 -3 44.1
    2 22 4 -7.1
    2 22 5 42.1
    2 22 6 -1.2
    2 22 7 1.4
    -2 -22 -7 4.5
    -2 -22 -11 -16.8
    -2 -22 -12 9.9
    2 23 -10 7.2
    2 23 -9 -4.2
    2 23 -8 17.8
    -2 -23 8 9.4
    2 23 -7 20.6
    -2 -23 7 21.9
    -2 -23 6 18.5
    -2 -23 5 0
    -2 -23 4 4.4
    -2 -23 3 15.2
    2 23 -2 3.1
    -2 -23 2 3.2
    2 23 -1 8.7
    -2 -23 1 2.7
    2 23 0 11
    -2 -23 0 6.6
    2 23 1 -7.6
    -2 -23 -1 -5.5
    2 23 2 3
    2 23 7 15.5
    -2 -23 -7 23.6
    -2 -23 -8 4
    -2 -23 -9 4.3
    -2 -23 -10 4.1
    2 24 -7 31.6
    2 24 -6 14.7
    2 24 -5 65.4
    -2 -24 5 41.9
    2 24 -4 11.2
    -2 -24 4 0.4
    2 24 -3 3.8
    2 24 -2 -1.1
    -2 -24 2 3.1
    2 24 -1 10.5
    -2 -24 1 8.9
    2 24 0 4.6
    -2 -24 0 0
    2 24 1 2
    2 24 2 -6.1
    2 24 3 -6.9
    2 24 4 4.2
    2 24 5 57.4
    2 24 6 3.3
    -2 -24 -6 -2
    2 25 -2 6.8
    2 25 -1 8.5
    2 25 0 11.3
    2 25 1 5.9
    2 25 2 1.9
    3 -23 -6 5.3
    3 -23 -5 0.8
    -3 23 5 -3.2
    -3 23 -5 2.8
    -3 23 -6 -10.9
    3 -22 -9 -2.6
    3 -22 -6 2.8
    3 -22 -5 0.7
    -3 22 5 -4.9
    -3 22 4 0.7
    -3 22 3 -9.2
    -3 22 2 -3.5
    -3 22 1 10.2
    -3 22 -1 5.8
    -3 22 -1 8.9
    -3 22 -2 -5.1
    -3 22 -2 13.4
    -3 22 -3 0.9
    -3 22 -3 -2.3
    -3 22 -4 -6.1
    -3 22 -4 -4.3
    -3 22 -5 3.6
    -3 22 -5 5.3
    -3 22 -6 0.2
    -3 22 -7 0.8
    -3 22 -9 6.9
    3 -21 -9 6.9
    3 -21 -8 -5.3
    3 -21 -7 -3.3
    3 -21 -6 21.1
    -3 21 5 9.8
    -3 21 4 -1.3
    -3 21 3 7.9
    -3 21 2 6.9
    -3 21 1 -2.8
    -3 21 1 -2.7
    -3 21 0 -1.8
    -3 21 0 4.8
    -3 21 -1 -9.9
    -3 21 -1 -1.3
    -3 21 -2 8.3
    -3 21 -2 13.1
    -3 21 -3 13.2
    -3 21 -3 11
    -3 21 -4 7
    -3 21 -5 -3.8
    -3 21 -6 16.9
    -3 21 -7 -2.6
    -3 21 -7 1
    -3 21 -8 1.7
    -3 21 -8 -7.6
    -3 21 -9 -5.3
    -3 21 -9 -2.6
    -3 21 -10 -7
    -3 21 -11 0.9
    3 -20 -11 13.2
    3 -20 -10 14.2
    3 -20 -9 -8.2
    3 -20 -8 8
    3 -20 -7 22.7
    3 -20 -6 4.8
    -3 20 6 2.4
    -3 20 5 35.9
    -3 20 4 8.3
    -3 20 3 26.8
    -3 20 2 19.2
    -3 20 2 10.8
    -3 20 1 12.2
    -3 20 1 9.4
    -3 20 0 -1.2
    -3 20 0 4.2
    -3 20 -1 6.6
    -3 20 -1 1.9
    -3 20 -2 19.3
    -3 20 -2 15.6
    -3 20 -2 24.7
    -3 20 -3 24.7
    -3 20 -3 21.4
    -3 20 -3 22
    -3 20 -4 7.5
    -3 20 -4 3.4
    -3 20 -4 2.2
    -3 20 -5 25
    -3 20 -5 31.1
    -3 20 -6 7.7
    -3 20 -6 6
    -3 20 -7 31.1
    -3 20 -7 12.7
    -3 20 -8 7.2
    -3 20 -8 5.1
    -3 20 -9 1
    -3 20 -10 11.4
    -3 20 -11 1.4
    -3 20 -11 6.4
    -3 20 -12 -4.4
    -3 20 -13 8.9
    3 -19 -13 15
    3 -19 -12 -3.3
    3 -19 -11 13.6
    3 -19 -10 0.3
    3 -19 -9 -0.9
    3 -19 -8 12
    3 -19 -7 19.7
    3 -19 -6 5.7
    -3 19 6 4.8
    -3 19 5 12.3
    -3 19 4 16.4
    -3 19 3 44.3
    -3 19 3 23.2
    -3 19 2 -2.5
    -3 19 2 -2.2
    -3 19 1 18.9
    -3 19 1 2.1
    -3 19 0 3.3
    -3 19 0 6.4
    -3 19 -1 3.5
    -3 19 -1 10.4
    -3 19 -2 9.3
    -3 19 -2 16.2
    -3 19 -3 36.7
    -3 19 -3 23.5
    -3 19 -3 33.7
    -3 19 -4 7.9
    -3 19 -4 7.9
    -3 19 -4 2.5
    -3 19 -5 7.1
    -3 19 -5 4.5
    -3 19 -5 13.6
    -3 19 -6 6.4
    -3 19 -6 2.4
    -3 19 -6 11.9
    -3 19 -7 25.8
    -3 19 -7 16.4
    -3 19 -8 12.9
    -3 19 -8 10.3
    -3 19 -9 1.4
    -3 19 -9 3.4
    -3 19 -10 1.4
    -3 19 -10 3.3
    -3 19 -11 -6.8
    -3 19 -11 -2.7
    -3 19 -12 3
    -3 19 -13 0.8
    -3 19 -13 13
    -3 19 -14 3.1
    -3 19 -15 11.2
    3 -18 -15 4.2
    3 -18 -14 1.1
    3 -18 -13 1.3
    3 -18 -12 9.8
    3 -18 -11 21.7
    3 -18 -10 7.9
    3 -18 -9 8
    3 -18 -8 30.7
    3 -18 -7 2.5
    3 -18 -6 4.9
    -3 18 6 9.1
    -3 18 5 115.7
    -3 18 5 107.4
    -3 18 4 3.5
    -3 18 4 12
    -3 18 4 9.3
    -3 18 3 -3.4
    -3 18 3 6.2
    -3 18 3 7.6
    -3 18 2 6.5
    -3 18 2 9.7
    -3 18 2 3.6
    -3 18 1 -2.1
    -3 18 1 -0.2
    -3 18 1 5.5
    -3 18 0 -0.4
    -3 18 0 3.3
    -3 18 0 0.9
    -3 18 -1 -3
    -3 18 -1 5.7
    -3 18 -2 6.1
    -3 18 -2 -1.9
    -3 18 -3 5.3
    -3 18 -3 3.4
    -3 18 -3 8.9
    -3 18 -4 -3.7
    -3 18 -4 6.2
    -3 18 -4 9.9
    -3 18 -5 112.5
    -3 18 -5 88.6
    -3 18 -5 86.1
    -3 18 -6 5.7
    -3 18 -6 9.2
    -3 18 -6 5.1
    -3 18 -7 5.3
    -3 18 -7 -1.3
    -3 18 -7 -3.1
    -3 18 -8 51.7
    -3 18 -8 41.4
    -3 18 -8 32.1
    -3 18 -9 4.9
    -3 18 -9 -0.1
    -3 18 -9 -1.7
    -3 18 -10 0.6
    -3 18 -10 6.8
    -3 18 -11 4.8
    -3 18 -11 0.9
    -3 18 -12 0.9
    -3 18 -12 -2.6
    -3 18 -13 5.9
    -3 18 -13 3.4
    -3 18 -15 -1.8
    -3 18 -16 -0.6
    3 -17 -16 19
    3 -17 -15 2.2
    3 -17 -14 7.4
    3 -17 -13 2.2
    3 -17 -12 -0.6
    3 -17 -11 3.5
    3 -17 -10 -3.3
    3 -17 -9 -0.5
    3 -17 -8 10
    3 -17 -7 31.9
    3 -17 -6 -0.1
    -3 17 6 -3.9
    -3 17 6 23.6
    -3 17 5 116.5
    -3 17 5 115
    -3 17 4 -4.6
    -3 17 4 3.6
    -3 17 3 58.7
    -3 17 3 52.7
    -3 17 3 50.6
    -3 17 2 10.8
    -3 17 2 8.4
    -3 17 2 12.5
    -3 17 1 14.5
    -3 17 1 12.2
    -3 17 1 6.8
    -3 17 0 2.1
    -3 17 0 -3.2
    -3 17 0 -4.5
    -3 17 -1 9.4
    -3 17 -1 6.7
    -3 17 -1 6.3
    -3 17 -2 14.5
    -3 17 -2 6.3
    -3 17 -2 8.1
    -3 17 -3 54.5
    -3 17 -3 49.9
    -3 17 -3 49.3
    -3 17 -4 1.1
    -3 17 -4 -2.9
    -3 17 -4 14.1
    -3 17 -5 118.6
    -3 17 -5 100.2
    -3 17 -5 76.8
    -3 17 -6 -4.7
    -3 17 -6 1.8
    -3 17 -6 5.3
    -3 17 -7 40.6
    -3 17 -7 26.6
    -3 17 -7 36.6
    -3 17 -8 15.3
    -3 17 -8 10.9
    -3 17 -8 11.5
    -3 17 -9 1.5
    -3 17 -9 -0.5
    -3 17 -9 6.2
    -3 17 -10 -5.6
    -3 17 -10 4.1
    -3 17 -11 9.8
    -3 17 -12 6.9
    -3 17 -12 -7.1
    -3 17 -13 14.6
    -3 17 -13 10.7
    -3 17 -14 8.4
    -3 17 -14 5.9
    -3 17 -15 0.8
    -3 17 -15 -0.2
    -3 17 -16 18.4
    -3 17 -17 -7.4
    -3 17 -18 -6.6
    3 -16 -17 10
    3 -16 -16 4
    3 -16 -15 -2.2
    3 -16 -14 5.3
    3 -16 -13 3.9
    3 -16 -12 25.9
    3 -16 -11 1.8
    3 -16 -10 2
    3 -16 -9 -2.5
    3 -16 -9 -3
    3 -16 -8 27.6
    3 -16 -8 21.6
    3 -16 -7 1.3
    3 -16 -7 8.2
    -3 16 7 21.4
    3 -16 -6 11.2
    -3 16 6 4.7
    -3 16 6 6.5
    -3 16 5 1.6
    -3 16 5 2.5
    -3 16 5 6.2
    -3 16 4 2.1
    -3 16 4 3.2
    -3 16 4 -8.5
    -3 16 3 12.6
    -3 16 3 15.4
    -3 16 3 6.7
    3 -16 -2 12.1
    -3 16 2 2.1
    -3 16 2 8.8
    -3 16 2 -0.4
    3 -16 -1 64.5
    -3 16 1 42.7
    -3 16 1 44.6
    -3 16 1 33.4
    3 -16 0 23
    -3 16 0 0.8
    -3 16 0 2.2
    -3 16 0 6.9
    3 -16 1 69.2
    -3 16 -1 52
    -3 16 -1 40.8
    -3 16 -1 34.3
    3 -16 2 9.8
    -3 16 -2 2.8
    -3 16 -2 3.7
    -3 16 -2 4.8
    -3 16 -3 19.2
    -3 16 -3 13.4
    -3 16 -3 16.7
    -3 16 -4 2.6
    -3 16 -4 -1.2
    -3 16 -4 0.1
    -3 16 -4 5.9
    -3 16 -5 1.6
    -3 16 -5 4
    -3 16 -5 0.3
    -3 16 -5 1.4
    -3 16 -6 -1.3
    -3 16 -6 4.5
    -3 16 -6 2.5
    -3 16 -7 -8.6
    -3 16 -7 0
    -3 16 -7 2.1
    -3 16 -8 32
    -3 16 -8 24.3
    -3 16 -8 28.2
    -3 16 -9 -4.3
    -3 16 -9 -0.4
    -3 16 -9 11.2
    -3 16 -10 2.2
    -3 16 -10 3.3
    -3 16 -11 12.1
    -3 16 -11 8.3
    -3 16 -12 47.5
    -3 16 -13 4.6
    -3 16 -13 3.6
    -3 16 -14 6.6
    -3 16 -14 7.4
    -3 16 -15 -5
    -3 16 -15 -4.2
    -3 16 -16 8.6
    -3 16 -16 -1.1
    -3 16 -17 -2.4
    -3 16 -17 2.1
    -3 16 -19 0.4
    3 -15 -20 8.8
    3 -15 -18 5.6
    3 -15 -17 13.5
    3 -15 -16 -0.2
    3 -15 -15 47.3
    3 -15 -14 1.6
    3 -15 -13 8.6
    3 -15 -12 2.2
    3 -15 -11 2.8
    3 -15 -11 12.1
    3 -15 -10 59.5
    3 -15 -9 -1.1
    3 -15 -9 -2.9
    3 -15 -9 22.3
    3 -15 -8 35.5
    3 -15 -8 36.8
    3 -15 -8 52.4
    3 -15 -7 -4.7
    3 -15 -7 10.8
    3 -15 -7 26.4
    -3 15 7 -0.2
    3 -15 -6 238.2
    3 -15 -6 286.5
    3 -15 -6 241.1
    3 -15 -6 330.3
    -3 15 6 279.5
    -3 15 6 266.3
    -3 15 6 204.9
    3 -15 -5 77.7
    3 -15 -5 63.9
    3 -15 -5 91.6
    -3 15 5 76.9
    -3 15 5 80.2
    -3 15 5 47.3
    3 -15 -4 73.3
    3 -15 -4 67
    -3 15 4 83.3
    -3 15 4 70.6
    -3 15 4 66.8
    3 -15 -3 54
    3 -15 -3 56.3
    -3 15 3 50.3
    -3 15 3 53.9
    -3 15 3 43.4
    3 -15 -2 10.8
    3 -15 -2 21.4
    -3 15 2 11
    -3 15 2 8
    -3 15 2 9.3
    3 -15 -1 1.4
    -3 15 1 7.9
    -3 15 1 8.7
    -3 15 1 5
    3 -15 0 -1.1
    -3 15 0 7.7
    -3 15 0 1.5
    -3 15 0 -0.3
    3 -15 1 7.2
    -3 15 -1 14
    -3 15 -1 8.9
    3 -15 2 5.4
    -3 15 -2 11.4
    -3 15 -2 5.9
    3 -15 3 59.9
    -3 15 -3 51.3
    -3 15 -3 39.6
    -3 15 -3 37.6
    3 -15 4 83.1
    -3 15 -4 60.1
    -3 15 -4 76.2
    -3 15 -4 69.4
    -3 15 -4 84.6
    3 -15 5 83.1
    -3 15 -5 78
    -3 15 -5 79.3
    -3 15 -5 71.1
    -3 15 -5 76.6
    3 -15 6 315.8
    -3 15 -6 280.4
    -3 15 -6 256.3
    -3 15 -6 242.9
    -3 15 -7 1.7
    -3 15 -7 9
    -3 15 -7 2.3
    -3 15 -8 47.8
    -3 15 -8 32.9
    -3 15 -8 31.8
    -3 15 -9 -1
    -3 15 -9 7.2
    -3 15 -9 1.4
    -3 15 -10 85.7
    -3 15 -10 67
    -3 15 -10 64.9
    -3 15 -11 12
    -3 15 -11 6.4
    -3 15 -12 12.1
    -3 15 -12 10.9
    -3 15 -13 -6.4
    -3 15 -14 12.5
    -3 15 -14 0.2
    -3 15 -15 57.7
    -3 15 -15 50.3
    -3 15 -16 -1.2
    -3 15 -16 4.3
    -3 15 -17 2
    -3 15 -17 2.7
    -3 15 -18 0.3
    -3 15 -18 6
    -3 15 -20 7.8
    3 -14 -19 3.7
    3 -14 -18 -2.3
    3 -14 -17 -5.8
    3 -14 -16 4.7
    3 -14 -15 25.3
    3 -14 -14 5.7
    3 -14 -13 -1
    3 -14 -13 -0.8
    3 -14 -12 67
    3 -14 -12 83.3
    3 -14 -11 50.6
    3 -14 -11 61.7
    3 -14 -10 23.3
    3 -14 -10 28.1
    3 -14 -9 -0.1
    3 -14 -9 5
    3 -14 -8 6.2
    3 -14 -8 7.3
    3 -14 -8 1.4
    3 -14 -8 2.9
    -3 14 8 -2.9
    3 -14 -7 -2.1
    3 -14 -7 -0.4
    3 -14 -7 2.4
    3 -14 -7 -3.4
    -3 14 7 0.9
    3 -14 -6 84.5
    3 -14 -6 106.8
    3 -14 -6 84.7
    3 -14 -6 103.8
    -3 14 6 100.3
    -3 14 6 72.3
    3 -14 -5 3.9
    3 -14 -5 3.4
    3 -14 -5 -0.8
    -3 14 5 -5.1
    -3 14 5 0.1
    -3 14 5 -1.4
    3 -14 -4 9.8
    3 -14 -4 6
    3 -14 -4 2.1
    -3 14 4 3.4
    -3 14 4 -0.5
    -3 14 4 13.8
    3 -14 -3 3.9
    3 -14 -3 6.5
    3 -14 -3 5.2
    -3 14 3 5.4
    -3 14 3 8.4
    -3 14 3 2.4
    3 -14 -2 49.1
    3 -14 -2 45
    3 -14 -2 38.5
    -3 14 2 60.5
    -3 14 2 48.7
    -3 14 2 40.2
    3 -14 -1 11.2
    3 -14 -1 -0.2
    3 -14 -1 2.1
    -3 14 1 10.9
    -3 14 1 6.3
    -3 14 1 15.8
    3 -14 0 -5.3
    3 -14 0 0
    3 -14 0 0.4
    -3 14 0 8.8
    -3 14 0 0.3
    -3 14 0 -1.9
    3 -14 1 16.3
    3 -14 1 11.1
    3 -14 1 34.2
    -3 14 -1 9.7
    -3 14 -1 13.8
    -3 14 -1 18.9
    3 -14 2 51.3
    3 -14 2 66.9
    3 -14 2 81.7
    -3 14 -2 54
    -3 14 -2 46.5
    -3 14 -2 43.5
    3 -14 3 11.8
    -3 14 -3 4.5
    -3 14 -3 9.9
    -3 14 -3 12.9
    3 -14 4 -0.7
    -3 14 -4 -1.6
    -3 14 -4 -0.8
    -3 14 -4 1.6
    -3 14 -4 8
    3 -14 5 1.1
    -3 14 -5 -3.3
    -3 14 -5 0.5
    -3 14 -5 0.4
    -3 14 -5 -9.9
    3 -14 6 112.7
    -3 14 -6 108.5
    -3 14 -6 106.1
    -3 14 -6 91.9
    3 -14 7 8.1
    -3 14 -7 -2.2
    -3 14 -7 -0.7
    -3 14 -7 3.4
    3 -14 8 7.4
    -3 14 -8 6
    -3 14 -8 0
    -3 14 -9 3.2
    -3 14 -9 4.7
    -3 14 -9 -0.7
    -3 14 -10 29.3
    -3 14 -10 15.1
    -3 14 -11 66.6
    -3 14 -11 51.5
    -3 14 -12 100.5
    -3 14 -12 84.3
    -3 14 -13 -0.4
    -3 14 -13 0.4
    -3 14 -14 13
    -3 14 -14 5.1
    -3 14 -15 29.9
    -3 14 -15 33.5
    -3 14 -16 5.3
    -3 14 -16 15.2
    -3 14 -17 5.2
    -3 14 -17 4.4
    -3 14 -18 3.2
    -3 14 -18 -2.4
    -3 14 -19 5.5
    -3 14 -19 2
    3 -13 -20 -0.7
    3 -13 -19 3.6
    3 -13 -18 -0.3
    3 -13 -17 -2.4
    3 -13 -16 1.4
    3 -13 -15 0.4
    3 -13 -14 73
    3 -13 -14 94.8
    3 -13 -13 5.5
    3 -13 -13 2.5
    3 -13 -12 51.2
    3 -13 -12 61.8
    3 -13 -11 98.6
    3 -13 -11 106.3
    3 -13 -10 64.5
    3 -13 -10 107.5
    3 -13 -10 93.5
    3 -13 -9 6.8
    3 -13 -9 6.8
    3 -13 -9 4.4
    3 -13 -8 -3.4
    3 -13 -8 -3.8
    3 -13 -8 7.8
    3 -13 -8 -2.5
    3 -13 -7 -12.5
    3 -13 -7 -2.9
    3 -13 -7 -3.7
    3 -13 -7 -3.3
    -3 13 7 -2.4
    3 -13 -6 92.5
    3 -13 -6 99.4
    3 -13 -6 86.5
    3 -13 -6 115.2
    -3 13 6 83.2
    3 -13 -5 -0.3
    3 -13 -5 5.2
    3 -13 -5 -5.4
    -3 13 5 1.8
    -3 13 5 1.6
    -3 13 5 -1.5
    3 -13 -4 9.1
    3 -13 -4 14.5
    3 -13 -4 5.5
    -3 13 4 12.7
    -3 13 4 2.8
    3 -13 -3 -0.7
    3 -13 -3 4
    3 -13 -3 1.1
    -3 13 3 4
    -3 13 3 -2
    -3 13 3 -4.3
    3 -13 -2 51.8
    3 -13 -2 42.8
    3 -13 -2 44.9
    -3 13 2 46.2
    -3 13 2 44.1
    -3 13 2 48.5
    3 -13 -1 8.1
    3 -13 -1 8.1
    3 -13 -1 12.5
    -3 13 1 8.5
    -3 13 1 4.5
    -3 13 1 10.2
    3 -13 0 1.5
    3 -13 0 4
    3 -13 0 -0.1
    -3 13 0 -1.5
    -3 13 0 2.3
    -3 13 0 1.8
    3 -13 1 0.3
    3 -13 1 6.5
    3 -13 1 2.8
    -3 13 -1 3
    -3 13 -1 4.4
    -3 13 -1 4.7
    3 -13 2 52.5
    3 -13 2 38.1
    3 -13 2 45.6
    -3 13 -2 40.9
    -3 13 -2 41.8
    -3 13 -2 42.3
    3 -13 3 -2.1
    3 -13 3 -4.1
    3 -13 3 -3.8
    -3 13 -3 -1
    -3 13 -3 -1.3
    -3 13 -3 0.3
    3 -13 4 -3.8
    3 -13 4 5.6
    3 -13 4 5.7
    -3 13 -4 5.1
    -3 13 -4 5.2
    -3 13 -4 3.8
    -3 13 -4 7.9
    3 -13 5 -2
    3 -13 5 13.9
    3 -13 5 18
    -3 13 -5 3.2
    -3 13 -5 1
    -3 13 -5 0.4
    -3 13 -5 -5.4
    3 -13 6 117.1
    -3 13 -6 109.2
    -3 13 -6 97.9
    -3 13 -6 85.7
    3 -13 7 -2.7
    -3 13 -7 -1.2
    -3 13 -7 0.7
    -3 13 -7 -5
    3 -13 8 -8.2
    -3 13 -8 0.4
    -3 13 -8 0.3
    -3 13 -8 -3.3
    3 -13 9 12.3
    -3 13 -9 2.7
    -3 13 -9 7.8
    -3 13 -9 3.3
    3 -13 10 123.5
    -3 13 -10 110.8
    -3 13 -10 79.3
    -3 13 -10 89.8
    -3 13 -11 137.6
    -3 13 -11 106.6
    -3 13 -12 67.4
    -3 13 -12 59.4
    -3 13 -13 3.9
    -3 13 -13 6.7
    -3 13 -14 98.8
    -3 13 -14 87.8
    -3 13 -15 6.9
    -3 13 -15 1.6
    -3 13 -16 2.5
    -3 13 -16 2.7
    -3 13 -17 -0.5
    -3 13 -17 6.5
    -3 13 -18 5.2
    -3 13 -18 9.9
    -3 13 -19 -3.9
    -3 13 -19 11.7
    -3 13 -20 -2.7
    -3 13 -20 -1
    -3 13 -21 1.2
    3 -12 -22 5.2
    3 -12 -21 6.1
    3 -12 -20 9.6
    3 -12 -19 2.5
    3 -12 -18 -9.1
    3 -12 -17 0.6
    3 -12 -16 29.4
    3 -12 -15 3.2
    3 -12 -14 14
    3 -12 -14 22.2
    3 -12 -13 2.9
    3 -12 -13 4
    3 -12 -12 61.1
    3 -12 -12 76
    3 -12 -11 -7.2
    3 -12 -11 1.5
    3 -12 -11 -1.1
    3 -12 -10 4.7
    3 -12 -10 -3.5
    3 -12 -10 5.1
    3 -12 -9 6.2
    3 -12 -9 12.6
    3 -12 -9 6.5
    3 -12 -8 60.7
    3 -12 -8 54.5
    3 -12 -8 65.8
    3 -12 -7 -1.9
    3 -12 -7 9
    3 -12 -7 6
    3 -12 -7 4.9
    -3 12 7 1.6
    3 -12 -6 119.1
    3 -12 -6 140.1
    3 -12 -6 139.1
    3 -12 -6 158.1
    3 -12 -5 15
    3 -12 -5 11.3
    3 -12 -5 8.4
    3 -12 -5 8.7
    -3 12 5 19.8
    -3 12 5 11.5
    3 -12 -4 5.3
    3 -12 -4 7.6
    3 -12 -4 8.6
    -3 12 4 10.1
    -3 12 4 1
    3 -12 -3 2.6
    3 -12 -3 -4.3
    3 -12 -3 3.7
    -3 12 3 7.2
    -3 12 3 3.8
    3 -12 -2 17.8
    3 -12 -2 18.3
    3 -12 -2 16
    -3 12 2 20.5
    -3 12 2 14
    -3 12 2 14.4
    3 -12 -1 2
    3 -12 -1 1.9
    3 -12 -1 0.1
    -3 12 1 2.6
    -3 12 1 -0.5
    3 -12 0 3
    3 -12 0 2.5
    3 -12 0 2
    -3 12 0 -2.3
    -3 12 0 0
    3 -12 1 -1.7
    3 -12 1 3.3
    -3 12 -1 -0.6
    -3 12 -1 3.5
    -3 12 -1 -5.4
    3 -12 2 14.3
    3 -12 2 21.2
    3 -12 2 17.9
    -3 12 -2 10.9
    -3 12 -2 14.9
    -3 12 -2 17.2
    3 -12 3 4.4
    3 -12 3 -3.6
    3 -12 3 0.5
    -3 12 -3 1.2
    -3 12 -3 2.2
    -3 12 -3 -1
    3 -12 4 7.9
    3 -12 4 3.4
    3 -12 4 11.4
    -3 12 -4 9.2
    -3 12 -4 5.5
    -3 12 -4 4.5
    -3 12 -4 15.5
    3 -12 5 14.2
    3 -12 5 12.1
    3 -12 5 14.3
    -3 12 -5 11.8
    -3 12 -5 14.8
    -3 12 -5 12
    -3 12 -5 7
    3 -12 6 165
    3 -12 6 135.1
    3 -12 6 147
    -3 12 -6 153.6
    -3 12 -6 132.1
    -3 12 -6 124.9
    3 -12 7 10.8
    3 -12 7 3.6
    3 -12 7 7.1
    -3 12 -7 6.4
    -3 12 -7 4.9
    -3 12 -7 4.6
    3 -12 8 76.6
    3 -12 8 66.4
    3 -12 8 90.8
    -3 12 -8 63.4
    -3 12 -8 67
    -3 12 -8 60.6
    3 -12 9 6.5
    -3 12 -9 10.1
    -3 12 -9 11.1
    -3 12 -9 2.4
    3 -12 10 1.6
    -3 12 -10 1.5
    -3 12 -10 4.8
    -3 12 -10 1.6
    3 -12 11 2
    -3 12 -11 1
    -3 12 -11 0.8
    -3 12 -12 86.9
    -3 12 -12 73.1
    -3 12 -13 -4.4
    -3 12 -13 2.4
    -3 12 -14 22.1
    -3 12 -14 11.7
    -3 12 -15 11.6
    -3 12 -15 10.5
    -3 12 -16 24.2
    -3 12 -16 17.3
    -3 12 -17 4.9
    -3 12 -17 -7
    -3 12 -18 -0.2
    -3 12 -18 0.7
    -3 12 -19 -6.4
    -3 12 -19 0.7
    -3 12 -20 1.5
    -3 12 -20 1.9
    -3 12 -21 2.7
    -3 12 -21 -1.4
    -3 12 -22 9.2
    3 -11 -21 5.5
    3 -11 -20 37.2
    3 -11 -19 7.7
    3 -11 -18 2.6
    3 -11 -17 -6.9
    3 -11 -16 -3.8
    3 -11 -15 -0.8
    3 -11 -15 -0.4
    3 -11 -14 9.2
    3 -11 -14 4.7
    3 -11 -13 9.3
    3 -11 -13 11.2
    3 -11 -12 17.8
    3 -11 -12 0.9
    3 -11 -12 -0.5
    3 -11 -11 29.6
    3 -11 -11 40.2
    3 -11 -11 33.8
    3 -11 -10 152.5
    3 -11 -10 175.5
    3 -11 -10 186.8
    3 -11 -9 59.1
    3 -11 -9 59.6
    3 -11 -9 76.9
    3 -11 -8 -0.2
    3 -11 -8 0.5
    3 -11 -8 1.2
    3 -11 -7 8.5
    3 -11 -7 -1.7
    3 -11 -7 5.2
    3 -11 -7 1.3
    -3 11 7 3.5
    3 -11 -6 54.5
    3 -11 -6 66.5
    3 -11 -6 55.7
    3 -11 -6 67.1
    -3 11 6 47
    3 -11 -5 17.1
    3 -11 -5 15.3
    3 -11 -5 12
    3 -11 -5 16.1
    -3 11 5 20.7
    -3 11 5 11.5
    3 -11 -4 7.9
    3 -11 -4 0.3
    3 -11 -4 2.1
    -3 11 4 4.5
    -3 11 4 2.1
    3 -11 -3 34.3
    3 -11 -3 33.7
    3 -11 -3 32
    -3 11 3 38
    -3 11 3 28.4
    3 -11 -2 129.4
    3 -11 -2 116.8
    3 -11 -2 122.7
    -3 11 2 116.3
    -3 11 2 119.2
    3 -11 -1 82
    3 -11 -1 77.5
    3 -11 -1 88.1
    -3 11 1 80.2
    -3 11 1 74.5
    3 -11 0 -0.2
    3 -11 0 0.6
    3 -11 0 1.6
    -3 11 0 2
    -3 11 0 1.2
    -3 11 0 -4.9
    3 -11 1 87.7
    3 -11 1 84.3
    3 -11 1 83.3
    -3 11 -1 79.1
    -3 11 -1 66.4
    3 -11 2 132.4
    3 -11 2 105.2
    3 -11 2 140.8
    -3 11 -2 120
    -3 11 -2 122.3
    -3 11 -2 107.5
    3 -11 3 30.8
    3 -11 3 31
    3 -11 3 36.9
    -3 11 -3 35.9
    -3 11 -3 35.3
    -3 11 -3 31.2
    3 -11 4 4.2
    3 -11 4 0.8
    3 -11 4 0.6
    -3 11 -4 2.7
    -3 11 -4 7.1
    -3 11 -4 3.3
    -3 11 -4 -0.4
    3 -11 5 14.7
    3 -11 5 11.2
    3 -11 5 8.4
    -3 11 -5 15.4
    -3 11 -5 8.9
    -3 11 -5 13.6
    -3 11 -5 11.2
    3 -11 6 69.1
    3 -11 6 53.9
    3 -11 6 55.9
    -3 11 -6 63.7
    -3 11 -6 60.8
    -3 11 -6 57.7
    3 -11 7 2.3
    3 -11 7 3.7
    3 -11 7 -2.9
    -3 11 -7 3
    -3 11 -7 2.1
    -3 11 -7 -2.4
    3 -11 8 2.5
    3 -11 8 0.2
    3 -11 8 -3.2
    -3 11 -8 3.9
    -3 11 -8 0.2
    -3 11 -8 -0.7
    3 -11 9 81.5
    3 -11 9 70
    3 -11 9 74.3
    -3 11 -9 79.6
    -3 11 -9 57.4
    -3 11 -9 68.2
    3 -11 10 243.5
    3 -11 10 177.9
    3 -11 10 208.5
    -3 11 -10 211.4
    -3 11 -10 179.4
    -3 11 -10 165.8
    3 -11 11 38.5
    -3 11 -11 39.2
    -3 11 -11 23.5
    3 -11 12 -1.3
    -3 11 -12 -3.4
    -3 11 -12 0.6
    -3 11 -13 15
    -3 11 -13 16.9
    -3 11 -14 -0.3
    -3 11 -14 -11.5
    -3 11 -15 -5.9
    -3 11 -15 -5.8
    -3 11 -16 -5.7
    -3 11 -16 3.8
    -3 11 -17 -0.6
    -3 11 -17 3.1
    -3 11 -18 -0.5
    -3 11 -18 -1.1
    -3 11 -19 -1.9
    -3 11 -19 -1.2
    -3 11 -20 17.6
    -3 11 -20 18.6
    -3 11 -21 4.2
    -3 11 -21 -4.1
    -3 11 -22 0.4
    -3 11 -23 -4.5
    3 -10 -22 -14.6
    3 -10 -21 0.9
    3 -10 -20 -2.3
    3 -10 -19 3.2
    3 -10 -18 1.9
    3 -10 -17 -1.8
    3 -10 -16 1.1
    3 -10 -15 -4.2
    3 -10 -15 0
    3 -10 -14 21.3
    3 -10 -14 19.6
    3 -10 -13 47.2
    3 -10 -13 43.1
    3 -10 -13 51
    3 -10 -12 -3.1
    3 -10 -12 -4.7
    3 -10 -12 -4
    3 -10 -11 0.3
    3 -10 -11 -6
    3 -10 -11 -1
    3 -10 -10 3.9
    3 -10 -10 1.8
    3 -10 -10 3.7
    3 -10 -9 32.9
    3 -10 -9 21.4
    3 -10 -9 28.8
    3 -10 -8 12.9
    3 -10 -8 11
    3 -10 -8 6.5
    -3 10 8 8.8
    3 -10 -7 17.1
    3 -10 -7 26.1
    3 -10 -7 23.2
    -3 10 7 16
    3 -10 -6 25.9
    3 -10 -6 17.3
    3 -10 -6 18.4
    3 -10 -6 26.3
    -3 10 6 22.3
    3 -10 -5 9.5
    3 -10 -5 12.2
    3 -10 -5 17.7
    3 -10 -5 18.6
    -3 10 5 18.5
    3 -10 -4 5.4
    3 -10 -4 5.8
    3 -10 -4 11.1
    -3 10 4 8.6
    -3 10 4 10.8
    3 -10 -3 55
    3 -10 -3 43.4
    3 -10 -3 49.9
    -3 10 3 55.9
    -3 10 3 48.3
    3 -10 -2 216
    3 -10 -2 206.9
    3 -10 -2 213.6
    -3 10 2 214.3
    -3 10 2 194.5
    3 -10 -1 13.9
    3 -10 -1 7.4
    3 -10 -1 16
    -3 10 1 13.4
    -3 10 1 12.9
    3 -10 0 1.4
    3 -10 0 1.5
    3 -10 0 1.7
    -3 10 0 0.6
    -3 10 0 -2.1
    3 -10 1 13.2
    3 -10 1 16.1
    3 -10 1 12.3
    -3 10 -1 12.9
    -3 10 -1 14
    3 -10 2 251.1
    3 -10 2 210.8
    3 -10 2 226.7
    -3 10 -2 204
    -3 10 -2 202.4
    -3 10 -2 201.9
    3 -10 3 60.9
    3 -10 3 42.3
    3 -10 3 54.5
    -3 10 -3 58.7
    -3 10 -3 48.4
    -3 10 -3 56.5
    3 -10 4 6.6
    3 -10 4 2.3
    3 -10 4 6
    -3 10 -4 9.9
    -3 10 -4 7.8
    -3 10 -4 7.9
    -3 10 -4 12.7
    3 -10 5 15.3
    3 -10 5 9.4
    3 -10 5 11.8
    -3 10 -5 15.5
    -3 10 -5 9.5
    -3 10 -5 14.1
    3 -10 6 19.3
    3 -10 6 25.3
    3 -10 6 20.3
    -3 10 -6 29.6
    -3 10 -6 31.1
    -3 10 -6 17.8
    3 -10 7 19.9
    3 -10 7 26
    3 -10 7 21.3
    -3 10 -7 22.5
    -3 10 -7 19.6
    -3 10 -7 11.8
    3 -10 8 12
    3 -10 8 9.4
    3 -10 8 15.6
    -3 10 -8 13.4
    -3 10 -8 13.1
    -3 10 -8 11.4
    3 -10 9 29.2
    3 -10 9 33.9
    3 -10 9 28.1
    -3 10 -9 24.1
    -3 10 -9 25.9
    -3 10 -9 30.4
    3 -10 10 11.7
    3 -10 10 0.1
    3 -10 10 -5.5
    -3 10 -10 2.3
    -3 10 -10 3.6
    -3 10 -10 10.2
    3 -10 11 2.6
    3 -10 11 0.9
    3 -10 11 5.4
    -3 10 -11 -5.9
    -3 10 -11 -0.2
    3 -10 12 0
    3 -10 12 0.6
    -3 10 -12 4.3
    -3 10 -12 1.8
    3 -10 13 52.4
    3 -10 13 59.7
    -3 10 -13 64.8
    -3 10 -13 41.1
    -3 10 -14 27.6
    -3 10 -14 23
    -3 10 -15 -1.1
    -3 10 -15 1.3
    -3 10 -16 -2
    -3 10 -16 7.8
    -3 10 -17 9.1
    -3 10 -17 3.7
    -3 10 -18 -1.3
    -3 10 -18 6.2
    -3 10 -19 4.7
    -3 10 -19 2.7
    -3 10 -20 -6.5
    -3 10 -20 3.4
    -3 10 -21 -1.1
    -3 10 -21 -0.2
    -3 10 -22 -7.1
    -3 10 -22 2.7
    -3 10 -23 7.7
    3 -9 -24 6.3
    3 -9 -22 -7.3
    3 -9 -21 17.5
    3 -9 -20 0.6
    3 -9 -19 -2
    3 -9 -18 5.7
    -3 9 18 6.7
    3 -9 -17 13.4
    -3 9 17 14.5
    3 -9 -16 -5.8
    3 -9 -16 2.4
    -3 9 16 2.5
    3 -9 -15 5.1
    3 -9 -15 -1.7
    -3 9 15 -2.6
    3 -9 -14 -8.5
    3 -9 -14 2.7
    3 -9 -14 0.4
    -3 9 14 0.4
    3 -9 -13 13.4
    3 -9 -13 11.4
    3 -9 -13 13
    -3 9 13 13.2
    3 -9 -12 4
    3 -9 -12 8.8
    3 -9 -12 13.2
    -3 9 12 1.7
    3 -9 -11 6
    3 -9 -11 16.8
    3 -9 -11 20.4
    -3 9 11 19
    3 -9 -10 49.8
    3 -9 -10 33.4
    3 -9 -10 36.2
    -3 9 10 31.6
    3 -9 -9 33.9
    3 -9 -9 36.9
    3 -9 -9 40.7
    -3 9 9 37.5
    3 -9 -8 0.8
    3 -9 -8 7.8
    3 -9 -8 0.2
    -3 9 8 10.7
    -3 9 8 2.8
    3 -9 -7 11.8
    3 -9 -7 11.1
    3 -9 -7 8.4
    -3 9 7 5.9
    -3 9 7 11.3
    3 -9 -6 12.6
    3 -9 -6 10.4
    3 -9 -6 9.8
    -3 9 6 8.7
    -3 9 6 5.9
    3 -9 -5 55.7
    3 -9 -5 71.7
    3 -9 -5 63.4
    3 -9 -5 77
    -3 9 5 63.1
    -3 9 5 65.4
    3 -9 -4 3.5
    3 -9 -4 13.3
    3 -9 -4 4.5
    3 -9 -4 5
    -3 9 4 8
    -3 9 4 9.9
    3 -9 -3 9.7
    3 -9 -3 4.8
    3 -9 -3 3.9
    -3 9 3 -3.8
    -3 9 3 18.5
    3 -9 -2 95.6
    3 -9 -2 86.2
    3 -9 -2 91.2
    -3 9 2 99.8
    -3 9 2 84.3
    3 -9 -1 27.1
    3 -9 -1 35.3
    3 -9 -1 31.1
    -3 9 1 30.6
    -3 9 1 26
    3 -9 0 0.4
    3 -9 0 -2.5
    3 -9 0 -3.6
    -3 9 0 -9
    -3 9 0 -1.1
    3 -9 1 31.9
    3 -9 1 33.8
    3 -9 1 22.2
    -3 9 -1 28.3
    3 -9 2 96.4
    3 -9 2 88.4
    3 -9 2 85.8
    -3 9 -2 87.9
    -3 9 -2 89.4
    3 -9 3 6.4
    3 -9 3 -1.7
    3 -9 3 0
    -3 9 -3 5.1
    -3 9 -3 3.7
    -3 9 -3 0.2
    3 -9 4 1
    3 -9 4 -0.7
    3 -9 4 1.6
    -3 9 -4 3
    -3 9 -4 0.9
    -3 9 -4 1.1
    3 -9 5 72.5
    3 -9 5 68.1
    3 -9 5 66.5
    -3 9 -5 78.7
    -3 9 -5 76.6
    -3 9 -5 62.9
    3 -9 6 7.4
    3 -9 6 14.7
    3 -9 6 13.7
    -3 9 -6 11
    -3 9 -6 12.9
    -3 9 -6 14.4
    3 -9 7 10.2
    3 -9 7 9.6
    3 -9 7 17.3
    -3 9 -7 12.7
    -3 9 -7 10.4
    -3 9 -7 13.8
    3 -9 8 9
    3 -9 8 6.6
    3 -9 8 2.2
    -3 9 -8 9.1
    -3 9 -8 4.2
    -3 9 -8 10.5
    3 -9 9 41.4
    3 -9 9 33
    3 -9 9 39.9
    -3 9 -9 42.9
    -3 9 -9 32.2
    -3 9 -9 29.2
    3 -9 10 40.8
    3 -9 10 35.9
    -3 9 -10 42
    -3 9 -10 26.4
    -3 9 -10 31.5
    3 -9 11 23.6
    3 -9 11 15.7
    3 -9 11 21.6
    -3 9 -11 25.3
    -3 9 -11 22.2
    3 -9 12 8.3
    3 -9 12 5
    -3 9 -12 9.2
    -3 9 -12 8.2
    3 -9 13 15.8
    3 -9 13 14.4
    -3 9 -13 14.2
    -3 9 -13 9.9
    3 -9 14 10.2
    3 -9 14 3.3
    -3 9 -14 1.6
    -3 9 -14 6.4
    3 -9 15 15.7
    -3 9 -15 -0.5
    -3 9 -15 1.6
    3 -9 16 1.7
    -3 9 -16 1.2
    -3 9 -16 -0.8
    3 -9 17 20.7
    -3 9 -17 10.3
    -3 9 -17 15.4
    -3 9 -18 0
    -3 9 -18 0.9
    -3 9 -19 -6.6
    -3 9 -19 2.5
    -3 9 -20 2.5
    -3 9 -20 -0.1
    -3 9 -21 12.5
    -3 9 -21 12.8
    -3 9 -22 2
    -3 9 -22 2.2
    -3 9 -23 1.8
    -3 9 -24 1.9
    3 -8 -24 -1.9
    3 -8 -23 -7.1
    3 -8 -22 4.6
    3 -8 -21 -2.8
    3 -8 -20 11.7
    3 -8 -19 7
    -3 8 19 3.7
    3 -8 -18 49.9
    -3 8 18 45.7
    3 -8 -17 4.3
    -3 8 17 2
    3 -8 -16 9.7
    3 -8 -16 8.4
    -3 8 16 4.5
    3 -8 -15 -4.4
    3 -8 -15 31.8
    3 -8 -15 6.1
    -3 8 15 11.7
    3 -8 -14 1.4
    3 -8 -14 -11.7
    3 -8 -14 0.3
    -3 8 14 -0.3
    3 -8 -13 20.1
    3 -8 -13 30.4
    3 -8 -13 26
    -3 8 13 15.5
    3 -8 -12 5.6
    3 -8 -12 7.9
    3 -8 -12 0.9
    -3 8 12 -2.8
    3 -8 -11 16.3
    3 -8 -11 7.3
    3 -8 -11 6.4
    -3 8 11 6.1
    3 -8 -10 13
    3 -8 -10 4.1
    3 -8 -10 -0.1
    -3 8 10 4.8
    3 -8 -9 66.6
    3 -8 -9 83.9
    3 -8 -9 85.7
    -3 8 9 72.9
    3 -8 -8 76.3
    3 -8 -8 83.6
    3 -8 -8 94.7
    -3 8 8 77.9
    -3 8 8 66.9
    3 -8 -7 0.3
    3 -8 -7 1.2
    3 -8 -7 0.9
    -3 8 7 3.7
    -3 8 7 6.2
    3 -8 -6 10.4
    3 -8 -6 -0.1
    3 -8 -6 -1.2
    -3 8 6 -3.5
    -3 8 6 1.6
    3 -8 -5 7.9
    3 -8 -5 4.6
    3 -8 -5 8.8
    3 -8 -5 4.5
    -3 8 5 8.8
    -3 8 5 16.1
    3 -8 -4 57.8
    3 -8 -4 55.8
    3 -8 -4 58.5
    3 -8 -4 60.6
    -3 8 4 55.7
    -3 8 4 53.7
    3 -8 -3 32
    3 -8 -3 33.8
    3 -8 -3 33
    -3 8 3 21.8
    -3 8 3 21.6
    -3 8 3 27.9
    3 -8 -2 31
    3 -8 -2 26.4
    3 -8 -2 29.2
    -3 8 2 33.2
    -3 8 2 30.3
    -3 8 2 22.6
    3 -8 -1 202.9
    3 -8 -1 179.4
    3 -8 -1 193.5
    -3 8 1 182.6
    -3 8 1 179.7
    3 -8 0 -0.3
    3 -8 0 2.7
    3 -8 0 3.2
    -3 8 0 0.6
    -3 8 0 -2.9
    3 -8 1 213.7
    3 -8 1 196.4
    3 -8 1 204.8
    -3 8 -1 174
    -3 8 -1 171.8
    3 -8 2 38.7
    3 -8 2 24.5
    3 -8 2 41.3
    -3 8 -2 29.9
    -3 8 -2 24.5
    3 -8 3 37.5
    3 -8 3 33.8
    3 -8 3 32.9
    -3 8 -3 32.8
    -3 8 -3 30.6
    -3 8 -3 27.4
    3 -8 4 61.3
    3 -8 4 58.3
    3 -8 4 59.8
    -3 8 -4 61.8
    -3 8 -4 70.1
    -3 8 -4 50.5
    3 -8 5 4.2
    3 -8 5 3.9
    3 -8 5 10
    -3 8 -5 4.7
    -3 8 -5 4
    -3 8 -5 7
    -3 8 -5 6.6
    -3 8 -5 -0.1
    3 -8 6 0.7
    3 -8 6 -6.3
    3 -8 6 1.3
    -3 8 -6 4.3
    -3 8 -6 4.2
    -3 8 -6 -6.2
    3 -8 7 2.6
    3 -8 7 3.2
    3 -8 7 -0.3
    -3 8 -7 3.1
    -3 8 -7 12.3
    -3 8 -7 4.9
    3 -8 8 105.9
    3 -8 8 87.3
    3 -8 8 91.7
    -3 8 -8 92.7
    -3 8 -8 82.4
    -3 8 -8 67.4
    3 -8 9 74.9
    3 -8 9 82.6
    3 -8 9 86.6
    -3 8 -9 98.9
    -3 8 -9 80
    -3 8 -9 67
    3 -8 10 1.5
    3 -8 10 -2.6
    3 -8 10 5.7
    -3 8 -10 1.7
    -3 8 -10 3.4
    -3 8 -10 -4.3
    3 -8 11 3.7
    3 -8 11 2.3
    -3 8 -11 9.2
    -3 8 -11 2.9
    3 -8 12 6
    3 -8 12 1
    -3 8 -12 8.1
    -3 8 -12 0.3
    3 -8 13 26.3
    3 -8 13 24.5
    -3 8 -13 33.5
    -3 8 -13 17.6
    3 -8 14 7.1
    3 -8 14 -2.5
    3 -8 14 -0.7
    -3 8 -14 -5.2
    -3 8 -14 -2.4
    3 -8 15 20.9
    3 -8 15 11.1
    3 -8 15 4.5
    -3 8 -15 9.6
    -3 8 -15 11.5
    3 -8 16 8.6
    3 -8 16 2.8
    -3 8 -16 3.2
    -3 8 -16 6
    3 -8 17 1.2
    3 -8 17 10.5
    -3 8 -17 0.8
    -3 8 -17 -0.9
    3 -8 18 59.6
    -3 8 -18 41
    -3 8 -18 50.2
    -3 8 -19 15
    -3 8 -19 8.1
    -3 8 -20 1.4
    -3 8 -20 4.2
    -3 8 -21 -1.6
    -3 8 -21 0
    -3 8 -22 0.7
    -3 8 -22 -1.1
    -3 8 -23 -0.2
    -3 8 -23 -3.3
    -3 8 -24 7.5
    3 -7 -23 -3.2
    3 -7 -22 7.3
    3 -7 -21 8.4
    3 -7 -20 20.4
    -3 7 20 19
    3 -7 -19 -5.5
    -3 7 19 -1.1
    3 -7 -18 47.5
    -3 7 18 26.6
    3 -7 -17 66.2
    -3 7 17 65.6
    3 -7 -16 1.1
    3 -7 -16 5.1
    -3 7 16 1.2
    3 -7 -15 -2.9
    3 -7 -15 -6.2
    3 -7 -15 -0.3
    -3 7 15 -1.7
    3 -7 -14 -2.6
    3 -7 -14 4.2
    3 -7 -14 -0.1
    -3 7 14 6.9
    3 -7 -13 7.3
    3 -7 -13 9.6
    3 -7 -13 8.5
    -3 7 13 10.2
    3 -7 -12 6.7
    3 -7 -12 15.7
    3 -7 -12 10.4
    -3 7 12 10.9
    3 -7 -11 -1.7
    3 -7 -11 1.4
    3 -7 -11 5.5
    -3 7 11 2.2
    3 -7 -10 4
    3 -7 -10 7.6
    3 -7 -10 0.2
    -3 7 10 -1.2
    3 -7 -9 8.2
    3 -7 -9 -3
    3 -7 -9 0.3
    -3 7 9 -2.2
    3 -7 -8 3.4
    3 -7 -8 1.6
    3 -7 -8 -0.6
    -3 7 8 -1.6
    -3 7 8 4.2
    3 -7 -7 3
    3 -7 -7 8.7
    3 -7 -7 1.2
    -3 7 7 3.2
    -3 7 7 3.8
    3 -7 -6 53.1
    3 -7 -6 59.2
    3 -7 -6 56.2
    -3 7 6 50.5
    -3 7 6 52.4
    3 -7 -5 21.3
    3 -7 -5 23.3
    3 -7 -5 26.5
    -3 7 5 24.7
    -3 7 5 31.2
    3 -7 -4 13.6
    3 -7 -4 10.8
    3 -7 -4 7.4
    3 -7 -4 6.6
    -3 7 4 9.6
    -3 7 4 9.1
    3 -7 -3 17.1
    3 -7 -3 18.4
    3 -7 -3 23
    -3 7 3 18.1
    -3 7 3 16.6
    3 -7 -2 68.7
    3 -7 -2 69.1
    3 -7 -2 67.9
    -3 7 2 67.1
    -3 7 2 54.6
    -3 7 2 60.6
    3 -7 -1 4.4
    3 -7 -1 2.6
    3 -7 -1 3.8
    -3 7 1 4.4
    -3 7 1 -12.5
    -3 7 1 2.9
    3 -7 0 0.6
    3 -7 0 2.2
    3 -7 0 1
    -3 7 0 -0.1
    -3 7 0 0.8
    -3 7 0 -3.8
    3 -7 1 3.9
    3 -7 1 4.8
    3 -7 1 0.7
    -3 7 -1 3.9
    -3 7 -1 3.7
    3 -7 2 76.4
    3 -7 2 61.4
    3 -7 2 63.4
    -3 7 -2 68.3
    -3 7 -2 59.4
    3 -7 3 20
    3 -7 3 15.3
    -3 7 -3 22
    -3 7 -3 20.1
    -3 7 -3 20.7
    3 -7 4 14.8
    3 -7 4 5.9
    3 -7 4 4.1
    -3 7 -4 9.1
    -3 7 -4 7.5
    -3 7 -4 6
    -3 7 -4 4.8
    3 -7 5 28.2
    3 -7 5 41.4
    3 -7 5 29.6
    -3 7 -5 32.5
    -3 7 -5 30.3
    -3 7 -5 25.4
    3 -7 6 71
    3 -7 6 61.5
    -3 7 -6 68.7
    -3 7 -6 62.8
    3 -7 7 3.9
    3 -7 7 6.3
    3 -7 7 5.1
    -3 7 -7 9.6
    -3 7 -7 2.9
    -3 7 -7 5.6
    3 -7 8 -2.4
    3 -7 8 -0.8
    3 -7 8 -0.7
    -3 7 -8 -0.1
    -3 7 -8 -2.1
    -3 7 -8 -2.7
    3 -7 9 -5.6
    3 -7 9 -0.8
    3 -7 9 0.5
    -3 7 -9 1.6
    -3 7 -9 2.7
    -3 7 -9 3.5
    3 -7 10 5.4
    3 -7 10 4.4
    -3 7 -10 6.7
    -3 7 -10 4.7
    -3 7 -10 5.9
    3 -7 11 0.1
    3 -7 11 -0.6
    -3 7 -11 6.6
    -3 7 -11 2
    3 -7 12 8.6
    3 -7 12 11
    3 -7 12 5.9
    -3 7 -12 9.2
    -3 7 -12 14.1
    3 -7 13 12
    3 -7 13 7.7
    3 -7 13 10.3
    -3 7 -13 2.5
    -3 7 -13 7.9
    3 -7 14 -4
    3 -7 14 -0.7
    3 -7 14 2.5
    -3 7 -14 1.4
    -3 7 -14 -2.7
    3 -7 15 0.3
    3 -7 15 -1.7
    3 -7 15 3.7
    -3 7 -15 -0.6
    -3 7 -15 8.3
    3 -7 16 2.8
    3 -7 16 5.4
    -3 7 -16 4.5
    -3 7 -16 -2.9
    3 -7 17 46.1
    3 -7 17 62
    -3 7 -17 65.1
    -3 7 -17 55.9
    3 -7 18 32.6
    3 -7 18 30.6
    -3 7 -18 27.7
    -3 7 -18 42.7
    3 -7 19 2.8
    -3 7 -19 -7
    -3 7 -19 5.8
    -3 7 -20 28
    -3 7 -20 18.6
    -3 7 -21 0.4
    -3 7 -21 -3.2
    -3 7 -22 10.2
    -3 7 -22 7.2
    -3 7 -23 0.7
    -3 7 -23 -1.4
    -3 7 -24 3
    3 -6 -25 4.4
    3 -6 -23 3.6
    3 -6 -22 -0.2
    3 -6 -21 7.3
    3 -6 -20 -3.8
    -3 6 20 -2.6
    3 -6 -19 47.2
    -3 6 19 38.9
    3 -6 -18 55.6
    -3 6 18 39
    3 -6 -17 12
    3 -6 -17 12.7
    -3 6 17 5.9
    3 -6 -16 12.6
    3 -6 -16 16.7
    -3 6 16 30.9
    -3 6 16 19.3
    3 -6 -15 9.5
    3 -6 -15 3.5
    -3 6 15 0
    -3 6 15 6
    3 -6 -14 29.1
    3 -6 -14 25.1
    3 -6 -14 32.5
    -3 6 14 26.3
    -3 6 14 31.2
    3 -6 -13 27.6
    3 -6 -13 21.3
    3 -6 -13 25.3
    -3 6 13 24.1
    -3 6 13 27.4
    3 -6 -12 6.1
    3 -6 -12 5
    -3 6 12 8.7
    3 -6 -11 -2.2
    3 -6 -11 7.4
    3 -6 -11 -4
    -3 6 11 -0.6
    3 -6 -10 5.6
    3 -6 -10 3.3
    3 -6 -10 5.6
    -3 6 10 -2.4
    3 -6 -9 -1.3
    3 -6 -9 1.8
    3 -6 -9 -1.3
    -3 6 9 -0.2
    3 -6 -8 67.5
    3 -6 -8 74.7
    3 -6 -8 78.1
    -3 6 8 66.3
    -3 6 8 57.3
    3 -6 -7 12
    3 -6 -7 11.4
    3 -6 -7 8.4
    -3 6 7 6.6
    -3 6 7 6
    3 -6 -6 166.2
    3 -6 -6 175.9
    3 -6 -6 166.1
    -3 6 6 135.6
    -3 6 6 144.4
    3 -6 -5 27.9
    3 -6 -5 25.9
    3 -6 -5 28.5
    -3 6 5 22
    -3 6 5 24.6
    3 -6 -4 0.1
    3 -6 -4 5.6
    3 -6 -4 5.4
    -3 6 4 7.5
    -3 6 4 2.6
    3 -6 -3 90.3
    3 -6 -3 97.1
    3 -6 -3 90
    3 -6 -3 97.5
    -3 6 3 76.7
    -3 6 3 90.5
    3 -6 -2 270.1
    3 -6 -2 256.8
    3 -6 -2 263.4
    -3 6 2 268.8
    -3 6 2 227.1
    -3 6 2 269.6
    3 -6 -1 119.5
    3 -6 -1 89.7
    3 -6 -1 108.7
    -3 6 1 105.6
    -3 6 1 109.6
    -3 6 1 109
    3 -6 0 -1.4
    3 -6 0 -0.3
    3 -6 0 -1.1
    -3 6 0 -3.7
    -3 6 0 -7.6
    -3 6 0 -2.9
    3 -6 1 119.4
    3 -6 1 103.8
    3 -6 1 99.9
    -3 6 -1 102.2
    -3 6 -1 90.6
    -3 6 -1 99.1
    3 -6 2 309.4
    3 -6 2 265.3
    3 -6 2 263.4
    -3 6 -2 278.6
    -3 6 -2 210.9
    -3 6 -2 227.5
    3 -6 3 104.2
    3 -6 3 106.9
    3 -6 3 94.9
    -3 6 -3 96.3
    -3 6 -3 104.6
    -3 6 -3 94
    3 -6 4 6.4
    3 -6 4 2.5
    3 -6 4 11.3
    -3 6 -4 3.2
    -3 6 -4 1.9
    -3 6 -4 1.3
    -3 6 -4 1
    3 -6 5 31.4
    3 -6 5 38.4
    3 -6 5 29.1
    -3 6 -5 32.5
    -3 6 -5 27.8
    -3 6 -5 27.8
    -3 6 -5 21.4
    3 -6 6 174.3
    3 -6 6 163.2
    3 -6 6 158.6
    -3 6 -6 180.9
    -3 6 -6 164.2
    -3 6 -6 156.2
    -3 6 -6 146.6
    3 -6 7 9.8
    3 -6 7 8.8
    3 -6 7 1.8
    -3 6 -7 14.3
    -3 6 -7 8.2
    -3 6 -7 8.6
    3 -6 8 79.7
    3 -6 8 74
    -3 6 -8 83.6
    -3 6 -8 64.6
    -3 6 -8 71.7
    3 -6 9 0.3
    3 -6 9 2.6
    -3 6 -9 0.8
    -3 6 -9 2.8
    -3 6 -9 0.3
    3 -6 10 -0.2
    3 -6 10 3.4
    3 -6 10 1.6
    -3 6 -10 5.5
    -3 6 -10 2.3
    3 -6 11 -6
    3 -6 11 3.1
    3 -6 11 -6.8
    -3 6 -11 0.2
    -3 6 -11 0.4
    3 -6 12 -1.8
    3 -6 12 0.8
    3 -6 12 3.4
    -3 6 -12 -0.5
    -3 6 -12 12.8
    3 -6 13 26.6
    3 -6 13 23.4
    3 -6 13 21.6
    -3 6 -13 23.4
    -3 6 -13 12.6
    3 -6 14 34.7
    3 -6 14 35.8
    3 -6 14 36.7
    3 -6 14 32.9
    -3 6 -14 32.8
    -3 6 -14 24.3
    3 -6 15 2.8
    3 -6 15 4.2
    3 -6 15 1.1
    3 -6 15 4.6
    -3 6 -15 2.1
    -3 6 -15 5.6
    3 -6 16 29.6
    3 -6 16 12.3
    3 -6 16 11.7
    3 -6 16 14.2
    -3 6 -16 8.7
    -3 6 -16 12.1
    3 -6 17 15.6
    3 -6 17 16.8
    3 -6 17 17.2
    -3 6 -17 9.7
    -3 6 -17 12.3
    3 -6 18 62.7
    3 -6 18 46
    -3 6 -18 44.1
    -3 6 -18 39
    3 -6 19 34.9
    -3 6 -19 38.2
    -3 6 -19 42.5
    -3 6 -20 -2.4
    -3 6 -20 4.6
    -3 6 -21 7.7
    -3 6 -21 -3.9
    -3 6 -22 2.5
    -3 6 -22 6.6
    -3 6 -23 -1
    -3 6 -23 9.4
    -3 6 -24 14.5
    -3 6 -25 -1.7
    -3 6 -25 0.1
    3 -5 -25 11.1
    3 -5 -24 12.9
    3 -5 -23 18
    3 -5 -22 6.1
    3 -5 -21 28.3
    -3 5 21 33
    3 -5 -20 8
    -3 5 20 17.3
    3 -5 -19 0.9
    -3 5 19 2.8
    3 -5 -18 99.3
    -3 5 18 90.2
    3 -5 -17 3.4
    -3 5 17 7.9
    3 -5 -16 43.9
    3 -5 -16 47
    -3 5 16 31.4
    -3 5 16 41.4
    3 -5 -15 57
    -3 5 15 50.3
    -3 5 15 52.7
    3 -5 -14 77.1
    -3 5 14 82.8
    -3 5 14 79.6
    3 -5 -13 -1.4
    3 -5 -13 1.2
    -3 5 13 2.3
    -3 5 13 6.9
    3 -5 -12 11.8
    3 -5 -12 3.6
    -3 5 12 12.7
    -3 5 12 0.4
    3 -5 -11 48.9
    3 -5 -11 58.6
    -3 5 11 43.9
    -3 5 11 44.9
    3 -5 -10 72.5
    3 -5 -10 84.9
    3 -5 -10 80.7
    -3 5 10 75.6
    -3 5 10 72.9
    3 -5 -9 157.2
    3 -5 -9 153.6
    3 -5 -9 147.3
    -3 5 9 132.5
    3 -5 -8 -7.5
    3 -5 -8 -2.3
    3 -5 -8 -0.1
    -3 5 8 -4.3
    -3 5 8 2.3
    3 -5 -7 5
    3 -5 -7 2.8
    3 -5 -7 1.1
    -3 5 7 5.6
    -3 5 7 4.1
    3 -5 -6 5.1
    3 -5 -6 11.6
    3 -5 -6 5.3
    -3 5 6 7.3
    -3 5 6 8.4
    3 -5 -5 10.4
    3 -5 -5 -4.8
    3 -5 -5 5.6
    -3 5 5 -3.3
    -3 5 5 -0.8
    3 -5 -4 58.8
    3 -5 -4 62.7
    3 -5 -4 70.9
    -3 5 4 53
    -3 5 4 62.5
    3 -5 -3 163.2
    3 -5 -3 170.8
    3 -5 -3 179.2
    -3 5 3 168.2
    3 -5 -2 21.8
    3 -5 -2 19
    -3 5 2 24.4
    -3 5 2 23.5
    -3 5 2 18.4
    3 -5 -1 131.9
    3 -5 -1 122.3
    -3 5 1 126.5
    -3 5 1 94.6
    -3 5 1 129.3
    3 -5 0 0.2
    3 -5 0 -1.7
    3 -5 0 -2.2
    -3 5 0 -2.9
    -3 5 0 -2.4
    -3 5 0 -1.4
    3 -5 1 140.1
    3 -5 1 111.7
    3 -5 1 115.4
    -3 5 -1 123.4
    -3 5 -1 112.7
    -3 5 -1 105.8
    3 -5 2 27.6
    3 -5 2 24.6
    3 -5 2 17.3
    -3 5 -2 22.7
    -3 5 -2 23.3
    -3 5 -2 15.9
    3 -5 3 215.3
    3 -5 3 171.5
    3 -5 3 170.1
    -3 5 -3 182.8
    -3 5 -3 174.3
    -3 5 -3 131.6
    -3 5 -3 174.8
    -3 5 -3 151.4
    3 -5 4 74.9
    3 -5 4 63
    3 -5 4 67.3
    -3 5 -4 67.7
    -3 5 -4 61
    -3 5 -4 55.9
    -3 5 -4 60.9
    -3 5 -4 52.9
    3 -5 5 0
    3 -5 5 11.2
    3 -5 5 6.1
    -3 5 -5 5.7
    -3 5 -5 6.5
    -3 5 -5 3.9
    -3 5 -5 2.1
    3 -5 6 7.1
    3 -5 6 7.2
    3 -5 6 5.2
    -3 5 -6 9.3
    -3 5 -6 3.6
    -3 5 -6 6.7
    -3 5 -6 1.9
    3 -5 7 0.7
    3 -5 7 2.2
    -3 5 -7 2.1
    -3 5 -7 0.6
    -3 5 -7 3.3
    3 -5 8 -3.2
    3 -5 8 -0.8
    -3 5 -8 1.4
    -3 5 -8 1.9
    -3 5 -8 -5.2
    3 -5 9 158.8
    3 -5 9 156.7
    3 -5 9 151.7
    -3 5 -9 154.2
    -3 5 -9 159.9
    -3 5 -9 124.4
    3 -5 10 94.7
    3 -5 10 99
    3 -5 10 94.8
    -3 5 -10 74.1
    -3 5 -10 80.1
    3 -5 11 57.2
    3 -5 11 64.2
    3 -5 11 49.9
    -3 5 -11 46.6
    -3 5 -11 49.1
    3 -5 12 3.8
    3 -5 12 3.7
    3 -5 12 7.9
    3 -5 12 3.5
    -3 5 -12 0.9
    -3 5 -12 7.3
    3 -5 13 -2.9
    3 -5 13 -3.8
    3 -5 13 -1.7
    3 -5 13 2.4
    -3 5 -13 -0.5
    -3 5 -13 -1.7
    3 -5 14 75
    3 -5 14 84.2
    3 -5 14 69.9
    3 -5 14 85.4
    -3 5 -14 59.6
    -3 5 -14 70.7
    3 -5 15 68.7
    3 -5 15 62.4
    3 -5 15 55.8
    3 -5 15 61.8
    -3 5 -15 51.2
    -3 5 -15 43.5
    3 -5 16 50.7
    3 -5 16 45.4
    3 -5 16 53.5
    -3 5 -16 35.8
    -3 5 -16 33.5
    3 -5 17 3.4
    3 -5 17 10.6
    3 -5 17 4.1
    -3 5 -17 -4.6
    -3 5 -17 -3.3
    3 -5 18 91.4
    3 -5 18 112.4
    -3 5 -18 88.8
    -3 5 -18 91.6
    3 -5 19 7.4
    -3 5 -19 -0.6
    -3 5 -19 0.4
    -3 5 -20 3.8
    -3 5 -20 12
    -3 5 -21 26.2
    -3 5 -21 31.9
    -3 5 -22 4.1
    -3 5 -22 -8.4
    -3 5 -23 1.6
    -3 5 -23 7.1
    -3 5 -24 7.1
    -3 5 -24 -1
    -3 5 -25 -3.3
    -3 5 -25 -0.1
    3 -4 -24 7.7
    3 -4 -23 5.7
    3 -4 -22 0.6
    3 -4 -21 -1.8
    -3 4 21 6.9
    3 -4 -20 37.7
    -3 4 20 41.6
    3 -4 -19 -5.6
    -3 4 19 -0.6
    3 -4 -18 31.7
    -3 4 18 24.4
    3 -4 -17 3.4
    -3 4 17 6.2
    3 -4 -16 387.6
    -3 4 16 380.4
    -3 4 16 361.1
    3 -4 -15 -6.1
    -3 4 15 -2.3
    -3 4 15 -7.8
    3 -4 -14 7.9
    3 -4 -14 10.2
    -3 4 14 6.2
    -3 4 14 -1
    3 -4 -13 130.1
    -3 4 13 112.3
    -3 4 13 114.4
    3 -4 -12 2
    -3 4 12 1.2
    -3 4 12 -4.1
    3 -4 -11 -1
    3 -4 -11 0.4
    -3 4 11 5.5
    -3 4 11 -0.3
    3 -4 -10 102.2
    3 -4 -10 101.4
    -3 4 10 95.4
    -3 4 10 95.5
    3 -4 -9 99.9
    3 -4 -9 106.6
    -3 4 9 96.8
    -3 4 9 94.5
    3 -4 -8 32.2
    3 -4 -8 40.8
    3 -4 -8 38
    -3 4 8 31.5
    -3 4 8 32
    -3 4 8 35.3
    3 -4 -7 0.6
    3 -4 -7 0.3
    3 -4 -7 -0.5
    -3 4 7 -0.5
    -3 4 7 4.8
    3 -4 -6 9
    3 -4 -6 9.8
    3 -4 -6 13.4
    -3 4 6 10.6
    -3 4 6 12.5
    3 -4 -5 30.3
    3 -4 -5 34.2
    3 -4 -5 39.4
    -3 4 5 23.6
    -3 4 5 38.5
    3 -4 -4 46.5
    3 -4 -4 51.8
    3 -4 -4 52.2
    -3 4 4 36.1
    -3 4 4 52.7
    3 -4 -3 168.2
    3 -4 -3 173.5
    3 -4 -3 170.5
    -3 4 3 162.6
    -3 4 3 171.9
    3 -4 -2 41.2
    3 -4 -2 39.6
    3 -4 -2 40.9
    -3 4 2 45.1
    -3 4 2 44
    3 -4 -1 2.7
    3 -4 -1 0.7
    -3 4 1 6.5
    -3 4 1 16.3
    -3 4 1 6.4
    3 -4 0 2
    3 -4 0 0.2
    3 -4 0 -5.1
    -3 4 0 -0.8
    -3 4 0 -1.2
    -3 4 0 4.9
    3 -4 1 5.6
    3 -4 1 5.1
    3 -4 1 6.9
    -3 4 -1 6.9
    -3 4 -1 2.7
    -3 4 -1 10.3
    3 -4 2 49.1
    3 -4 2 41
    3 -4 2 37
    -3 4 -2 44.5
    -3 4 -2 44.8
    -3 4 -2 39.1
    -3 4 -2 39.7
    3 -4 3 194.9
    3 -4 3 171.8
    3 -4 3 157.5
    -3 4 -3 208.7
    -3 4 -3 187.5
    -3 4 -3 137.7
    -3 4 -3 171.5
    -3 4 -3 151.1
    3 -4 4 59.6
    3 -4 4 50.3
    -3 4 -4 60.4
    -3 4 -4 54.4
    -3 4 -4 38.2
    -3 4 -4 47
    -3 4 -4 41.2
    3 -4 5 38
    3 -4 5 32.4
    -3 4 -5 41.8
    -3 4 -5 38.5
    -3 4 -5 28.5
    -3 4 -5 31.4
    -3 4 -5 28.7
    3 -4 6 16.2
    3 -4 6 17.4
    -3 4 -6 13.8
    -3 4 -6 10.6
    -3 4 -6 15.4
    -3 4 -6 14.1
    3 -4 7 7.4
    3 -4 7 -1.3
    -3 4 -7 -3.3
    -3 4 -7 -1.9
    -3 4 -7 1.6
    -3 4 -7 2.6
    3 -4 8 40.6
    3 -4 8 43
    3 -4 8 46
    -3 4 -8 31.1
    -3 4 -8 34.5
    -3 4 -8 28.4
    3 -4 9 121.5
    3 -4 9 121
    3 -4 9 112
    -3 4 -9 108.9
    -3 4 -9 98.4
    -3 4 -9 84.4
    3 -4 10 105.6
    3 -4 10 122
    3 -4 10 112.7
    3 -4 10 106.1
    -3 4 -10 108.4
    -3 4 -10 84.4
    3 -4 11 7.2
    3 -4 11 0.8
    3 -4 11 -4.7
    3 -4 11 0.4
    -3 4 -11 1
    -3 4 -11 1.5
    3 -4 12 2.3
    3 -4 12 -1.2
    3 -4 12 -1.6
    3 -4 12 1
    -3 4 -12 -1.7
    -3 4 -12 -0.1
    3 -4 13 123.3
    3 -4 13 142.6
    3 -4 13 111
    -3 4 -13 101.8
    -3 4 -13 102.6
    3 -4 14 4.2
    3 -4 14 4.2
    3 -4 14 5.5
    3 -4 14 5.9
    -3 4 -14 7.1
    -3 4 -14 12.3
    3 -4 15 -6.4
    3 -4 15 0.7
    3 -4 15 -3
    3 -4 15 0.4
    -3 4 -15 0.8
    -3 4 -15 -4
    3 -4 16 461.2
    3 -4 16 482.6
    3 -4 16 387
    3 -4 16 488.2
    -3 4 -16 384.4
    -3 4 -16 398
    3 -4 17 3.3
    3 -4 17 5.8
    3 -4 17 6.8
    -3 4 -17 1
    -3 4 -17 2.7
    3 -4 18 30
    3 -4 18 32.9
    -3 4 -18 30.4
    -3 4 -18 35.4
    3 -4 19 2.1
    -3 4 -19 1.5
    -3 4 -19 1
    -3 4 -20 47.3
    -3 4 -20 29.5
    -3 4 -21 -0.7
    -3 4 -21 -1.6
    -3 4 -22 4.3
    -3 4 -22 11.5
    -3 4 -23 16.6
    -3 4 -23 7.8
    -3 4 -24 -5.8
    -3 4 -24 -3.9
    -3 4 -25 5.4
    3 -3 -24 18.3
    3 -3 -23 -12.2
    3 -3 -22 7.3
    -3 3 22 12.7
    3 -3 -21 7.6
    -3 3 21 -0.4
    3 -3 -20 -2.8
    -3 3 20 -3.7
    3 -3 -19 21.7
    -3 3 19 14.6
    3 -3 -18 3.3
    3 -3 -17 40.3
    -3 3 17 92.8
    3 -3 -16 -8.5
    -3 3 16 -5.3
    3 -3 -15 -6.1
    -3 3 15 -3.7
    3 -3 -14 97.6
    -3 3 14 84.7
    3 -3 -13 19.2
    -3 3 13 21.6
    -3 3 12 52.2
    3 -3 -11 2.6
    -3 3 11 3
    3 -3 -10 88.2
    -3 3 10 89.7
    3 -3 -9 6
    -3 3 9 -0.7
    3 -3 -8 200.9
    -3 3 8 195.3
    -3 3 8 192.6
    -3 3 8 190.3
    3 -3 -7 7.2
    3 -3 -7 6.2
    -3 3 7 7.1
    -3 3 7 1.8
    -3 3 7 4.5
    3 -3 -6 -4.6
    3 -3 -6 -3.2
    -3 3 6 0.5
    -3 3 6 -4.7
    -3 3 6 1.7
    3 -3 -5 59
    3 -3 -5 68.4
    3 -3 -5 61
    -3 3 5 53.1
    -3 3 5 75.9
    3 -3 -4 -0.1
    3 -3 -4 1.5
    3 -3 -4 -1.2
    -3 3 4 -5.9
    -3 3 4 0.9
    3 -3 -3 0.4
    3 -3 -3 0.7
    3 -3 -3 3
    -3 3 3 21
    -3 3 3 0.3
    3 -3 -2 73
    3 -3 -2 77.2
    3 -3 -2 79.3
    -3 3 2 66.5
    -3 3 2 82.8
    3 -3 -1 320
    3 -3 -1 357
    3 -3 -1 302
    -3 3 1 302.4
    -3 3 1 305.5
    3 -3 0 2.4
    3 -3 0 3.1
    -3 3 0 6.3
    -3 3 0 7.1
    -3 3 0 -0.2
    3 -3 1 376.3
    -3 3 -1 323.5
    -3 3 -1 306.7
    -3 3 -1 307.7
    3 -3 2 87.6
    3 -3 2 67.6
    -3 3 -2 85.1
    -3 3 -2 83.1
    -3 3 -2 70.6
    -3 3 -2 63.2
    3 -3 3 1
    3 -3 3 2
    -3 3 -3 2.8
    -3 3 -3 1.5
    -3 3 -3 4
    -3 3 -3 -0.5
    -3 3 -3 -2
    3 -3 4 3.3
    3 -3 4 0.1
    -3 3 -4 1.5
    -3 3 -4 4.3
    -3 3 -4 0
    -3 3 -4 3.6
    3 -3 5 64.2
    3 -3 5 52.2
    -3 3 -5 72.3
    -3 3 -5 69.3
    -3 3 -5 61.9
    -3 3 -5 62.6
    -3 3 -5 51.4
    3 -3 6 -2.6
    3 -3 6 -3.3
    -3 3 -6 -3.1
    -3 3 -6 0.6
    -3 3 -6 -3.5
    -3 3 -6 -0.5
    -3 3 -6 -6.1
    3 -3 7 -1.4
    3 -3 7 6.2
    3 -3 7 10.7
    -3 3 -7 3.3
    -3 3 -7 4
    -3 3 -7 4.3
    -3 3 -7 -2.3
    3 -3 8 228.5
    3 -3 8 245.2
    3 -3 8 215.8
    3 -3 8 222.5
    -3 3 -8 203.2
    -3 3 -8 211.8
    -3 3 -8 201.5
    -3 3 -8 185.2
    3 -3 9 6.1
    3 -3 9 7.5
    3 -3 9 6.5
    3 -3 9 8.5
    -3 3 -9 4
    -3 3 -9 0.5
    -3 3 -9 4.8
    3 -3 10 97.8
    3 -3 10 110.2
    3 -3 10 95.4
    3 -3 10 98
    -3 3 -10 86
    -3 3 -10 74.9
    3 -3 11 7.2
    3 -3 11 10.8
    3 -3 11 1.5
    3 -3 11 2.4
    -3 3 -11 6.2
    -3 3 -11 5.1
    3 -3 12 61.4
    3 -3 12 65.7
    3 -3 12 57.7
    3 -3 12 70.1
    -3 3 -12 48.9
    -3 3 -12 52.4
    3 -3 13 20.4
    3 -3 13 26.8
    3 -3 13 19.7
    3 -3 13 24
    -3 3 -13 14.2
    -3 3 -13 20.5
    3 -3 14 104.1
    3 -3 14 116.3
    3 -3 14 86.3
    3 -3 14 114.2
    -3 3 -14 77.8
    -3 3 -14 78.1
    3 -3 15 1.1
    3 -3 15 -1.7
    3 -3 15 0.4
    3 -3 15 0.9
    -3 3 -15 -6.4
    -3 3 -15 1.1
    3 -3 16 5.5
    3 -3 16 -1.8
    3 -3 16 -5
    3 -3 16 1.2
    -3 3 -16 6.5
    -3 3 -16 1.6
    3 -3 17 64.7
    3 -3 17 43.5
    3 -3 17 36.2
    3 -3 17 39.4
    -3 3 -17 31.5
    -3 3 -17 43.3
    3 -3 18 1.6
    3 -3 18 5.5
    -3 3 -18 4.3
    -3 3 -18 -1.2
    3 -3 19 27.6
    3 -3 19 16.7
    -3 3 -19 12.1
    -3 3 -19 10.9
    -3 3 -20 -0.7
    -3 3 -20 10.3
    -3 3 -21 -3.4
    -3 3 -21 -5.1
    -3 3 -22 5.6
    -3 3 -22 7.6
    -3 3 -23 1
    -3 3 -23 0.5
    -3 3 -24 13.6
    -3 3 -24 12.5
    -3 3 -25 2
    3 -2 -26 12.5
    3 -2 -24 0.6
    3 -2 -23 5.6
    3 -2 -22 -0.6
    3 -2 -21 0
    3 -2 -20 9.3
    3 -2 -19 0.9
    3 -2 -18 0.4
    3 -2 -17 48.4
    -3 2 17 57.5
    3 -2 -16 5.8
    -3 2 16 7.3
    3 -2 -15 34.7
    -3 2 15 21.2
    3 -2 -14 21.6
    -3 2 14 14.5
    3 -2 -13 9.9
    -3 2 13 10.1
    3 -2 -12 3.1
    -3 2 12 16.1
    -3 2 11 22.6
    -3 2 10 7.5
    -3 2 9 11
    3 -2 -8 24.6
    -3 2 8 23
    -3 2 8 26
    3 -2 -7 247.1
    -3 2 7 243.5
    -3 2 7 287.6
    -3 2 6 27
    -3 2 6 31.8
    -3 2 5 3.6
    -3 2 5 5.1
    3 -2 -4 8.1
    -3 2 4 6
    -3 2 4 8.8
    3 -2 -3 24.3
    3 -2 -3 28.8
    -3 2 3 50.3
    -3 2 3 28.9
    3 -2 -2 215.9
    3 -2 -2 214.8
    -3 2 2 212.4
    -3 2 2 231.3
    3 -2 -1 483.6
    3 -2 -1 529
    -3 2 1 424.8
    -3 2 1 408.1
    3 -2 0 16.1
    -3 2 0 14.5
    -3 2 0 6.7
    3 -2 1 478.5
    -3 2 -1 437.3
    -3 2 -1 429.3
    -3 2 -1 400.6
    3 -2 2 216.7
    -3 2 -2 246.6
    -3 2 -2 219.9
    -3 2 -2 214.5
    -3 2 -2 207.2
    -3 2 -2 203.3
    3 -2 3 24.8
    -3 2 -3 28.6
    -3 2 -3 23.7
    -3 2 -3 33.1
    -3 2 -3 29.2
    -3 2 -3 28
    3 -2 4 4.4
    -3 2 -4 8.1
    -3 2 -4 6.9
    -3 2 -4 8
    -3 2 -4 5.8
    -3 2 -4 4.5
    3 -2 5 4.4
    3 -2 5 7
    -3 2 -5 7.6
    -3 2 -5 5.8
    -3 2 -5 6
    -3 2 -5 4.3
    -3 2 -5 -1.2
    3 -2 6 23
    3 -2 6 29.4
    3 -2 6 28
    3 -2 6 30.3
    -3 2 -6 33.4
    -3 2 -6 28.7
    -3 2 -6 23
    -3 2 -6 27.6
    -3 2 -6 14.9
    3 -2 7 260.1
    3 -2 7 289.6
    3 -2 7 253.2
    3 -2 7 266
    -3 2 -7 249.1
    -3 2 -7 265.6
    -3 2 -7 235.8
    -3 2 -7 238.2
    -3 2 -7 218.2
    3 -2 8 29.1
    3 -2 8 34.8
    3 -2 8 24.4
    3 -2 8 29.7
    -3 2 -8 25.1
    -3 2 -8 28.9
    -3 2 -8 26.5
    -3 2 -8 24.1
    3 -2 9 2.9
    3 -2 9 12.8
    3 -2 9 9.6
    3 -2 9 8.8
    -3 2 -9 7.3
    -3 2 -9 -1.7
    3 -2 10 6.8
    3 -2 10 11.9
    3 -2 10 5.9
    3 -2 10 9.2
    -3 2 -10 4.3
    -3 2 -10 -0.2
    3 -2 11 27.2
    3 -2 11 33.9
    3 -2 11 31.4
    3 -2 11 34.8
    -3 2 -11 31.5
    -3 2 -11 23.6
    3 -2 12 4.5
    3 -2 12 9
    3 -2 12 5.1
    3 -2 12 6
    -3 2 -12 4.8
    -3 2 -12 9.2
    3 -2 13 9.1
    3 -2 13 15.3
    3 -2 13 8.9
    3 -2 13 12.5
    -3 2 -13 11.2
    -3 2 -13 16
    3 -2 14 20.4
    3 -2 14 17.8
    3 -2 14 17.4
    3 -2 14 25.4
    -3 2 -14 17.3
    -3 2 -14 18.2
    3 -2 15 20.7
    3 -2 15 31
    3 -2 15 22.2
    3 -2 15 31.6
    -3 2 -15 29.2
    -3 2 -15 21.8
    3 -2 16 11.2
    3 -2 16 7.1
    3 -2 16 2.5
    3 -2 16 5.5
    -3 2 -16 6.8
    -3 2 -16 -4.5
    3 -2 17 61.7
    3 -2 17 60.9
    3 -2 17 44.1
    3 -2 17 53.1
    -3 2 -17 47.4
    -3 2 -17 45.6
    3 -2 18 6.9
    3 -2 18 5.6
    -3 2 -18 4.3
    -3 2 -18 14.8
    3 -2 19 2
    3 -2 19 4.2
    -3 2 -19 0.6
    -3 2 -19 10.1
    -3 2 -20 -0.5
    -3 2 -20 11.9
    -3 2 -21 -4.5
    -3 2 -21 3.4
    -3 2 -22 -4.4
    -3 2 -22 10.2
    -3 2 -23 -7
    -3 2 -23 -3.4
    -3 2 -24 -2.2
    -3 2 -24 -2.2
    -3 2 -25 2.2
    -3 2 -26 2
    3 -1 -26 -0.6
    3 -1 -24 -4
    3 -1 -23 25.2
    3 -1 -22 -5
    3 -1 -21 1
    3 -1 -20 12
    3 -1 -19 -2.6
    3 -1 -18 -0.4
    3 -1 -17 50.4
    -3 1 17 72.2
    3 -1 -16 -2.3
    -3 1 16 -0.6
    3 -1 -15 23.6
    -3 1 15 11.1
    3 -1 -14 112.6
    -3 1 14 127.8
    3 -1 -13 0.2
    -3 1 13 4.5
    3 -1 -12 29.7
    -3 1 12 32.3
    3 -1 -11 146.7
    -3 1 11 155.5
    3 -1 -10 1.4
    -3 1 10 2.1
    3 -1 -9 4.2
    -3 1 9 7.6
    3 -1 -8 85.9
    -3 1 8 94.4
    -3 1 8 95.4
    3 -1 -7 40.7
    -3 1 7 45.7
    -3 1 7 54.5
    3 -1 -6 60.1
    -3 1 6 62.9
    -3 1 6 68.4
    3 -1 -5 246.1
    -3 1 5 237.8
    -3 1 5 286.9
    3 -1 -4 8.1
    -3 1 4 9.3
    -3 1 4 7.8
    3 -1 -3 297
    3 -1 -3 322.7
    -3 1 3 304.1
    3 -1 -2 288.4
    3 -1 -2 263.4
    -3 1 2 292.4
    -3 1 1 17.1
    -3 1 1 21.2
    -3 1 0 9.3
    -3 1 0 3.5
    -3 1 -1 14
    -3 1 -1 13.3
    -3 1 -1 11.4
    3 -1 2 277.5
    -3 1 -2 308.7
    -3 1 -2 275.2
    -3 1 -2 247.5
    -3 1 -2 266.3
    -3 1 -2 223.7
    3 -1 3 305.3
    -3 1 -3 350.2
    -3 1 -3 317.7
    -3 1 -3 295.5
    -3 1 -3 275.2
    -3 1 -3 269.2
    3 -1 4 6.1
    -3 1 -4 5.5
    -3 1 -4 16.3
    -3 1 -4 14.2
    -3 1 -4 3.2
    -3 1 -4 10.2
    3 -1 5 254.2
    3 -1 5 295.7
    3 -1 5 272.3
    -3 1 -5 251.8
    -3 1 -5 263
    -3 1 -5 228.8
    -3 1 -5 242.5
    -3 1 -5 216.5
    3 -1 6 56.6
    3 -1 6 73
    3 -1 6 58.9
    3 -1 6 63.1
    -3 1 -6 63.1
    -3 1 -6 65.5
    -3 1 -6 54.1
    -3 1 -6 62.7
    -3 1 -6 46.4
    3 -1 7 45.7
    3 -1 7 61.1
    3 -1 7 44
    3 -1 7 53.1
    -3 1 -7 52.8
    -3 1 -7 48.6
    -3 1 -7 48.2
    -3 1 -7 46.1
    -3 1 -7 38.7
    3 -1 8 94.1
    3 -1 8 117.5
    3 -1 8 91.8
    3 -1 8 100
    -3 1 -8 89.4
    -3 1 -8 94.7
    -3 1 -8 76.2
    -3 1 -8 83.7
    -3 1 -8 76.7
    3 -1 9 2.8
    3 -1 9 6.9
    3 -1 9 11.7
    3 -1 9 7.3
    -3 1 -9 3.6
    -3 1 -9 9.3
    -3 1 -9 5
    3 -1 10 -0.8
    3 -1 10 1.1
    3 -1 10 -0.6
    3 -1 10 1
    -3 1 -10 -2.6
    -3 1 -10 -1.3
    3 -1 11 158.5
    3 -1 11 192.4
    3 -1 11 166.4
    3 -1 11 182.4
    -3 1 -11 159
    -3 1 -11 145.4
    3 -1 12 30
    3 -1 12 42.9
    3 -1 12 31.8
    3 -1 12 38.2
    -3 1 -12 29
    -3 1 -12 38.8
    3 -1 13 6.7
    3 -1 13 1.9
    3 -1 13 3.6
    3 -1 13 3.5
    -3 1 -13 3.8
    -3 1 -13 2.9
    3 -1 14 131.9
    3 -1 14 136.7
    3 -1 14 109.8
    3 -1 14 132.3
    -3 1 -14 115.9
    -3 1 -14 112.2
    3 -1 15 21.7
    3 -1 15 17.2
    3 -1 15 13.6
    3 -1 15 22.4
    -3 1 -15 17.3
    -3 1 -15 22.3
    3 -1 16 -1.9
    3 -1 16 1.1
    3 -1 16 2.9
    3 -1 16 -1.6
    -3 1 -16 -6.7
    -3 1 -16 -4.4
    3 -1 17 63.5
    3 -1 17 47
    3 -1 17 59.6
    -3 1 -17 50.1
    -3 1 -17 61.2
    3 -1 18 3.8
    3 -1 18 2.1
    -3 1 -18 9.6
    -3 1 -18 5.3
    3 -1 19 0.9
    3 -1 19 2
    -3 1 -19 3.5
    -3 1 -19 -1.6
    -3 1 -20 6.8
    -3 1 -20 5.3
    -3 1 -21 -3
    -3 1 -21 -6.4
    -3 1 -22 -0.1
    -3 1 -22 4.3
    -3 1 -23 0.9
    -3 1 -23 0.4
    -3 1 -24 5.5
    -3 1 -24 5
    -3 1 -25 5.3
    -3 1 -26 -1.7
    -3 1 -26 -5
    3 0 -26 1
    3 0 -24 0.8
    3 0 -23 5.1
    3 0 -22 -0.5
    3 0 -21 -2
    3 0 -20 5
    3 0 -19 44.7
    3 0 -18 14.6
    3 0 -17 21.6
    -3 0 17 17.7
    3 0 -16 54.4
    -3 0 16 70.3
    3 0 -15 49
    -3 0 15 42.1
    3 0 -14 68.3
    -3 0 14 61.8
    3 0 -13 65.7
    -3 0 13 72.9
    3 0 -12 47.5
    -3 0 12 54.4
    3 0 -11 3.5
    -3 0 11 1.9
    3 0 -10 199
    -3 0 10 190.6
    3 0 -9 112.3
    -3 0 9 119.9
    3 0 -8 39.6
    -3 0 8 51.5
    -3 0 8 57.3
    3 0 -7 -1.5
    -3 0 7 3.6
    -3 0 7 1.1
    3 0 -6 225.8
    -3 0 6 238.5
    -3 0 6 263.2
    3 0 -5 34.4
    -3 0 5 38.2
    -3 0 5 41
    3 0 -4 9.9
    -3 0 4 10.5
    -3 0 4 11.6
    3 0 -3 297.4
    -3 0 3 258.4
    -3 0 3 261.9
    -3 0 2 9.7
    -3 0 2 15.2
    -3 0 1 121.7
    -3 0 0 2.9
    -3 0 -1 129.8
    -3 0 -1 110.5
    -3 0 -1 122.6
    -3 0 -2 8.5
    -3 0 -2 8.7
    -3 0 -2 9.1
    -3 0 -2 12.9
    -3 0 -2 8.7
    3 0 3 276.3
    -3 0 -3 281.5
    -3 0 -3 281.7
    -3 0 -3 253.9
    -3 0 -3 250
    3 0 4 12.1
    3 0 4 10.6
    3 0 4 5.1
    -3 0 -4 15.9
    -3 0 -4 8.9
    -3 0 -4 21.8
    -3 0 -4 6.3
    3 0 5 33.3
    3 0 5 37.3
    3 0 5 33.6
    -3 0 -5 30.3
    -3 0 -5 42.2
    -3 0 -5 35.1
    -3 0 -5 34.5
    3 0 6 241.8
    3 0 6 269
    3 0 6 251
    -3 0 -6 222.2
    -3 0 -6 249.1
    -3 0 -6 229.4
    -3 0 -6 225.6
    3 0 7 -5.8
    3 0 7 -1.3
    3 0 7 0.8
    -3 0 -7 -2.3
    -3 0 -7 -1.6
    -3 0 -7 -1.7
    -3 0 -7 1.6
    3 0 8 49.3
    3 0 8 73.1
    3 0 8 60.6
    -3 0 -8 44.9
    -3 0 -8 54.4
    -3 0 -8 45.2
    3 0 9 124.3
    3 0 9 157
    3 0 9 147
    -3 0 -9 114.1
    -3 0 -9 113.6
    -3 0 -9 116.7
    3 0 10 212.8
    3 0 10 247.1
    3 0 10 247.9
    -3 0 -10 193.6
    3 0 11 -7.2
    3 0 11 2.1
    3 0 11 0.3
    -3 0 -11 -5.4
    -3 0 -11 3.6
    3 0 12 62.9
    3 0 12 60.2
    3 0 12 52.3
    3 0 12 63.1
    -3 0 -12 50.5
    -3 0 -12 57.4
    3 0 13 69.6
    3 0 13 80.7
    3 0 13 65.7
    3 0 13 83.2
    -3 0 -13 65.7
    -3 0 -13 60
    3 0 14 65.6
    3 0 14 70.9
    3 0 14 54.9
    3 0 14 77.3
    -3 0 -14 63.8
    -3 0 -14 71.8
    3 0 15 38.8
    3 0 15 63.9
    3 0 15 35.5
    3 0 15 50
    -3 0 -15 50.1
    -3 0 -15 33.6
    3 0 16 55.9
    3 0 16 69.4
    3 0 16 71.9
    -3 0 -16 46.4
    -3 0 -16 55.9
    3 0 17 21
    3 0 17 14.8
    -3 0 -17 5.4
    -3 0 -17 21.6
    3 0 18 15.6
    -3 0 -18 20.4
    -3 0 -18 7.1
    3 0 19 41.9
    -3 0 -19 63.1
    -3 0 -19 36.1
    3 0 20 5.2
    -3 0 -20 4.6
    -3 0 -20 20.2
    -3 0 -21 -3.1
    -3 0 -21 0.3
    -3 0 -22 -9.4
    -3 0 -22 -4.8
    -3 0 -23 1.7
    -3 0 -23 6.5
    -3 0 -24 -0.8
    -3 0 -24 -4.2
    -3 0 -25 -2.8
    -3 0 -26 0.8
    -3 0 -26 3.9
    3 1 -26 -5.5
    3 1 -24 8.3
    3 1 -23 6
    3 1 -22 -6.6
    3 1 -21 5.1
    3 1 -20 10.4
    3 1 -19 7.1
    3 1 -18 34.3
    3 1 -17 55.9
    -3 -1 17 61.8
    3 1 -16 49.8
    -3 -1 16 42.8
    3 1 -15 43.7
    -3 -1 15 37.4
    3 1 -14 -1.4
    -3 -1 14 13.6
    3 1 -13 8.9
    -3 -1 13 -0.5
    3 1 -12 2.7
    -3 -1 12 -1
    3 1 -11 7.8
    -3 -1 11 -1.3
    3 1 -10 33.9
    -3 -1 10 39.6
    3 1 -9 2.5
    -3 -1 9 3
    3 1 -8 44.8
    -3 -1 8 50.5
    -3 -1 8 59.8
    3 1 -7 19.9
    -3 -1 7 24.8
    -3 -1 7 26.5
    3 1 -6 4.3
    -3 -1 6 3.4
    -3 -1 6 3
    3 1 -5 1.8
    -3 -1 5 1.2
    -3 -1 5 0.2
    3 1 -4 86.3
    -3 -1 4 67.6
    3 1 -3 287.4
    -3 -1 3 232.8
    3 1 -2 88
    -3 -1 2 74.8
    -3 -1 1 62
    -3 -1 1 62
    -3 -1 0 8.8
    -3 -1 0 5.8
    -3 -1 -1 60
    -3 -1 -1 71.1
    -3 -1 -1 69.4
    -3 -1 -1 58
    -3 -1 -2 70.7
    -3 -1 -2 72.9
    -3 -1 -2 84.4
    -3 -1 -2 63.2
    3 1 3 250.8
    3 1 3 244.6
    -3 -1 -3 227
    -3 -1 -3 247.7
    -3 -1 -3 231.8
    -3 -1 -3 229.4
    -3 -1 -3 227.4
    3 1 4 71.1
    3 1 4 77.7
    3 1 4 64.4
    -3 -1 -4 71.3
    -3 -1 -4 80
    -3 -1 -4 71.2
    -3 -1 -4 71.1
    3 1 5 4.5
    3 1 5 1.7
    3 1 5 -0.8
    -3 -1 -5 3
    -3 -1 -5 3.5
    -3 -1 -5 0.1
    3 1 6 2.6
    3 1 6 6.4
    -3 -1 -6 2.4
    -3 -1 -6 -6.1
    3 1 7 28.9
    3 1 7 27.3
    3 1 7 21.1
    -3 -1 -7 16.6
    -3 -1 -7 22.8
    -3 -1 -7 19.5
    3 1 8 49.6
    3 1 8 58.9
    3 1 8 59.9
    -3 -1 -8 46.5
    -3 -1 -8 42.4
    -3 -1 -8 42.4
    3 1 9 1
    3 1 9 4.4
    3 1 9 2.5
    -3 -1 -9 -3.6
    -3 -1 -9 4.2
    -3 -1 -9 3.2
    3 1 10 41.4
    3 1 10 45.2
    3 1 10 48.8
    -3 -1 -10 35.8
    -3 -1 -10 36.4
    3 1 11 3.2
    3 1 11 2
    3 1 11 -5.2
    3 1 12 -2.2
    3 1 12 1.3
    3 1 12 4.6
    -3 -1 -12 2.8
    3 1 13 -5.9
    3 1 13 -3.4
    3 1 13 1.2
    -3 -1 -13 4.5
    3 1 14 -2.6
    3 1 14 -2.6
    3 1 14 3.3
    -3 -1 -14 1.3
    3 1 15 49.1
    3 1 15 38.9
    3 1 15 46.5
    -3 -1 -15 33.3
    -3 -1 -15 34.3
    3 1 16 50.9
    3 1 16 59.3
    3 1 16 58.5
    -3 -1 -16 43
    -3 -1 -16 50.5
    3 1 17 56.6
    3 1 17 62.5
    -3 -1 -17 58.5
    -3 -1 -17 58.3
    3 1 18 46.4
    -3 -1 -18 48.4
    -3 -1 -18 40.6
    3 1 19 2.2
    -3 -1 -19 7.6
    -3 -1 -19 -3.8
    3 1 20 -1.4
    -3 -1 -20 1.4
    -3 -1 -20 -3.5
    -3 -1 -21 18.2
    -3 -1 -21 10.3
    -3 -1 -22 -2.7
    -3 -1 -22 3.6
    -3 -1 -23 4.5
    -3 -1 -23 2.8
    -3 -1 -24 4.9
    -3 -1 -24 4.5
    -3 -1 -25 4
    -3 -1 -26 4.2
    3 2 -26 2.3
    3 2 -24 5.7
    3 2 -23 6.1
    3 2 -22 3.2
    3 2 -21 -2.2
    3 2 -20 0.1
    3 2 -19 10
    3 2 -18 40.9
    3 2 -17 9
    -3 -2 17 21.5
    3 2 -16 67.8
    -3 -2 16 85.2
    3 2 -15 22.9
    -3 -2 15 24.7
    3 2 -14 51
    -3 -2 14 42
    3 2 -13 -3.7
    -3 -2 13 0.1
    3 2 -12 15.1
    -3 -2 12 16.7
    3 2 -11 43.8
    -3 -2 11 49.2
    3 2 -10 87.4
    -3 -2 10 93.1
    3 2 -9 -0.6
    -3 -2 9 0.6
    3 2 -8 5.5
    -3 -2 8 3.3
    -3 -2 8 6.8
    -3 -2 8 6.2
    3 2 -7 12.6
    -3 -2 7 10.9
    -3 -2 7 8.1
    3 2 -6 7
    -3 -2 6 4.6
    3 2 -5 84.7
    -3 -2 5 74.9
    3 2 -4 12.5
    -3 -2 4 10.2
    3 2 -3 74.8
    -3 -2 3 66.3
    3 2 -2 36.5
    -3 -2 2 38.9
    -3 -2 2 39.5
    3 2 -1 49.3
    -3 -2 1 55.1
    -3 -2 1 52.2
    -3 -2 1 44.4
    3 2 0 5.8
    -3 -2 0 3.6
    -3 -2 0 5.9
    -3 -2 0 4.9
    -3 -2 -1 50
    -3 -2 -1 51.7
    -3 -2 -1 54.5
    -3 -2 -1 44.2
    3 2 2 33.7
    -3 -2 -2 36.3
    -3 -2 -2 30.4
    -3 -2 -2 35.5
    -3 -2 -2 32.7
    3 2 3 62.5
    3 2 3 62.7
    -3 -2 -3 63.7
    -3 -2 -3 65.9
    -3 -2 -3 66.5
    -3 -2 -3 63.7
    3 2 4 6.3
    -3 -2 -4 8.3
    -3 -2 -4 12.4
    -3 -2 -4 8.8
    -3 -2 -4 20.3
    -3 -2 -4 9.8
    3 2 5 70.2
    3 2 5 86
    3 2 5 79.2
    -3 -2 -5 66.3
    -3 -2 -5 72.3
    -3 -2 -5 66.6
    -3 -2 -5 72.6
    3 2 6 1.3
    3 2 6 10.9
    3 2 6 5.4
    -3 -2 -6 3
    -3 -2 -6 3.8
    -3 -2 -6 3.7
    3 2 7 8.8
    3 2 7 16.8
    -3 -2 -7 10.3
    -3 -2 -7 7
    3 2 8 4
    3 2 8 5.7
    3 2 8 8.9
    -3 -2 -8 3.7
    -3 -2 -8 1
    -3 -2 -8 2.7
    3 2 9 -2.3
    3 2 9 -1.8
    3 2 9 -0.7
    -3 -2 -9 -2.3
    -3 -2 -9 -0.6
    -3 -2 -9 -1.3
    3 2 10 84.9
    3 2 10 96
    3 2 10 106.3
    -3 -2 -10 83.9
    -3 -2 -10 85.7
    -3 -2 -10 73.6
    3 2 11 48.1
    3 2 11 44
    3 2 11 49.9
    -3 -2 -11 46.1
    3 2 12 13.4
    3 2 12 21.1
    3 2 12 17.1
    -3 -2 -12 16.8
    3 2 13 0.3
    3 2 13 0.3
    3 2 13 2.6
    -3 -2 -13 -0.9
    3 2 14 40.4
    3 2 14 49.4
    3 2 14 48
    -3 -2 -14 42
    3 2 15 16.6
    3 2 15 22.1
    3 2 15 20.3
    -3 -2 -15 29.9
    3 2 16 89.1
    3 2 16 102.9
    -3 -2 -16 79.2
    3 2 17 50
    3 2 17 12.7
    -3 -2 -17 11.2
    3 2 18 33.1
    -3 -2 -18 32.3
    -3 -2 -18 23.5
    3 2 19 5
    -3 -2 -19 0.3
    -3 -2 -19 5.7
    3 2 20 -0.7
    -3 -2 -20 -2.4
    -3 -2 -20 3.4
    -3 -2 -21 0.1
    -3 -2 -21 -0.5
    -3 -2 -22 2.1
    -3 -2 -22 9
    -3 -2 -23 10.2
    -3 -2 -23 2.8
    -3 -2 -24 4.7
    -3 -2 -24 3.6
    -3 -2 -25 6.6
    -3 -2 -26 -4.5
    3 3 -26 -4.3
    3 3 -24 -2.1
    3 3 -23 -4.5
    3 3 -22 2.4
    3 3 -21 55.7
    3 3 -20 -1.5
    3 3 -19 10.6
    3 3 -18 29.8
    3 3 -17 19.5
    -3 -3 17 45.3
    3 3 -16 118
    -3 -3 16 125.8
    3 3 -15 15.9
    -3 -3 15 21.5
    3 3 -14 22.6
    -3 -3 14 22.5
    3 3 -13 16.1
    -3 -3 13 4.4
    3 3 -12 4.7
    -3 -3 12 -4.4
    3 3 -11 2.9
    -3 -3 11 3.4
    3 3 -10 -0.2
    -3 -3 10 6
    3 3 -9 48.7
    -3 -3 9 46.6
    -3 -3 9 46.7
    -3 -3 9 53.6
    3 3 -8 14.3
    -3 -3 8 17
    -3 -3 8 11.3
    3 3 -7 1.8
    -3 -3 7 6.6
    3 3 -6 84.4
    -3 -3 6 85.2
    3 3 -5 1.1
    -3 -3 5 -0.2
    3 3 -4 42.3
    -3 -3 4 33
    3 3 -3 221
    -3 -3 3 207.8
    3 3 -2 209
    -3 -3 2 213
    -3 -3 2 204.8
    -3 -3 2 193.3
    3 3 -1 101.6
    -3 -3 1 103.9
    -3 -3 1 108.9
    3 3 0 5.4
    -3 -3 0 2.7
    -3 -3 0 17.1
    -3 -3 0 5.3
    3 3 1 99.6
    3 3 1 94.9
    -3 -3 -1 89.9
    -3 -3 -1 97.9
    -3 -3 -1 90.7
    -3 -3 -1 88.4
    3 3 2 202.1
    3 3 2 195.2
    -3 -3 -2 176.1
    -3 -3 -2 194.4
    -3 -3 -2 202.3
    -3 -3 -2 187.2
    3 3 3 192.5
    -3 -3 -3 176.7
    -3 -3 -3 174
    -3 -3 -3 185.3
    -3 -3 -3 182.3
    3 3 4 33.4
    -3 -3 -4 31.5
    -3 -3 -4 36.3
    -3 -3 -4 33.1
    -3 -3 -4 36.5
    3 3 5 -2.2
    3 3 5 1.1
    -3 -3 -5 4.7
    -3 -3 -5 -0.2
    -3 -3 -5 -1.5
    -3 -3 -5 1.7
    3 3 6 84
    3 3 6 90.5
    3 3 6 83
    -3 -3 -6 69.1
    -3 -3 -6 84.1
    -3 -3 -6 74.1
    -3 -3 -6 73.1
    3 3 7 4.1
    3 3 7 2.3
    3 3 7 5.9
    -3 -3 -7 -0.6
    -3 -3 -7 -1.2
    -3 -3 -7 7.5
    3 3 8 20.9
    3 3 8 19.2
    3 3 8 16.6
    -3 -3 -8 10.1
    -3 -3 -8 11.3
    -3 -3 -8 9.5
    3 3 9 43.5
    3 3 9 52.5
    3 3 9 50.3
    -3 -3 -9 48.1
    -3 -3 -9 40.9
    -3 -3 -9 39.8
    3 3 10 4.1
    3 3 10 3.6
    3 3 10 -2.3
    -3 -3 -10 -5.4
    -3 -3 -10 -1.4
    3 3 11 0.2
    3 3 11 4.3
    3 3 11 1.9
    -3 -3 -11 5.7
    3 3 12 1.5
    3 3 12 -3.1
    3 3 12 3.2
    -3 -3 -12 -0.8
    3 3 13 13.1
    3 3 13 15
    3 3 13 17.4
    -3 -3 -13 16.9
    3 3 14 21.4
    3 3 14 26.6
    3 3 14 26.5
    -3 -3 -14 30.5
    3 3 15 12.5
    3 3 15 11.4
    3 3 15 14.5
    -3 -3 -15 10.4
    3 3 16 119.2
    3 3 16 143.5
    -3 -3 -16 117.4
    3 3 17 55.6
    3 3 17 15.9
    -3 -3 -17 16.2
    3 3 18 30.8
    -3 -3 -18 44.4
    3 3 19 21.4
    -3 -3 -19 14.7
    3 3 20 3.5
    -3 -3 -20 1.1
    -3 -3 -20 5.2
    -3 -3 -21 45.9
    -3 -3 -21 46.5
    -3 -3 -22 14.2
    -3 -3 -22 0.5
    -3 -3 -23 17.3
    -3 -3 -23 1.8
    -3 -3 -24 12.9
    -3 -3 -24 6
    -3 -3 -25 0.4
    -3 -3 -26 -6.2
    3 4 -24 1.3
    3 4 -23 -3.5
    3 4 -22 -8.6
    3 4 -21 2.1
    3 4 -20 33.9
    3 4 -19 1.1
    3 4 -18 95.3
    3 4 -17 117.3
    3 4 -16 9.7
    -3 -4 16 0.9
    3 4 -15 -1.8
    -3 -4 15 3.6
    3 4 -14 3.3
    -3 -4 14 -0.4
    3 4 -13 17.4
    -3 -4 13 12.9
    3 4 -12 9.6
    -3 -4 12 -2.1
    3 4 -11 4.3
    -3 -4 11 4.8
    3 4 -10 6.6
    -3 -4 10 5.5
    -3 -4 10 5.5
    3 4 -9 -5.7
    -3 -4 9 0.1
    -3 -4 9 0
    3 4 -8 83.3
    -3 -4 8 78.2
    -3 -4 8 62
    3 4 -7 4.3
    -3 -4 7 11.9
    3 4 -6 0.1
    -3 -4 6 4.9
    3 4 -5 6
    -3 -4 5 3.1
    3 4 -4 20.9
    -3 -4 4 15.1
    -3 -4 4 18.2
    3 4 -3 26.9
    -3 -4 3 28.8
    3 4 -2 250.7
    -3 -4 2 274.4
    -3 -4 2 253.4
    -3 -4 2 225.3
    3 4 -1 28.2
    -3 -4 1 30.3
    -3 -4 1 21.6
    -3 -4 1 23.1
    3 4 0 7.8
    -3 -4 0 0.5
    -3 -4 0 7.3
    -3 -4 0 2.8
    3 4 1 31.5
    3 4 1 20.3
    -3 -4 -1 23.1
    -3 -4 -1 22.9
    -3 -4 -1 21.9
    3 4 2 271.1
    3 4 2 253.5
    -3 -4 -2 204.4
    -3 -4 -2 249.8
    -3 -4 -2 236.1
    -3 -4 -2 215
    3 4 3 24.4
    3 4 3 29.1
    -3 -4 -3 26.2
    -3 -4 -3 24.3
    -3 -4 -3 31.3
    -3 -4 -3 24.4
    3 4 4 14.8
    3 4 4 14
    -3 -4 -4 17.7
    -3 -4 -4 19.4
    -3 -4 -4 15
    -3 -4 -4 17.5
    3 4 5 6.5
    3 4 5 3.4
    -3 -4 -5 2.3
    -3 -4 -5 0.7
    -3 -4 -5 -1.6
    3 4 6 5.1
    3 4 6 4.1
    -3 -4 -6 -3.1
    -3 -4 -6 3.4
    -3 -4 -6 3.5
    3 4 7 7.7
    3 4 7 10.4
    -3 -4 -7 2.7
    -3 -4 -7 7.7
    -3 -4 -7 8
    -3 -4 -7 4.1
    3 4 8 73.8
    3 4 8 81.7
    3 4 8 75.1
    -3 -4 -8 57.3
    -3 -4 -8 64.9
    -3 -4 -8 60.6
    -3 -4 -8 54.9
    3 4 9 -4.1
    3 4 9 -0.7
    3 4 9 -2.4
    -3 -4 -9 -5.8
    -3 -4 -9 -1.3
    -3 -4 -9 -1.2
    3 4 10 -0.7
    3 4 10 0.1
    3 4 10 2.4
    -3 -4 -10 -4.9
    -3 -4 -10 0.2
    -3 -4 -10 3.9
    3 4 11 -0.7
    3 4 11 4.4
    3 4 11 2.7
    -3 -4 -11 8.1
    -3 -4 -11 3.7
    -3 -4 -11 6.1
    3 4 12 6.1
    3 4 12 -2.3
    3 4 12 -0.9
    -3 -4 -12 0.5
    3 4 13 11.2
    3 4 13 22.8
    3 4 13 20.3
    -3 -4 -13 10.5
    3 4 14 1
    3 4 14 -2.6
    3 4 14 1.1
    -3 -4 -14 13.8
    3 4 15 -0.8
    3 4 15 9.8
    3 4 15 1
    -3 -4 -15 -1.7
    3 4 16 8.6
    3 4 16 8.4
    -3 -4 -16 -1.3
    3 4 17 120.3
    -3 -4 -17 111.6
    -3 -4 -18 109.2
    3 4 19 6.5
    -3 -4 -19 0.4
    -3 -4 -20 33.7
    -3 -4 -21 0.4
    -3 -4 -22 -7.1
    -3 -4 -22 0.3
    -3 -4 -23 -3
    -3 -4 -23 -1.5
    -3 -4 -24 3.1
    -3 -4 -24 7.7
    -3 -4 -25 2.5
    3 5 -25 5.4
    3 5 -24 1.2
    3 5 -23 4.9
    3 5 -22 11.7
    3 5 -21 4.7
    3 5 -20 9.9
    3 5 -19 1.2
    3 5 -18 56.5
    3 5 -17 -4.7
    3 5 -16 7.1
    -3 -5 16 5.6
    3 5 -15 8.2
    -3 -5 15 1.1
    3 5 -14 6.5
    -3 -5 14 5
    3 5 -13 44.9
    -3 -5 13 53.6
    3 5 -12 16.4
    -3 -5 12 3
    3 5 -11 6.3
    -3 -5 11 3.3
    -3 -5 11 4.6
    3 5 -10 3.2
    -3 -5 10 -1.2
    -3 -5 10 -1.2
    3 5 -9 19.8
    -3 -5 9 12.6
    -3 -5 9 15.5
    3 5 -8 128.9
    -3 -5 8 120.8
    -3 -5 8 107
    3 5 -7 1.6
    -3 -5 7 6.2
    -3 -5 7 5.6
    3 5 -6 40.4
    -3 -5 6 32.8
    -3 -5 6 31.7
    3 5 -5 5.6
    -3 -5 5 3.3
    -3 -5 5 0.8
    3 5 -4 56.4
    -3 -5 4 59.9
    -3 -5 4 45.4
    3 5 -3 114.7
    -3 -5 3 98.5
    -3 -5 3 107
    -3 -5 3 89.8
    3 5 -2 114.6
    -3 -5 2 125.1
    -3 -5 2 111.1
    -3 -5 2 96.1
    3 5 -1 628.3
    -3 -5 1 764.3
    -3 -5 1 670.2
    -3 -5 1 618.8
    3 5 0 -1.1
    3 5 0 1.5
    -3 -5 0 2
    -3 -5 0 7.1
    -3 -5 0 3.3
    3 5 1 662.6
    3 5 1 722.1
    3 5 1 658.8
    -3 -5 -1 705.7
    -3 -5 -1 652.6
    3 5 2 108.1
    3 5 2 102.1
    3 5 2 109.2
    -3 -5 -2 110.3
    -3 -5 -2 94
    -3 -5 -2 102.9
    3 5 3 107.1
    3 5 3 94.9
    -3 -5 -3 76
    -3 -5 -3 95.2
    -3 -5 -3 98.6
    -3 -5 -3 96.3
    3 5 4 56.9
    3 5 4 44.8
    -3 -5 -4 38.8
    -3 -5 -4 45.1
    -3 -5 -4 49.8
    3 5 5 5.8
    3 5 5 5.2
    -3 -5 -5 9.6
    -3 -5 -5 7.7
    -3 -5 -5 4.9
    3 5 6 34.8
    3 5 6 36.2
    -3 -5 -6 28.6
    -3 -5 -6 27.1
    -3 -5 -6 31.4
    3 5 7 -1.6
    3 5 7 7.3
    -3 -5 -7 1.2
    -3 -5 -7 -1.6
    -3 -5 -7 2.2
    3 5 8 138.5
    3 5 8 113.3
    -3 -5 -8 99.2
    -3 -5 -8 117.2
    -3 -5 -8 107.2
    -3 -5 -8 95.5
    3 5 9 23.6
    3 5 9 16.8
    -3 -5 -9 15.3
    -3 -5 -9 17.2
    -3 -5 -9 16.2
    -3 -5 -9 10.7
    3 5 10 1.2
    3 5 10 -2.6
    3 5 10 -2.3
    -3 -5 -10 9.5
    -3 -5 -10 2.2
    -3 -5 -10 4.5
    -3 -5 -10 -3.1
    3 5 11 -0.2
    3 5 11 3.2
    3 5 11 7.7
    -3 -5 -11 -0.6
    -3 -5 -11 3.4
    -3 -5 -11 6.6
    3 5 12 1.7
    3 5 12 12.1
    3 5 12 6
    -3 -5 -12 4.7
    -3 -5 -12 9.5
    3 5 13 40
    3 5 13 49.6
    3 5 13 39.7
    -3 -5 -13 40.9
    3 5 14 -1.5
    3 5 14 1.2
    3 5 14 -5.2
    -3 -5 -14 -1
    3 5 15 4.8
    3 5 15 9.2
    -3 -5 -15 6
    3 5 16 0.6
    3 5 16 5.7
    -3 -5 -16 2.9
    3 5 17 0.1
    -3 -5 -17 -4
    3 5 18 51.8
    -3 -5 -18 56.2
    -3 -5 -19 -5.4
    -3 -5 -20 17.1
    -3 -5 -21 10
    -3 -5 -22 -6.6
    -3 -5 -23 -15
    -3 -5 -23 -2.5
    -3 -5 -24 10.1
    -3 -5 -24 9.9
    -3 -5 -25 -13.8
    -3 -5 -25 5.5
    3 6 -25 3.6
    3 6 -24 10.4
    3 6 -23 3
    3 6 -22 7.5
    3 6 -21 7.5
    3 6 -20 1.4
    3 6 -19 7
    3 6 -18 5
    3 6 -17 6.1
    3 6 -16 -3.4
    -3 -6 16 25
    3 6 -15 12.9
    -3 -6 15 17.9
    3 6 -14 0.8
    -3 -6 14 9.3
    3 6 -13 28.8
    -3 -6 13 31
    -3 -6 13 29.4
    3 6 -12 1.8
    -3 -6 12 3.1
    -3 -6 12 -1.6
    3 6 -11 11.7
    -3 -6 11 8.5
    -3 -6 11 7.2
    3 6 -10 16.9
    -3 -6 10 15.8
    -3 -6 10 15.8
    3 6 -9 -0.8
    -3 -6 9 1.7
    -3 -6 9 3.7
    3 6 -8 -0.4
    -3 -6 8 -5.6
    -3 -6 8 -2.3
    3 6 -7 19.3
    -3 -6 7 19.1
    -3 -6 7 11.5
    -3 -6 7 12.9
    3 6 -6 1.6
    -3 -6 6 -2.3
    -3 -6 6 -5.1
    3 6 -5 47.1
    -3 -6 5 35.9
    -3 -6 5 41.7
    3 6 -4 0.8
    -3 -6 4 -2.7
    -3 -6 4 -3
    -3 -6 4 -5.4
    3 6 -3 21.9
    -3 -6 3 13.8
    -3 -6 3 17.5
    -3 -6 3 15.9
    3 6 -2 330.5
    -3 -6 2 381.3
    -3 -6 2 339
    -3 -6 2 297
    3 6 -1 36.4
    3 6 -1 38
    -3 -6 1 41.1
    -3 -6 1 42.7
    -3 -6 1 39.7
    3 6 0 2.3
    3 6 0 -0.6
    -3 -6 0 -1.3
    -3 -6 0 -5.8
    -3 -6 0 -3.6
    3 6 1 34.3
    3 6 1 46.1
    3 6 1 37.9
    -3 -6 -1 40.7
    -3 -6 -1 38.2
    -3 -6 -1 36.1
    3 6 2 343.5
    3 6 2 362.8
    3 6 2 330.8
    -3 -6 -2 328.1
    -3 -6 -2 312.2
    -3 -6 -2 303.9
    3 6 3 19.2
    3 6 3 22.4
    3 6 3 24.9
    -3 -6 -3 14.8
    -3 -6 -3 21.1
    -3 -6 -3 14.2
    3 6 4 -1.8
    3 6 4 -1.7
    -3 -6 -4 0.2
    -3 -6 -4 0.8
    -3 -6 -4 -4.5
    3 6 5 42.9
    3 6 5 42.9
    -3 -6 -5 31.5
    -3 -6 -5 36.1
    -3 -6 -5 40.3
    3 6 6 -1.7
    3 6 6 -1.4
    -3 -6 -6 -4.3
    -3 -6 -6 -1.4
    -3 -6 -6 -7
    3 6 7 17.9
    3 6 7 14.5
    -3 -6 -7 16.4
    -3 -6 -7 9.3
    -3 -6 -7 17.9
    3 6 8 -1.4
    3 6 8 0.3
    -3 -6 -8 2.5
    -3 -6 -8 -6.6
    -3 -6 -8 1.3
    3 6 9 8.7
    3 6 9 1
    -3 -6 -9 4.3
    -3 -6 -9 6.2
    -3 -6 -9 3.5
    -3 -6 -9 7.3
    3 6 10 15.6
    3 6 10 17.2
    -3 -6 -10 12.5
    -3 -6 -10 13.4
    -3 -6 -10 13.7
    -3 -6 -10 12.6
    3 6 11 9.5
    3 6 11 5.4
    -3 -6 -11 3.2
    -3 -6 -11 4.5
    -3 -6 -11 6.2
    -3 -6 -11 1.8
    3 6 12 2.9
    3 6 12 5.2
    -3 -6 -12 0
    -3 -6 -12 -0.8
    -3 -6 -12 1.2
    3 6 13 18
    3 6 13 37.3
    3 6 13 21.8
    -3 -6 -13 16.6
    -3 -6 -13 22.2
    3 6 14 4.9
    3 6 14 15.2
    3 6 14 9.3
    -3 -6 -14 10.4
    -3 -6 -14 7.6
    3 6 15 18.5
    3 6 15 14.6
    -3 -6 -15 7.8
    3 6 16 9.4
    3 6 16 1.1
    -3 -6 -16 0.1
    3 6 17 20.1
    -3 -6 -17 9.2
    -3 -6 -18 -2.5
    -3 -6 -19 -7.9
    -3 -6 -20 9.6
    -3 -6 -21 19.3
    -3 -6 -22 14.5
    -3 -6 -23 -6.4
    -3 -6 -24 0.2
    -3 -6 -25 3.9
    3 7 -25 6.6
    3 7 -23 -11.3
    3 7 -22 1.3
    3 7 -21 4.2
    3 7 -20 -4.1
    3 7 -19 6
    3 7 -18 -6.7
    3 7 -17 4.5
    3 7 -16 23.2
    3 7 -15 -5.6
    -3 -7 15 -9.1
    3 7 -14 7.7
    -3 -7 14 14.1
    -3 -7 14 17.8
    3 7 -13 37
    -3 -7 13 42
    -3 -7 13 40.4
    3 7 -12 6.5
    -3 -7 12 1
    -3 -7 12 5.3
    3 7 -11 52
    -3 -7 11 41.5
    -3 -7 11 35.1
    3 7 -10 4.7
    -3 -7 10 0.8
    -3 -7 10 0.9
    3 7 -9 74
    -3 -7 9 67.4
    -3 -7 9 64.7
    -3 -7 9 66.2
    3 7 -8 5.3
    -3 -7 8 -1.6
    -3 -7 8 -2.4
    -3 -7 8 0.8
    3 7 -7 143.1
    -3 -7 7 136.1
    -3 -7 7 127
    -3 -7 7 115.8
    3 7 -6 96.1
    -3 -7 6 79.9
    -3 -7 6 71
    -3 -7 6 59.5
    3 7 -5 108.3
    -3 -7 5 105.1
    -3 -7 5 99.2
    -3 -7 5 98.6
    3 7 -4 21.5
    -3 -7 4 12.7
    -3 -7 4 18.6
    -3 -7 4 11.5
    3 7 -3 120.9
    -3 -7 3 124.4
    -3 -7 3 115.7
    -3 -7 3 101.5
    3 7 -2 153.2
    -3 -7 2 172.1
    -3 -7 2 162.1
    -3 -7 2 135.8
    3 7 -1 37.1
    3 7 -1 33.7
    -3 -7 1 41.1
    -3 -7 1 34.3
    -3 -7 1 31.8
    3 7 0 -6.1
    3 7 0 -1.2
    -3 -7 0 -4.9
    -3 -7 0 0.1
    -3 -7 0 -8.1
    3 7 1 31.9
    3 7 1 36.6
    3 7 1 37.2
    -3 -7 -1 40.1
    -3 -7 -1 31
    -3 -7 -1 30.1
    3 7 2 147
    3 7 2 158.3
    3 7 2 159.9
    -3 -7 -2 155.7
    -3 -7 -2 155.1
    3 7 3 105.4
    3 7 3 122.7
    3 7 3 112.4
    -3 -7 -3 103.2
    -3 -7 -3 95.7
    3 7 4 21
    3 7 4 17
    -3 -7 -4 16.2
    -3 -7 -4 19.4
    -3 -7 -4 16.1
    3 7 5 105.8
    3 7 5 94.6
    -3 -7 -5 74.9
    -3 -7 -5 96.6
    -3 -7 -5 95.1
    3 7 6 94.5
    3 7 6 75.9
    -3 -7 -6 59.3
    -3 -7 -6 84.4
    3 7 7 155.9
    3 7 7 132.7
    -3 -7 -7 94.2
    -3 -7 -7 126.6
    -3 -7 -7 126
    3 7 8 0.7
    3 7 8 3.5
    -3 -7 -8 2.2
    -3 -7 -8 0.7
    -3 -7 -8 -4
    3 7 9 73.9
    3 7 9 54.9
    -3 -7 -9 53.8
    -3 -7 -9 75.5
    -3 -7 -9 51.8
    3 7 10 6.4
    3 7 10 2.7
    -3 -7 -10 1.9
    -3 -7 -10 -1.1
    -3 -7 -10 1
    -3 -7 -10 -1.4
    3 7 11 42.9
    3 7 11 31.9
    -3 -7 -11 21.4
    -3 -7 -11 34.5
    -3 -7 -11 30.6
    -3 -7 -11 25.9
    3 7 12 2.5
    3 7 12 2.2
    -3 -7 -12 5
    -3 -7 -12 2.1
    3 7 13 38.6
    3 7 13 28.1
    -3 -7 -13 29.7
    -3 -7 -13 33.6
    3 7 14 15.8
    -3 -7 -14 17
    -3 -7 -14 10.2
    3 7 15 -5
    -3 -7 -15 -5
    -3 -7 -15 8.3
    3 7 16 27.3
    -3 -7 -16 33.7
    -3 -7 -17 0.9
    -3 -7 -18 6.5
    -3 -7 -19 4.5
    -3 -7 -20 4.2
    -3 -7 -21 -5.3
    -3 -7 -22 7.5
    -3 -7 -23 1.7
    -3 -7 -25 0.8
    3 8 -24 13
    3 8 -23 -0.2
    3 8 -22 -4.3
    3 8 -21 6.9
    3 8 -20 -3.2
    3 8 -19 17.5
    3 8 -18 -5.2
    3 8 -17 -1.9
    3 8 -16 -5.2
    3 8 -15 2
    -3 -8 15 31.8
    -3 -8 15 -0.1
    3 8 -14 3
    -3 -8 14 2
    -3 -8 14 -0.4
    3 8 -13 -0.1
    -3 -8 13 7.1
    -3 -8 13 -1.5
    3 8 -12 29.7
    -3 -8 12 38.4
    -3 -8 12 27.6
    3 8 -11 38.3
    -3 -8 11 39.8
    -3 -8 11 33.2
    3 8 -10 170.5
    -3 -8 10 168.8
    -3 -8 10 132.8
    -3 -8 10 139.4
    3 8 -9 168.4
    -3 -8 9 159.5
    -3 -8 9 138.6
    -3 -8 9 147.7
    3 8 -8 2.4
    -3 -8 8 3.9
    -3 -8 8 0.8
    -3 -8 8 5.2
    3 8 -7 6.2
    -3 -8 7 1.7
    -3 -8 7 4.5
    -3 -8 7 2.1
    -3 -8 7 3.3
    3 8 -6 -2.7
    -3 -8 6 -3.7
    -3 -8 6 -1.2
    -3 -8 6 -1.3
    -3 -8 6 2
    3 8 -5 54.8
    -3 -8 5 39
    -3 -8 5 51.6
    -3 -8 5 44.6
    -3 -8 5 38.3
    3 8 -4 -1.9
    -3 -8 4 0
    -3 -8 4 1
    -3 -8 4 -0.8
    3 8 -3 0.7
    -3 -8 3 1.2
    -3 -8 3 -1.6
    -3 -8 3 1.3
    3 8 -2 359
    -3 -8 2 411.2
    -3 -8 2 369.5
    -3 -8 2 351.6
    3 8 -1 52.7
    3 8 -1 55.7
    -3 -8 1 54.8
    -3 -8 1 56.6
    -3 -8 1 49.2
    3 8 0 -3.9
    3 8 0 -3.6
    3 8 0 -0.7
    -3 -8 0 -6.9
    -3 -8 0 1
    -3 -8 0 -4.8
    3 8 1 48.4
    3 8 1 51.1
    3 8 1 60.5
    -3 -8 -1 49.5
    -3 -8 -1 54.3
    3 8 2 374.1
    3 8 2 393.7
    3 8 2 361.2
    -3 -8 -2 364.3
    -3 -8 -2 352.7
    3 8 3 -1
    3 8 3 0.5
    3 8 3 -5.4
    -3 -8 -3 1
    -3 -8 -3 0.4
    3 8 4 -6.6
    3 8 4 -2.1
    3 8 4 1.9
    -3 -8 -4 -4.5
    -3 -8 -4 -2.3
    3 8 5 52.6
    3 8 5 40.9
    -3 -8 -5 31.9
    -3 -8 -5 48.1
    -3 -8 -5 44.5
    3 8 6 -0.6
    3 8 6 3.5
    -3 -8 -6 1.5
    -3 -8 -6 -0.9
    -3 -8 -6 -2.4
    3 8 7 2.5
    3 8 7 0.7
    -3 -8 -7 3.5
    -3 -8 -7 1.5
    -3 -8 -7 2.8
    3 8 8 5.9
    3 8 8 4.9
    -3 -8 -8 -2.4
    -3 -8 -8 7.5
    -3 -8 -8 4
    3 8 9 168.5
    3 8 9 137.4
    -3 -8 -9 145.9
    -3 -8 -9 159.8
    -3 -8 -9 127.2
    3 8 10 156.3
    3 8 10 140.9
    -3 -8 -10 111.4
    -3 -8 -10 162.7
    -3 -8 -10 128.8
    3 8 11 39
    3 8 11 31.7
    -3 -8 -11 25.8
    -3 -8 -11 46.4
    -3 -8 -11 30.7
    -3 -8 -11 28.9
    3 8 12 30.2
    3 8 12 18.7
    -3 -8 -12 20
    -3 -8 -12 26.8
    -3 -8 -12 22.9
    3 8 13 -0.6
    -3 -8 -13 1.4
    -3 -8 -13 -4.5
    -3 -8 -13 0.8
    3 8 14 0.3
    -3 -8 -14 -4.9
    -3 -8 -14 -0.9
    3 8 15 5.2
    -3 -8 -15 4.1
    -3 -8 -16 -3.8
    -3 -8 -17 2.7
    -3 -8 -18 5.8
    -3 -8 -19 5.4
    -3 -8 -20 6.9
    -3 -8 -21 -6.5
    -3 -8 -22 3.4
    -3 -8 -23 2.4
    -3 -8 -24 15.6
    3 9 -24 3.4
    3 9 -22 -4
    3 9 -21 20.2
    3 9 -20 1.2
    3 9 -19 5
    3 9 -18 20.6
    3 9 -17 -0.9
    3 9 -16 25
    -3 -9 16 20.5
    3 9 -15 0.4
    -3 -9 15 8.8
    -3 -9 15 3.6
    3 9 -14 -2.5
    -3 -9 14 11.8
    -3 -9 14 5.4
    -3 -9 14 -0.9
    3 9 -13 34.3
    -3 -9 13 18.4
    -3 -9 13 7.6
    -3 -9 13 4.3
    3 9 -12 89.4
    -3 -9 12 116.4
    -3 -9 12 86.8
    -3 -9 12 92.3
    3 9 -11 62.8
    -3 -9 11 29.5
    -3 -9 11 22.9
    -3 -9 11 18.5
    3 9 -10 4.1
    -3 -9 10 2.3
    -3 -9 10 2.8
    -3 -9 10 1.3
    3 9 -9 24.6
    -3 -9 9 11.4
    -3 -9 9 16.9
    -3 -9 9 21.8
    3 9 -8 102
    -3 -9 8 124.1
    -3 -9 8 96.5
    -3 -9 8 87
    -3 -9 8 94.1
    3 9 -7 2.9
    -3 -9 7 -0.8
    -3 -9 7 4.9
    -3 -9 7 4.9
    -3 -9 7 5.4
    3 9 -6 102.5
    -3 -9 6 94.4
    -3 -9 6 96.8
    -3 -9 6 82.7
    -3 -9 6 71.3
    3 9 -5 102.2
    -3 -9 5 80.1
    -3 -9 5 98.8
    -3 -9 5 82
    -3 -9 5 65.7
    3 9 -4 25.4
    -3 -9 4 29.5
    -3 -9 4 25.6
    -3 -9 4 24.7
    -3 -9 4 13.9
    3 9 -3 3.7
    -3 -9 3 9.7
    -3 -9 3 2.6
    -3 -9 3 -1.4
    3 9 -2 15.1
    -3 -9 2 8.9
    -3 -9 2 8.9
    -3 -9 2 11.8
    3 9 -1 101.9
    3 9 -1 99
    -3 -9 1 115.6
    -3 -9 1 94.5
    3 9 0 0.5
    3 9 0 0.6
    3 9 0 1.2
    -3 -9 0 -0.5
    -3 -9 0 1.7
    3 9 1 110.6
    3 9 1 111.5
    3 9 1 98.6
    -3 -9 -1 105.6
    -3 -9 -1 91.4
    3 9 2 9.3
    3 9 2 4.1
    3 9 2 6.2
    -3 -9 -2 4.7
    3 9 3 3
    3 9 3 6.7
    3 9 3 9
    -3 -9 -3 10.9
    -3 -9 -3 9.6
    3 9 4 27.3
    3 9 4 25.6
    3 9 4 18.2
    -3 -9 -4 21.4
    -3 -9 -4 21.1
    3 9 5 102
    3 9 5 77.8
    -3 -9 -5 72.1
    -3 -9 -5 89.8
    -3 -9 -5 87.2
    3 9 6 104.2
    3 9 6 92.2
    -3 -9 -6 80
    -3 -9 -6 89.6
    -3 -9 -6 92.6
    3 9 7 3.2
    3 9 7 6.1
    -3 -9 -7 0.7
    -3 -9 -7 4.1
    3 9 8 101.2
    3 9 8 90.1
    -3 -9 -8 66.5
    -3 -9 -8 103.6
    -3 -9 -8 80.1
    3 9 9 18.3
    3 9 9 12
    -3 -9 -9 9.4
    -3 -9 -9 13.5
    -3 -9 -9 12.5
    3 9 10 6.6
    3 9 10 -0.7
    -3 -9 -10 5.4
    -3 -9 -10 8.3
    -3 -9 -10 3.8
    3 9 11 14.9
    3 9 11 11.8
    -3 -9 -11 5.3
    -3 -9 -11 15.7
    -3 -9 -11 7.4
    -3 -9 -11 11.9
    3 9 12 83.3
    -3 -9 -12 69.6
    -3 -9 -12 95.2
    -3 -9 -12 85.6
    3 9 13 14
    3 9 13 6.4
    -3 -9 -13 -1.7
    -3 -9 -13 7.8
    -3 -9 -13 5.7
    -3 -9 -14 -4.8
    -3 -9 -14 31
    -3 -9 -15 -3.3
    -3 -9 -16 18.5
    -3 -9 -17 5.9
    -3 -9 -18 15.5
    -3 -9 -19 9.9
    -3 -9 -20 3.6
    -3 -9 -21 15.4
    -3 -9 -22 -0.8
    -3 -9 -24 -4.3
    -3 -10 24 -2.3
    -3 -10 23 -1.6
    3 10 -22 4
    -3 -10 22 -2.6
    3 10 -21 9.7
    -3 -10 21 4.5
    3 10 -20 5.1
    -3 -10 20 -9.4
    3 10 -19 1.5
    -3 -10 19 2
    3 10 -18 -4.4
    -3 -10 18 1.4
    3 10 -17 6.2
    -3 -10 17 11.9
    3 10 -16 -2.5
    -3 -10 16 -1.1
    -3 -10 16 1.2
    3 10 -15 44.5
    -3 -10 15 35.8
    -3 -10 15 35.3
    3 10 -14 60.3
    -3 -10 14 49.2
    -3 -10 14 40.6
    3 10 -13 13.4
    -3 -10 13 0.4
    -3 -10 13 5.6
    -3 -10 13 4.3
    3 10 -12 216.4
    -3 -10 12 250.1
    -3 -10 12 200.2
    -3 -10 12 246
    3 10 -11 61
    -3 -10 11 60.4
    -3 -10 11 49.6
    -3 -10 11 57
    3 10 -10 299.2
    -3 -10 10 316.7
    -3 -10 10 279
    -3 -10 10 247.7
    -3 -10 10 296.3
    3 10 -9 3.8
    -3 -10 9 4.3
    -3 -10 9 8.2
    -3 -10 9 -1.2
    -3 -10 9 -0.3
    3 10 -8 -4
    -3 -10 8 0
    -3 -10 8 1.9
    -3 -10 8 -1.1
    -3 -10 8 7.9
    3 10 -7 1.7
    -3 -10 7 -1.7
    -3 -10 7 -1.9
    -3 -10 7 4.5
    -3 -10 7 2.3
    3 10 -6 320.5
    -3 -10 6 364.5
    -3 -10 6 333.7
    -3 -10 6 293.5
    -3 -10 6 283
    3 10 -5 2.9
    -3 -10 5 0
    -3 -10 5 0.3
    -3 -10 5 0
    -3 -10 5 3.9
    3 10 -4 141.7
    -3 -10 4 151.2
    -3 -10 4 140
    -3 -10 4 116.6
    -3 -10 4 109.3
    3 10 -3 32.7
    -3 -10 3 28.5
    -3 -10 3 32.2
    3 10 -2 31.9
    3 10 -2 33.5
    -3 -10 2 32.4
    -3 -10 2 27.1
    3 10 -1 19.5
    -3 -10 1 15.8
    -3 -10 1 20.5
    3 10 0 -1.5
    3 10 0 -1.8
    3 10 0 3.8
    -3 -10 0 -5.7
    3 10 1 21.7
    3 10 1 17.6
    -3 -10 -1 21.1
    -3 -10 -1 13
    3 10 2 26.2
    3 10 2 29.7
    3 10 2 22.6
    -3 -10 -2 28.2
    -3 -10 -2 23.2
    3 10 3 38
    3 10 3 36.3
    3 10 3 27.1
    -3 -10 -3 26.6
    -3 -10 -3 24.3
    3 10 4 137
    3 10 4 131.2
    3 10 4 111.4
    -3 -10 -4 139.9
    -3 -10 -4 136.2
    3 10 5 -0.3
    3 10 5 -1.9
    3 10 5 0.2
    -3 -10 -5 -2.6
    -3 -10 -5 0
    -3 -10 -5 -1.6
    3 10 6 318.7
    3 10 6 283.7
    -3 -10 -6 214.7
    -3 -10 -6 279.1
    3 10 7 -3.3
    3 10 7 4.9
    -3 -10 -7 2.8
    -3 -10 -7 1.2
    -3 -10 -7 -0.6
    3 10 8 5.2
    3 10 8 5
    -3 -10 -8 12.3
    -3 -10 -8 0.6
    -3 -10 -8 0.9
    3 10 9 6
    3 10 9 5.5
    -3 -10 -9 0.1
    -3 -10 -9 13.7
    -3 -10 -9 8.5
    3 10 10 296.1
    3 10 10 241.3
    -3 -10 -10 221.6
    3 10 11 63.2
    3 10 11 55.8
    -3 -10 -11 47.6
    -3 -10 -11 48.9
    3 10 12 233.1
    3 10 12 215.6
    -3 -10 -12 212.5
    -3 -10 -12 238.7
    -3 -10 -12 198.6
    -3 -10 -13 -10.8
    -3 -10 -13 21
    -3 -10 -13 -0.3
    -3 -10 -14 27.4
    -3 -10 -15 22
    -3 -10 -16 7.1
    -3 -10 -17 4
    -3 -10 -18 -4.3
    -3 -10 -19 8
    -3 -10 -20 -4.5
    -3 -10 -21 6.3
    -3 -10 -22 10.9
    -3 -10 -24 -10.2
    3 11 -23 37.3
    -3 -11 23 34.8
    -3 -11 22 5.6
    3 11 -21 7.2
    -3 -11 21 6.9
    3 11 -20 43.3
    -3 -11 20 46.2
    3 11 -19 5.8
    -3 -11 19 6.9
    3 11 -18 9.1
    -3 -11 18 6.5
    3 11 -17 28.8
    3 11 -16 2.2
    -3 -11 16 -7.1
    3 11 -15 31.2
    -3 -11 15 29.1
    -3 -11 15 35.1
    3 11 -14 270.3
    -3 -11 14 212.4
    -3 -11 14 244.7
    3 11 -13 143.8
    -3 -11 13 113
    -3 -11 13 123.5
    3 11 -12 171.3
    -3 -11 12 167.9
    -3 -11 12 148.7
    -3 -11 12 143.3
    -3 -11 12 138.3
    3 11 -11 6.3
    -3 -11 11 8.4
    -3 -11 11 5.8
    -3 -11 11 -0.1
    -3 -11 11 0
    3 11 -10 117.6
    -3 -11 10 145.4
    -3 -11 10 120.7
    -3 -11 10 124.1
    3 11 -9 5.7
    -3 -11 9 10.9
    -3 -11 9 11.9
    -3 -11 9 12.8
    -3 -11 9 16.5
    3 11 -8 4.6
    -3 -11 8 -3
    -3 -11 8 1.1
    -3 -11 8 -6
    -3 -11 8 3.5
    3 11 -7 177.5
    -3 -11 7 204.3
    -3 -11 7 175.3
    -3 -11 7 163.1
    -3 -11 7 176.9
    3 11 -6 35.3
    -3 -11 6 48
    -3 -11 6 44.2
    -3 -11 6 44.1
    -3 -11 6 27.4
    3 11 -5 -4.1
    -3 -11 5 13.8
    -3 -11 5 -1.6
    -3 -11 5 0.6
    3 11 -4 23.6
    -3 -11 4 19.9
    -3 -11 4 20.3
    -3 -11 4 14.3
    3 11 -3 20.9
    -3 -11 3 17.7
    -3 -11 3 21.4
    -3 -11 3 10.8
    3 11 -2 2.2
    3 11 -2 3.1
    -3 -11 2 3.5
    -3 -11 2 -1.4
    3 11 -1 30.3
    3 11 -1 26.9
    -3 -11 1 26.3
    -3 -11 1 27
    3 11 0 -3
    3 11 0 -0.5
    3 11 0 3.5
    -3 -11 0 -5.1
    -3 -11 0 4.3
    3 11 1 24.4
    3 11 1 29.4
    3 11 1 23.2
    -3 -11 -1 26.8
    -3 -11 -1 25.1
    3 11 2 3.3
    3 11 2 3.7
    -3 -11 -2 2.4
    -3 -11 -2 -0.6
    3 11 3 22.4
    3 11 3 18.3
    3 11 3 21.9
    -3 -11 -3 22.1
    -3 -11 -3 25.3
    3 11 4 17.8
    3 11 4 17
    3 11 4 16.6
    -3 -11 -4 23.5
    -3 -11 -4 23.9
    3 11 5 1.1
    3 11 5 7.9
    -3 -11 -5 0.6
    -3 -11 -5 -4.1
    3 11 6 40.6
    3 11 6 30.6
    -3 -11 -6 29.8
    -3 -11 -6 41.9
    -3 -11 -6 29.4
    3 11 7 160.1
    3 11 7 160.1
    -3 -11 -7 113.3
    -3 -11 -7 164.1
    -3 -11 -7 153.9
    3 11 8 -0.8
    3 11 8 2.2
    -3 -11 -8 -1.4
    -3 -11 -8 2.9
    -3 -11 -8 -0.1
    3 11 9 13.9
    3 11 9 10.5
    -3 -11 -9 12
    -3 -11 -9 9.7
    -3 -11 -9 5.6
    3 11 10 113.5
    3 11 10 107.1
    -3 -11 -10 98.8
    -3 -11 -10 118.8
    -3 -11 -10 113
    3 11 11 9.8
    -3 -11 -11 4
    -3 -11 -11 7.3
    -3 -11 -11 -0.5
    3 11 12 137.4
    -3 -11 -12 107.6
    -3 -11 -12 140.1
    -3 -11 -12 117.6
    -3 -11 -13 119.7
    -3 -11 -13 111.8
    -3 -11 -14 192.5
    -3 -11 -15 47.3
    -3 -11 -16 5.2
    -3 -11 -17 17.1
    -3 -11 -18 4
    -3 -11 -19 5.6
    -3 -11 -20 43.7
    -3 -11 -21 8
    -3 -11 -23 31.5
    3 12 -22 15.5
    -3 -12 22 -7.5
    3 12 -21 21.3
    -3 -12 21 10.9
    3 12 -20 7.6
    -3 -12 20 8.5
    3 12 -19 3.6
    -3 -12 19 -0.7
    3 12 -18 9.2
    -3 -12 18 7.5
    3 12 -17 32.1
    -3 -12 17 31.6
    3 12 -16 -0.8
    -3 -12 16 -1.6
    3 12 -15 39.9
    -3 -12 15 24.2
    -3 -12 15 48.2
    3 12 -14 11
    -3 -12 14 7.6
    -3 -12 14 1.3
    -3 -12 14 12.9
    3 12 -13 68.9
    -3 -12 13 68
    -3 -12 13 60.8
    -3 -12 13 64.6
    3 12 -12 -0.1
    -3 -12 12 2
    -3 -12 12 -1.4
    -3 -12 12 4.3
    3 12 -11 84.9
    -3 -12 11 88.5
    -3 -12 11 77
    -3 -12 11 85.6
    3 12 -10 -1.6
    -3 -12 10 -1.3
    -3 -12 10 0.9
    -3 -12 10 4.5
    -3 -12 10 -4
    3 12 -9 229.6
    -3 -12 9 249.5
    -3 -12 9 227
    -3 -12 9 225.7
    3 12 -8 144.5
    -3 -12 8 169.3
    -3 -12 8 123.9
    -3 -12 8 139.9
    3 12 -7 6.6
    -3 -12 7 -2.1
    -3 -12 7 3.4
    -3 -12 7 1
    3 12 -6 55.9
    -3 -12 6 61.8
    -3 -12 6 58.7
    -3 -12 6 54.4
    3 12 -5 326.6
    -3 -12 5 380.5
    -3 -12 5 303.9
    -3 -12 5 272.7
    3 12 -4 11.4
    -3 -12 4 9.2
    -3 -12 4 5.3
    -3 -12 4 7.6
    3 12 -3 54.2
    3 12 -3 49.6
    -3 -12 3 62.3
    -3 -12 3 57.9
    -3 -12 3 33.9
    3 12 -2 -2.4
    3 12 -2 16.8
    -3 -12 2 18.9
    -3 -12 2 21.4
    -3 -12 2 12.2
    3 12 -1 4.4
    3 12 -1 1.1
    -3 -12 1 9.4
    -3 -12 1 -1.4
    3 12 0 -4.9
    3 12 0 -3.5
    3 12 0 0.7
    -3 -12 0 5.3
    -3 -12 0 -1.7
    3 12 1 -0.4
    3 12 1 8.1
    3 12 1 6.7
    -3 -12 -1 1.4
    -3 -12 -1 11.4
    3 12 2 15.5
    3 12 2 13.7
    3 12 2 13.8
    -3 -12 -2 19
    -3 -12 -2 12.4
    3 12 3 58.2
    3 12 3 44.8
    3 12 3 44
    -3 -12 -3 57.9
    -3 -12 -3 50.9
    3 12 4 10.1
    3 12 4 8.8
    3 12 4 7.4
    -3 -12 -4 7.7
    -3 -12 -4 7.9
    3 12 5 343.6
    3 12 5 284
    -3 -12 -5 334.1
    -3 -12 -5 298.4
    3 12 6 68
    3 12 6 49.9
    3 12 6 48.9
    -3 -12 -6 50
    -3 -12 -6 55.5
    -3 -12 -6 54.5
    3 12 7 2.4
    3 12 7 -2.7
    -3 -12 -7 14.2
    -3 -12 -7 -3.1
    -3 -12 -7 2.1
    3 12 8 137
    3 12 8 119.5
    -3 -12 -8 121.8
    -3 -12 -8 129.7
    -3 -12 -8 119.9
    3 12 9 216.1
    3 12 9 212.4
    -3 -12 -9 181.6
    -3 -12 -9 212.3
    -3 -12 -9 223
    3 12 10 1.9
    -3 -12 -10 2
    -3 -12 -10 6.3
    -3 -12 -10 -1.3
    3 12 11 85.9
    -3 -12 -11 61.8
    -3 -12 -11 96.5
    -3 -12 -11 88.1
    -3 -12 -12 0.4
    -3 -12 -13 56.4
    -3 -12 -13 53.1
    -3 -12 -14 19.8
    -3 -12 -15 36.6
    -3 -12 -16 2.2
    -3 -12 -17 40.9
    -3 -12 -18 0.2
    -3 -12 -19 5.3
    -3 -12 -20 2.1
    -3 -12 -21 17.8
    -3 -12 -22 16.2
    3 13 -22 15.7
    -3 -13 22 20.4
    -3 -13 21 3.8
    3 13 -20 9
    -3 -13 20 13.9
    3 13 -19 2.4
    -3 -13 19 0.7
    3 13 -18 2.8
    -3 -13 18 0.6
    3 13 -17 10.1
    3 13 -16 18.4
    -3 -13 16 12.5
    3 13 -15 7.8
    -3 -13 15 -0.5
    3 13 -14 5.1
    -3 -13 14 -6
    -3 -13 14 2
    3 13 -13 1.4
    -3 -13 13 -0.8
    -3 -13 13 4.6
    3 13 -12 -8.9
    -3 -13 12 1.6
    -3 -13 12 -2.5
    3 13 -11 2.2
    -3 -13 11 -4.8
    -3 -13 11 -5.7
    3 13 -10 55
    -3 -13 10 70.7
    -3 -13 10 61.1
    -3 -13 10 57.9
    3 13 -9 29
    -3 -13 9 31.1
    -3 -13 9 34.7
    -3 -13 9 33
    3 13 -8 22.1
    -3 -13 8 20
    -3 -13 8 8.1
    -3 -13 8 10.4
    3 13 -7 48.8
    -3 -13 7 59
    -3 -13 7 37
    -3 -13 7 43.6
    3 13 -6 325.7
    -3 -13 6 420.4
    -3 -13 6 337.9
    -3 -13 6 336.4
    3 13 -5 61.4
    -3 -13 5 64.2
    -3 -13 5 50.1
    -3 -13 5 45.3
    3 13 -4 -2.8
    -3 -13 4 -4.9
    -3 -13 4 7.3
    -3 -13 4 1.2
    3 13 -3 5.9
    3 13 -3 -3
    -3 -13 3 6.6
    -3 -13 3 2.3
    -3 -13 3 5.5
    3 13 -2 132.1
    3 13 -2 104.3
    -3 -13 2 144.5
    -3 -13 2 112.6
    -3 -13 2 77.6
    3 13 -1 66.9
    3 13 -1 57.4
    -3 -13 1 82.7
    -3 -13 1 61.7
    -3 -13 1 45.3
    3 13 0 3.6
    3 13 0 -1.8
    3 13 0 -1.7
    -3 -13 0 2.6
    -3 -13 0 3.7
    -3 -13 0 2.9
    3 13 1 68.7
    3 13 1 64.8
    3 13 1 58
    -3 -13 -1 67.1
    -3 -13 -1 67.4
    3 13 2 106.8
    3 13 2 109.7
    3 13 2 102.8
    -3 -13 -2 120.6
    -3 -13 -2 115.8
    3 13 3 6.6
    3 13 3 7
    3 13 3 5.1
    -3 -13 -3 6.6
    -3 -13 -3 5.2
    3 13 4 7
    3 13 4 -1.4
    3 13 4 -2.4
    -3 -13 -4 3.9
    -3 -13 -4 -4.9
    3 13 5 60
    3 13 5 54.8
    3 13 5 45.6
    -3 -13 -5 53.9
    -3 -13 -5 56.5
    3 13 6 396.1
    3 13 6 335.4
    3 13 6 286.5
    -3 -13 -6 306.4
    -3 -13 -6 357.9
    -3 -13 -6 344.3
    3 13 7 42.6
    3 13 7 46.2
    -3 -13 -7 37.6
    -3 -13 -7 39.7
    3 13 8 7.2
    -3 -13 -8 13.5
    -3 -13 -8 18.2
    -3 -13 -8 16.4
    3 13 9 36.4
    -3 -13 -9 31.9
    -3 -13 -9 38.2
    -3 -13 -9 40.9
    3 13 10 47.6
    -3 -13 -10 41.6
    -3 -13 -10 46.5
    3 13 11 7.9
    -3 -13 -11 -5.2
    -3 -13 -12 -5.9
    -3 -13 -13 0.2
    -3 -13 -13 1.7
    -3 -13 -14 1.9
    -3 -13 -15 1.6
    -3 -13 -16 11.7
    -3 -13 -17 6.9
    -3 -13 -18 1.6
    -3 -13 -19 9.7
    -3 -13 -20 26.6
    -3 -13 -22 16.9
    3 14 -21 -2.6
    -3 -14 20 2
    3 14 -19 8.3
    -3 -14 19 5.9
    3 14 -18 -7.6
    3 14 -17 -0.6
    -3 -14 17 -1.4
    3 14 -16 0.6
    3 14 -15 7.5
    -3 -14 15 4.4
    3 14 -14 103.5
    -3 -14 14 80.5
    3 14 -13 4.8
    -3 -14 13 -6.5
    -3 -14 13 -1
    3 14 -12 9.2
    -3 -14 12 9.1
    -3 -14 12 10.2
    3 14 -11 -4.5
    -3 -14 11 3.5
    -3 -14 11 -3.7
    3 14 -10 38.5
    -3 -14 10 28.4
    -3 -14 10 25.2
    3 14 -9 2.8
    -3 -14 9 -0.3
    -3 -14 9 -4.2
    3 14 -8 35.8
    -3 -14 8 48.5
    -3 -14 8 40.6
    -3 -14 8 33.9
    3 14 -7 -1.6
    -3 -14 7 -6.3
    -3 -14 7 7.5
    -3 -14 7 -8.1
    3 14 -6 5.3
    -3 -14 6 -2.2
    -3 -14 6 -4.3
    -3 -14 6 0.5
    3 14 -5 46.4
    -3 -14 5 54.2
    -3 -14 5 37.8
    -3 -14 5 43.2
    3 14 -4 44.7
    -3 -14 4 47.1
    -3 -14 4 34.1
    -3 -14 4 32
    3 14 -3 24.6
    3 14 -3 20.8
    -3 -14 3 19.1
    -3 -14 3 23.6
    -3 -14 3 25.4
    3 14 -2 14.9
    3 14 -2 19.3
    -3 -14 2 26.6
    -3 -14 2 8.6
    -3 -14 2 14.8
    3 14 -1 4.8
    3 14 -1 5.4
    -3 -14 1 3.6
    -3 -14 1 8.4
    -3 -14 1 3.4
    3 14 0 1.6
    3 14 0 -1.4
    3 14 0 -4.9
    -3 -14 0 -2.7
    -3 -14 0 4.1
    -3 -14 0 6.8
    3 14 1 11.2
    3 14 1 5.2
    3 14 1 4.5
    -3 -14 -1 5.9
    -3 -14 -1 5.7
    -3 -14 -1 6.1
    3 14 2 22.3
    3 14 2 15
    3 14 2 12.5
    -3 -14 -2 29.3
    -3 -14 -2 11.3
    3 14 3 32.8
    3 14 3 24.6
    3 14 3 20.1
    -3 -14 -3 29.1
    -3 -14 -3 32.1
    3 14 4 52.4
    3 14 4 37.8
    3 14 4 36.1
    -3 -14 -4 38.5
    -3 -14 -4 45.9
    3 14 5 41.8
    3 14 5 43.5
    3 14 5 47.2
    -3 -14 -5 43.6
    -3 -14 -5 50.1
    3 14 6 3.9
    3 14 6 5.7
    -3 -14 -6 -0.9
    -3 -14 -6 5.1
    -3 -14 -6 -0.7
    3 14 7 0.3
    -3 -14 -7 -1.6
    -3 -14 -7 5.3
    -3 -14 -7 1.8
    3 14 8 31.3
    -3 -14 -8 14.2
    -3 -14 -8 59.6
    -3 -14 -8 33.5
    3 14 9 1
    -3 -14 -9 5.9
    -3 -14 -9 3.1
    3 14 10 35.2
    -3 -14 -10 21.4
    -3 -14 -10 31.7
    -3 -14 -11 9.3
    -3 -14 -12 14.4
    -3 -14 -13 -7.9
    -3 -14 -14 79.1
    -3 -14 -15 -7.5
    -3 -14 -16 -0.1
    -3 -14 -17 -4.3
    -3 -14 -18 5.3
    -3 -14 -19 8.5
    -3 -14 -21 4.9
    3 15 -20 9
    -3 -15 20 16.8
    -3 -15 19 -1.9
    3 15 -18 46.1
    -3 -15 18 21.7
    3 15 -17 0.7
    -3 -15 17 0.7
    3 15 -16 6.8
    -3 -15 16 11.8
    3 15 -15 15.7
    -3 -15 15 7.7
    3 15 -14 4.3
    -3 -15 14 -4.7
    3 15 -13 14.2
    -3 -15 13 5.2
    -3 -15 13 11
    3 15 -12 26.5
    -3 -15 12 28.9
    -3 -15 12 23.7
    3 15 -11 11.4
    -3 -15 11 5.2
    -3 -15 11 4
    3 15 -10 46.4
    -3 -15 10 31.9
    -3 -15 10 19.5
    3 15 -9 -0.7
    -3 -15 9 -3.5
    -3 -15 9 -1.6
    3 15 -8 1.1
    -3 -15 8 1.2
    -3 -15 8 7.4
    3 15 -7 9.6
    -3 -15 7 9.1
    -3 -15 7 10.3
    3 15 -6 174.4
    -3 -15 6 167.6
    -3 -15 6 170.2
    3 15 -5 126.7
    -3 -15 5 148.6
    -3 -15 5 115.2
    -3 -15 5 102.1
    3 15 -4 1.8
    -3 -15 4 2.4
    -3 -15 4 0.2
    -3 -15 4 1.1
    3 15 -3 229.3
    3 15 -3 227.2
    -3 -15 3 291.4
    -3 -15 3 228.8
    -3 -15 3 200.7
    3 15 -2 99.2
    3 15 -2 79.9
    -3 -15 2 115.8
    -3 -15 2 74.2
    3 15 -1 88
    3 15 -1 76.6
    -3 -15 1 95.4
    -3 -15 1 90.8
    -3 -15 1 61.1
    3 15 0 -3.7
    3 15 0 0.2
    3 15 0 3.1
    -3 -15 0 5.8
    -3 -15 0 -4.9
    -3 -15 0 -5.8
    3 15 1 81.8
    3 15 1 85.4
    3 15 1 75.4
    -3 -15 -1 92.2
    -3 -15 -1 91.2
    -3 -15 -1 63.4
    3 15 2 101.6
    3 15 2 98.5
    3 15 2 91
    -3 -15 -2 111.6
    -3 -15 -2 88.8
    -3 -15 -2 96.8
    3 15 3 252.5
    3 15 3 227.9
    -3 -15 -3 261.8
    -3 -15 -3 255.3
    3 15 4 7.5
    3 15 4 0.5
    -3 -15 -4 7.6
    -3 -15 -4 -0.2
    3 15 5 139.9
    3 15 5 115.9
    -3 -15 -5 136.3
    -3 -15 -5 125.1
    3 15 6 179.3
    3 15 6 153.6
    -3 -15 -6 144.5
    3 15 7 12.3
    -3 -15 -7 9.3
    -3 -15 -7 19.9
    3 15 8 1.5
    -3 -15 -8 3.7
    -3 -15 -8 4.6
    3 15 9 0.6
    -3 -15 -9 2.6
    -3 -15 -9 0
    -3 -15 -10 30.8
    -3 -15 -10 29.8
    -3 -15 -11 2.5
    -3 -15 -12 15.1
    -3 -15 -13 12.6
    -3 -15 -14 8.7
    -3 -15 -15 8.9
    -3 -15 -16 12.3
    -3 -15 -17 7.2
    -3 -15 -18 37.4
    -3 -15 -20 20.5
    3 16 -19 3.8
    -3 -16 19 1.9
    -3 -16 18 2.8
    3 16 -17 4.6
    -3 -16 17 -5
    3 16 -16 14.9
    -3 -16 16 8.6
    3 16 -15 0.5
    -3 -16 15 3.9
    3 16 -14 5.8
    -3 -16 14 3
    3 16 -13 17.6
    -3 -16 13 18.3
    3 16 -12 5.1
    -3 -16 12 0.7
    -3 -16 12 2.4
    3 16 -11 10.1
    -3 -16 11 12.8
    -3 -16 11 8
    3 16 -10 -1.2
    -3 -16 10 0.4
    -3 -16 10 0.2
    3 16 -9 11.6
    -3 -16 9 5
    -3 -16 9 9.4
    3 16 -8 69.9
    -3 -16 8 62.6
    -3 -16 8 71.1
    3 16 -7 2.7
    -3 -16 7 -0.8
    -3 -16 7 -1.2
    3 16 -6 8.2
    -3 -16 6 7.9
    -3 -16 6 10.3
    3 16 -5 32.6
    -3 -16 5 36.4
    -3 -16 5 34.5
    3 16 -4 32.3
    -3 -16 4 35.4
    -3 -16 4 57.9
    3 16 -3 13.6
    3 16 -3 28
    -3 -16 3 11.4
    -3 -16 3 65.2
    3 16 -2 8.6
    -3 -16 2 13.1
    3 16 -1 -0.4
    -3 -16 1 -4.8
    3 16 0 0.7
    3 16 0 2.1
    -3 -16 0 5.9
    3 16 1 -1.4
    3 16 1 0.8
    -3 -16 -1 -5.2
    3 16 2 5.8
    3 16 2 6.9
    -3 -16 -2 9
    3 16 3 12.3
    3 16 3 17.7
    -3 -16 -3 10.8
    3 16 4 38.6
    3 16 4 38
    -3 -16 -4 33.6
    3 16 5 39.5
    3 16 5 34.9
    -3 -16 -5 37.4
    3 16 6 6.6
    3 16 6 12.7
    -3 -16 -6 3.2
    3 16 7 3.3
    -3 -16 -7 -0.3
    -3 -16 -7 5.2
    3 16 8 62.8
    -3 -16 -8 69.6
    3 16 9 4.3
    -3 -16 -9 8.8
    -3 -16 -9 12.5
    -3 -16 -10 -1.9
    -3 -16 -11 -1.4
    -3 -16 -12 -6.4
    -3 -16 -13 17.1
    -3 -16 -14 13.9
    -3 -16 -15 0.2
    -3 -16 -16 18.6
    -3 -16 -17 -6.5
    -3 -16 -19 3.9
    3 17 -18 3.8
    -3 -17 18 6.4
    -3 -17 17 -1
    3 17 -16 4.1
    -3 -17 16 -6.3
    3 17 -15 43.7
    3 17 -14 43.6
    -3 -17 14 37.5
    3 17 -13 5
    -3 -17 13 3.9
    3 17 -12 24.7
    -3 -17 12 26.6
    3 17 -11 -2.5
    -3 -17 11 -1.2
    3 17 -10 22.4
    -3 -17 10 14.4
    3 17 -9 3.1
    -3 -17 9 -5.5
    3 17 -8 0.5
    -3 -17 8 -0.2
    3 17 -7 36.8
    -3 -17 7 23.8
    3 17 -6 13.5
    -3 -17 6 7.9
    3 17 -5 13.9
    -3 -17 5 14.9
    3 17 -4 16.6
    -3 -17 4 22.3
    3 17 -3 1.3
    3 17 -2 23
    -3 -17 2 20.6
    3 17 -1 21
    -3 -17 1 14.2
    3 17 0 10
    3 17 0 0
    -3 -17 0 -0.1
    3 17 1 28.1
    3 17 1 16.5
    -3 -17 -1 19.3
    3 17 2 34.8
    3 17 2 20.4
    -3 -17 -2 30.4
    3 17 3 -3.8
    3 17 3 4.6
    -3 -17 -3 -7.1
    3 17 4 21.2
    3 17 4 15.9
    -3 -17 -4 19.2
    3 17 5 10.4
    3 17 5 5
    -3 -17 -5 7.4
    3 17 6 22
    3 17 6 8.7
    -3 -17 -6 8.7
    3 17 7 22.3
    -3 -17 -7 24.9
    -3 -17 -7 33.8
    3 17 8 2.9
    -3 -17 -8 11.5
    -3 -17 -8 1.4
    -3 -17 -9 6.7
    -3 -17 -9 14.3
    -3 -17 -10 21.4
    -3 -17 -11 6.5
    -3 -17 -12 12.9
    -3 -17 -13 5.7
    -3 -17 -14 34.6
    -3 -17 -15 29.8
    -3 -17 -16 17.3
    -3 -17 -18 0.7
    3 18 -17 6.1
    -3 -18 17 -0.1
    -3 -18 16 -1.4
    3 18 -15 2.3
    -3 -18 15 0.8
    3 18 -14 19.7
    -3 -18 14 18.2
    3 18 -13 0.4
    -3 -18 13 3.3
    3 18 -12 12.7
    -3 -18 12 18.9
    3 18 -11 13.1
    -3 -18 11 1.4
    3 18 -10 8.4
    -3 -18 10 4
    3 18 -9 2.8
    -3 -18 9 0.4
    3 18 -8 2.7
    -3 -18 8 -3.3
    3 18 -7 10.8
    -3 -18 7 3.5
    3 18 -6 4.7
    -3 -18 6 -1.4
    3 18 -5 8.1
    3 18 -4 11.6
    -3 -18 4 8.9
    3 18 -3 -1.4
    -3 -18 3 6.6
    3 18 -2 3.8
    3 18 -1 10.7
    -3 -18 1 5
    3 18 0 -0.3
    -3 -18 0 0.3
    3 18 1 1.7
    3 18 1 1.4
    -3 -18 -1 7.3
    3 18 2 4
    3 18 2 3.1
    -3 -18 -2 1.2
    3 18 3 -1.6
    3 18 3 3.5
    -3 -18 -3 4.1
    3 18 4 6.4
    3 18 4 4.6
    -3 -18 -4 12.3
    3 18 5 -4.2
    3 18 5 1.4
    -3 -18 -5 -2.1
    3 18 6 -3.7
    3 18 6 -0.3
    -3 -18 -6 1.9
    3 18 7 7.2
    -3 -18 -7 5.9
    -3 -18 -7 21.8
    3 18 8 2.1
    -3 -18 -8 8.5
    -3 -18 -8 -0.3
    -3 -18 -9 -0.2
    -3 -18 -10 2.9
    -3 -18 -11 5.1
    -3 -18 -12 -3.6
    -3 -18 -13 8.4
    -3 -18 -14 11.2
    -3 -18 -15 0.1
    -3 -18 -17 2.9
    3 19 -16 0.1
    -3 -19 15 3.4
    -3 -19 14 45.3
    3 19 -13 24.4
    -3 -19 13 15.3
    3 19 -12 22.2
    -3 -19 12 18
    3 19 -11 -9
    -3 -19 11 -3.6
    3 19 -10 17.5
    -3 -19 10 23.8
    3 19 -9 -2.5
    -3 -19 9 -4.1
    3 19 -8 7.5
    -3 -19 8 7.4
    3 19 -7 2.9
    -3 -19 7 3
    3 19 -6 13.7
    -3 -19 6 3
    3 19 -5 8.9
    -3 -19 5 6.1
    3 19 -4 10.1
    -3 -19 4 25.2
    3 19 -3 4.4
    -3 -19 3 -7.2
    3 19 -2 0.5
    -3 -19 2 -4.1
    3 19 -1 -5.8
    -3 -19 1 0.7
    3 19 0 -3.6
    3 19 1 3.7
    3 19 2 -7.5
    -3 -19 -2 7.9
    3 19 3 -7.1
    -3 -19 -3 3.3
    3 19 4 16.4
    -3 -19 -4 13.1
    3 19 5 8.6
    -3 -19 -5 6.4
    3 19 6 13.6
    -3 -19 -6 6.6
    -3 -19 -7 -0.7
    -3 -19 -7 2
    -3 -19 -8 2.1
    -3 -19 -8 8.2
    -3 -19 -9 -4.2
    -3 -19 -10 21.1
    -3 -19 -11 -10.2
    -3 -19 -12 25.7
    -3 -19 -13 20.1
    -3 -19 -16 10.9
    3 20 -15 8.5
    3 20 -14 1.8
    -3 -20 14 -1.7
    -3 -20 13 23.2
    3 20 -12 41.5
    -3 -20 12 50.9
    3 20 -11 3
    -3 -20 11 0.4
    3 20 -10 0.3
    -3 -20 10 -2.8
    3 20 -9 0.6
    -3 -20 9 -0.2
    3 20 -8 -5
    -3 -20 8 0.7
    3 20 -7 -1.1
    -3 -20 7 1.7
    3 20 -6 3
    -3 -20 6 1.7
    3 20 -5 -0.1
    -3 -20 5 2.8
    3 20 -4 2.6
    -3 -20 4 9
    3 20 -3 5.9
    3 20 -2 5.6
    -3 -20 2 11.3
    3 20 -1 38.2
    3 20 0 -3.2
    -3 -20 0 -0.9
    3 20 1 39.5
    -3 -20 -1 46.4
    3 20 2 11.9
    -3 -20 -2 19.6
    3 20 3 -8.9
    3 20 4 18.1
    3 20 5 4.7
    -3 -20 -5 0.1
    3 20 6 -2.2
    -3 -20 -6 2.4
    -3 -20 -7 14.4
    -3 -20 -8 -0.5
    -3 -20 -9 -7.7
    -3 -20 -10 -3.8
    -3 -20 -11 16
    -3 -20 -12 47.5
    -3 -20 -14 5.4
    -3 -20 -15 10.6
    3 21 -13 16.9
    3 21 -12 6.2
    -3 -21 12 1.9
    -3 -21 11 2.5
    -3 -21 10 -3.1
    3 21 -9 13.3
    -3 -21 9 3.1
    3 21 -8 1
    -3 -21 8 12.4
    3 21 -7 1.5
    -3 -21 7 -1.1
    3 21 -6 -3.3
    -3 -21 6 10.6
    3 21 -5 9.8
    -3 -21 5 10.6
    3 21 -4 23.7
    -3 -21 4 15.9
    3 21 -3 15.2
    -3 -21 3 2.8
    -3 -21 2 1.3
    3 21 -1 5.4
    -3 -21 1 -0.6
    3 21 0 6.3
    -3 -21 0 -3.2
    3 21 1 2.6
    3 21 2 0
    3 21 3 7.6
    3 21 4 19.3
    -3 -21 -4 11.9
    3 21 5 16.9
    -3 -21 -5 11
    3 21 6 8.7
    -3 -21 -6 6.9
    -3 -21 -6 8.7
    -3 -21 -7 2.8
    -3 -21 -8 9.6
    -3 -21 -9 -0.5
    -3 -21 -12 -2.7
    -3 -21 -13 20.2
    3 22 -11 13.9
    3 22 -10 0.7
    -3 -22 10 -1.1
    3 22 -9 -7.4
    -3 -22 9 1.6
    -3 -22 8 1.6
    -3 -22 7 3.7
    3 22 -6 -10
    -3 -22 6 6.7
    3 22 -5 36.4
    -3 -22 5 26
    3 22 -4 -8.1
    -3 -22 4 10.2
    3 22 -3 -1.7
    -3 -22 3 2.5
    3 22 -2 -4.5
    -3 -22 2 1.1
    3 22 -1 -0.5
    -3 -22 1 3.8
    3 22 0 -3.1
    -3 -22 0 3.9
    3 22 1 1.6
    -3 -22 -1 -4.6
    3 22 2 -16.9
    -3 -22 -2 3.3
    3 22 3 -1.7
    -3 -22 -3 -1.5
    3 22 4 3.7
    -3 -22 -4 6.4
    3 22 5 36.5
    -3 -22 -5 31.9
    3 22 6 -3.4
    -3 -22 -6 -3.8
    -3 -22 -7 -14.9
    -3 -22 -9 6.4
    -3 -22 -10 2.6
    -3 -22 -11 3.4
    3 23 -8 -2.2
    -3 -23 8 1.2
    3 23 -7 -11.7
    3 23 -6 14.1
    3 23 -5 4.2
    -3 -23 4 1.4
    -3 -23 3 9.4
    -3 -23 2 16.9
    -3 -23 1 6.9
    -3 -23 0 -1
    -3 -23 -1 6.1
    -3 -23 -2 22.5
    3 23 5 4.2
    -3 -23 -5 3
    3 23 6 10.3
    -3 -23 -6 6.6
    -3 -23 -7 4.2
    -3 -23 -8 1
    3 24 -4 -4.5
    3 24 -3 -13.3
    3 24 -2 20.1
    3 24 -1 14.2
    3 24 0 -0.5
    3 24 1 15.9
    3 24 2 22.6
    3 24 3 5.6
    3 24 4 -4.8
    3 24 5 2.1
    4 -22 -4 30.6
    -4 22 4 31.4
    -4 22 3 -3.8
    -4 22 2 -13.1
    -4 22 2 -0.6
    -4 22 1 -0.7
    -4 22 1 4
    -4 22 0 13.6
    -4 22 0 11
    -4 22 -1 -1.7
    -4 22 -2 2.8
    -4 22 -3 -3.9
    -4 22 -4 28.8
    4 -21 -8 7.7
    4 -21 -7 4.8
    4 -21 -6 9.8
    4 -21 -5 -2
    4 -21 -4 11.7
    -4 21 4 -4.9
    -4 21 3 1.2
    -4 21 2 -4.4
    -4 21 1 13.3
    -4 21 0 40.3
    -4 21 0 20.2
    -4 21 -1 10
    -4 21 -1 18.7
    -4 21 -1 10.3
    -4 21 -2 -2.4
    -4 21 -2 -5.5
    -4 21 -3 0.7
    -4 21 -3 -14.1
    -4 21 -4 -1.5
    -4 21 -4 -6
    -4 21 -5 -3
    -4 21 -5 3.9
    -4 21 -6 -0.8
    -4 21 -6 5.2
    -4 21 -7 0.6
    -4 21 -7 -5
    -4 21 -8 -3.3
    4 -20 -10 6.5
    4 -20 -9 11.2
    4 -20 -8 -4.2
    4 -20 -7 18.4
    4 -20 -6 -1.4
    4 -20 -5 4.2
    4 -20 -4 7.4
    -4 20 4 2.2
    -4 20 4 0.3
    -4 20 3 17.6
    -4 20 3 15.5
    -4 20 2 1.1
    -4 20 1 -4.3
    -4 20 1 -5.9
    -4 20 0 14.6
    -4 20 0 22.3
    -4 20 -1 -1.7
    -4 20 -1 3.7
    -4 20 -2 -0.2
    -4 20 -2 1.4
    -4 20 -3 16
    -4 20 -3 8.1
    -4 20 -4 -0.2
    -4 20 -5 4
    -4 20 -6 9.3
    -4 20 -6 9.7
    -4 20 -7 1.8
    -4 20 -7 -0.4
    -4 20 -8 -8.3
    -4 20 -8 -4.2
    -4 20 -9 11.5
    -4 20 -9 -1.1
    -4 20 -10 7.5
    -4 20 -10 10.2
    -4 20 -11 -1.6
    4 -19 -10 10.7
    4 -19 -9 18.8
    4 -19 -8 -6.4
    4 -19 -7 -0.1
    4 -19 -6 3
    4 -19 -5 1.9
    -4 19 5 7.2
    4 -19 -4 8.8
    -4 19 4 10.4
    -4 19 4 6.6
    -4 19 3 6.9
    -4 19 3 -6.8
    -4 19 2 21.4
    -4 19 2 16.1
    -4 19 1 3.5
    -4 19 1 11.9
    -4 19 0 21.2
    -4 19 0 14
    -4 19 -1 3.9
    -4 19 -1 0.7
    -4 19 -2 10.2
    -4 19 -2 15.6
    -4 19 -2 16.9
    -4 19 -3 0.6
    -4 19 -3 6
    -4 19 -3 3.7
    -4 19 -4 5.8
    -4 19 -4 5.2
    -4 19 -4 7.6
    -4 19 -5 6.4
    -4 19 -5 4.8
    -4 19 -5 1.8
    -4 19 -6 11.1
    -4 19 -6 7.5
    -4 19 -6 5.8
    -4 19 -7 6.8
    -4 19 -8 -2.3
    -4 19 -9 10.4
    -4 19 -10 -0.7
    -4 19 -10 -33
    -4 19 -11 18.5
    -4 19 -11 16.1
    -4 19 -12 3.5
    -4 19 -12 4.4
    4 -18 -12 14.5
    4 -18 -11 5.9
    4 -18 -10 26.4
    4 -18 -9 -3.1
    4 -18 -8 2.7
    4 -18 -7 0.2
    4 -18 -6 1.2
    4 -18 -5 36.6
    -4 18 5 32.9
    -4 18 4 46.5
    -4 18 4 24
    -4 18 3 21.9
    -4 18 3 27.9
    -4 18 2 -1.4
    -4 18 2 10
    -4 18 1 -6.5
    -4 18 1 2.8
    -4 18 0 -9.2
    -4 18 0 1.4
    -4 18 -1 4.9
    -4 18 -1 4.1
    -4 18 -2 0.8
    -4 18 -2 3.3
    -4 18 -3 17.6
    -4 18 -3 13.5
    -4 18 -3 27.1
    -4 18 -4 36.8
    -4 18 -4 36.6
    -4 18 -4 43.8
    -4 18 -5 34.9
    -4 18 -5 38.8
    -4 18 -5 24.8
    -4 18 -6 5.3
    -4 18 -6 4.1
    -4 18 -6 13.1
    -4 18 -7 5.9
    -4 18 -7 6.9
    -4 18 -7 8.1
    -4 18 -8 -3.1
    -4 18 -8 2.5
    -4 18 -8 -6
    -4 18 -9 1
    -4 18 -9 -11.6
    -4 18 -10 33.2
    -4 18 -11 3.9
    -4 18 -12 1.4
    -4 18 -12 4.5
    -4 18 -13 5.8
    -4 18 -13 -1
    -4 18 -14 0.6
    -4 18 -14 5.3
    4 -17 -13 -7.9
    4 -17 -12 -3.1
    4 -17 -11 10.7
    4 -17 -10 11.5
    4 -17 -9 3.6
    4 -17 -8 59.1
    4 -17 -7 5.4
    4 -17 -6 -6.5
    -4 17 6 -1.4
    4 -17 -5 148.6
    -4 17 5 114.9
    -4 17 4 3
    -4 17 4 0.2
    -4 17 3 6.2
    -4 17 3 -3.8
    -4 17 2 -2.7
    -4 17 2 -6
    -4 17 1 0.2
    -4 17 1 9.5
    -4 17 0 5.9
    -4 17 0 16.3
    -4 17 -1 -4.9
    -4 17 -1 3.4
    -4 17 -2 -0.2
    -4 17 -2 -6.6
    -4 17 -3 4
    -4 17 -3 2.8
    -4 17 -3 8.9
    -4 17 -4 -5.4
    -4 17 -4 -1.4
    -4 17 -4 -9.2
    -4 17 -5 147.8
    -4 17 -5 128.2
    -4 17 -5 134
    -4 17 -6 5.8
    -4 17 -6 0.1
    -4 17 -6 8
    -4 17 -7 9.8
    -4 17 -7 8.3
    -4 17 -7 15.1
    -4 17 -8 68.3
    -4 17 -8 60.6
    -4 17 -8 51
    -4 17 -9 3.8
    -4 17 -9 4.1
    -4 17 -9 4.1
    -4 17 -10 8.4
    -4 17 -10 10.1
    -4 17 -10 -0.2
    -4 17 -11 19.3
    -4 17 -12 7.1
    -4 17 -13 6
    -4 17 -14 1.5
    -4 17 -14 4.1
    -4 17 -15 -1
    -4 17 -15 3.7
    4 -16 -15 6.1
    4 -16 -14 1.4
    4 -16 -13 7
    4 -16 -12 -0.2
    4 -16 -11 5.3
    4 -16 -10 25.7
    4 -16 -9 44.7
    4 -16 -8 5.5
    4 -16 -7 28.9
    -4 16 7 17.1
    4 -16 -6 -1.7
    -4 16 6 7.5
    -4 16 6 2.7
    4 -16 -5 64.7
    -4 16 5 57.9
    -4 16 5 48.1
    -4 16 4 38.3
    -4 16 4 22.8
    -4 16 4 30.5
    -4 16 3 27.4
    -4 16 3 21.2
    -4 16 3 7.2
    -4 16 2 -1.1
    -4 16 2 0.9
    -4 16 2 -0.6
    -4 16 1 2.2
    -4 16 1 4.4
    -4 16 1 -1.3
    -4 16 0 11
    -4 16 0 9.6
    -4 16 0 7.1
    -4 16 -1 -1.3
    -4 16 -1 -2.4
    -4 16 -2 -2.8
    -4 16 -2 7.2
    -4 16 -3 25.3
    -4 16 -3 24.5
    -4 16 -3 19.4
    -4 16 -4 33.3
    -4 16 -4 34.8
    -4 16 -4 21.8
    -4 16 -5 65.2
    -4 16 -5 63.9
    -4 16 -5 60.3
    -4 16 -6 0.1
    -4 16 -6 -0.2
    -4 16 -6 -6.5
    -4 16 -7 32
    -4 16 -7 19.1
    -4 16 -8 1.5
    -4 16 -8 -1.1
    -4 16 -8 2.6
    -4 16 -9 36.9
    -4 16 -9 43.1
    -4 16 -10 13.7
    -4 16 -10 6.6
    -4 16 -10 13.4
    -4 16 -11 4.2
    -4 16 -11 4.2
    -4 16 -11 7.9
    -4 16 -12 3.6
    -4 16 -13 -11.5
    -4 16 -13 9.5
    -4 16 -14 -2.9
    -4 16 -15 -5.5
    -4 16 -15 -5.5
    -4 16 -16 13.2
    -4 16 -16 0.7
    -4 16 -17 9.7
    4 -15 -18 3.8
    4 -15 -16 6.4
    4 -15 -15 9.4
    4 -15 -14 17
    4 -15 -13 9.3
    4 -15 -12 19.2
    4 -15 -11 44
    4 -15 -10 0.6
    4 -15 -9 13.8
    4 -15 -8 14.7
    4 -15 -7 54
    -4 15 7 41
    4 -15 -6 27.3
    -4 15 6 38.8
    -4 15 6 35.7
    4 -15 -5 9.5
    4 -15 -5 24.4
    -4 15 5 18.6
    -4 15 5 22.1
    4 -15 -4 4.9
    -4 15 4 2
    -4 15 4 9
    -4 15 4 -6
    4 -15 -3 -0.8
    -4 15 3 2.1
    -4 15 3 -2.5
    -4 15 3 -2.6
    4 -15 -2 -1.9
    -4 15 2 4.2
    -4 15 2 -1.6
    4 -15 -1 4.1
    -4 15 1 8
    -4 15 1 6.8
    -4 15 1 4.6
    4 -15 0 6.5
    -4 15 0 5.6
    -4 15 0 2.6
    -4 15 0 3.8
    4 -15 1 2
    -4 15 -1 9.3
    -4 15 -1 10.3
    -4 15 -1 0.7
    4 -15 2 -0.2
    -4 15 -2 -2
    -4 15 -2 -4.4
    4 -15 3 2.5
    -4 15 -3 2.2
    -4 15 -3 -4.5
    -4 15 -3 -0.1
    -4 15 -3 -3.8
    4 -15 4 10.8
    -4 15 -4 3
    -4 15 -4 5.1
    -4 15 -4 1.2
    -4 15 -4 8.9
    4 -15 5 25.7
    -4 15 -5 15.4
    -4 15 -5 14.3
    -4 15 -5 13.3
    -4 15 -6 41.2
    -4 15 -6 38
    -4 15 -6 23.9
    -4 15 -7 59.4
    -4 15 -7 52.6
    -4 15 -7 42.4
    -4 15 -8 1.6
    -4 15 -8 1.4
    -4 15 -8 10.9
    -4 15 -9 23.7
    -4 15 -9 20.6
    -4 15 -9 22.1
    -4 15 -10 -0.3
    -4 15 -10 -0.8
    -4 15 -10 -2.7
    -4 15 -11 76
    -4 15 -11 43.8
    -4 15 -11 31.7
    -4 15 -12 6.3
    -4 15 -12 13.5
    -4 15 -13 10.1
    -4 15 -14 10.5
    -4 15 -14 17.6
    -4 15 -15 5.8
    -4 15 -15 18.1
    -4 15 -16 8.8
    -4 15 -17 -4.5
    -4 15 -17 6.3
    -4 15 -18 -8.4
    4 -14 -18 -6.4
    4 -14 -17 -3.8
    4 -14 -16 -6.9
    4 -14 -15 17.1
    4 -14 -14 6.6
    4 -14 -13 8.1
    4 -14 -12 2.4
    4 -14 -11 95.4
    4 -14 -10 11.6
    4 -14 -10 8.8
    4 -14 -9 8.8
    4 -14 -9 11.8
    4 -14 -8 22.1
    4 -14 -8 43.7
    4 -14 -8 27.9
    -4 14 8 22.7
    4 -14 -7 -0.6
    4 -14 -7 -0.9
    4 -14 -7 7.2
    -4 14 7 -1.7
    4 -14 -6 -1.6
    4 -14 -6 -0.3
    -4 14 6 0.3
    4 -14 -5 0.1
    4 -14 -5 3
    -4 14 5 6.6
    4 -14 -4 26.3
    4 -14 -4 39.7
    -4 14 4 35.1
    -4 14 4 23.4
    4 -14 -3 7.9
    -4 14 3 6
    -4 14 3 5.9
    -4 14 3 -4.2
    4 -14 -2 13
    -4 14 2 9.8
    -4 14 2 14.7
    -4 14 2 18.3
    4 -14 -1 11
    -4 14 1 11.3
    -4 14 1 9.9
    -4 14 1 6.1
    4 -14 0 21.4
    -4 14 0 16.9
    -4 14 0 21.5
    -4 14 0 12.2
    4 -14 1 12.4
    -4 14 -1 7.8
    -4 14 -1 7.4
    -4 14 -1 5.6
    4 -14 2 14
    -4 14 -2 19.7
    -4 14 -2 16.8
    -4 14 -2 13.8
    4 -14 3 4.4
    -4 14 -3 6.2
    -4 14 -3 6.6
    -4 14 -3 5.4
    -4 14 -3 -0.8
    4 -14 4 33.8
    -4 14 -4 33.4
    -4 14 -4 29.9
    -4 14 -4 32.8
    -4 14 -4 25.6
    4 -14 5 2.1
    -4 14 -5 1.1
    -4 14 -5 8.2
    4 -14 6 -0.3
    -4 14 -6 0.2
    -4 14 -6 2.2
    -4 14 -6 3.1
    4 -14 7 9.5
    -4 14 -7 -0.7
    -4 14 -7 0.2
    -4 14 -7 0.1
    4 -14 8 43.6
    -4 14 -8 25.3
    -4 14 -8 22.6
    -4 14 -8 20
    -4 14 -9 1.6
    -4 14 -9 2.4
    -4 14 -9 -2.1
    -4 14 -10 19.7
    -4 14 -10 13.6
    -4 14 -10 18.3
    -4 14 -11 133.3
    -4 14 -11 90.3
    -4 14 -11 115.9
    -4 14 -12 9.5
    -4 14 -12 0.9
    -4 14 -13 11.5
    -4 14 -13 -2.2
    -4 14 -14 17.5
    -4 14 -14 20.1
    -4 14 -15 15.8
    -4 14 -16 5.1
    -4 14 -16 -0.2
    -4 14 -17 7.3
    -4 14 -18 3.7
    -4 14 -18 10.6
    4 -13 -19 -11
    4 -13 -18 -1.5
    4 -13 -17 5.9
    4 -13 -16 13.3
    4 -13 -15 8.8
    4 -13 -14 -6
    4 -13 -13 2.6
    4 -13 -12 -2.5
    4 -13 -11 113.8
    4 -13 -11 109
    4 -13 -10 7.4
    4 -13 -10 25.8
    4 -13 -10 0
    4 -13 -9 13.8
    4 -13 -9 8.7
    4 -13 -9 7.2
    4 -13 -8 8.2
    4 -13 -8 14.8
    4 -13 -8 12.1
    -4 13 8 13.7
    4 -13 -7 7.9
    4 -13 -7 5.4
    4 -13 -7 3.2
    -4 13 7 10.6
    4 -13 -6 3.2
    4 -13 -6 1.1
    4 -13 -6 19.4
    4 -13 -6 5.2
    -4 13 6 -5.3
    4 -13 -5 9.1
    4 -13 -5 2.5
    4 -13 -5 25.9
    4 -13 -5 4.3
    -4 13 5 2.1
    4 -13 -4 14.9
    4 -13 -4 11.2
    4 -13 -4 25.2
    4 -13 -4 7.8
    -4 13 4 15.1
    -4 13 4 10.7
    4 -13 -3 29
    4 -13 -3 32.1
    -4 13 3 25.7
    -4 13 3 26.6
    4 -13 -2 8.3
    4 -13 -2 22.1
    -4 13 2 11.8
    -4 13 2 9.4
    4 -13 -1 6.1
    -4 13 1 2.1
    -4 13 1 2.7
    4 -13 0 119.1
    -4 13 0 111.2
    -4 13 0 110.7
    -4 13 0 113.3
    4 -13 1 2.8
    -4 13 -1 4.5
    -4 13 -1 1.2
    -4 13 -1 -4.5
    4 -13 2 7.1
    -4 13 -2 2.3
    -4 13 -2 4.2
    -4 13 -2 -1.2
    4 -13 3 28.6
    -4 13 -3 26
    -4 13 -3 29.6
    -4 13 -3 25.1
    -4 13 -3 35
    4 -13 4 6.3
    -4 13 -4 10.2
    -4 13 -4 0.6
    -4 13 -4 10
    -4 13 -4 19.3
    4 -13 5 7.6
    -4 13 -5 -4.8
    -4 13 -5 9
    -4 13 -5 6.1
    4 -13 6 6
    -4 13 -6 5.6
    -4 13 -6 9.1
    -4 13 -6 -3
    4 -13 7 10.8
    -4 13 -7 5.2
    -4 13 -7 6
    -4 13 -7 -1.9
    4 -13 8 12.3
    -4 13 -8 13.5
    -4 13 -8 10.3
    -4 13 -8 6.7
    4 -13 9 11.5
    -4 13 -9 12.2
    -4 13 -9 9.4
    -4 13 -9 1.9
    -4 13 -10 7.4
    -4 13 -10 2.5
    -4 13 -10 0.6
    -4 13 -11 146.6
    -4 13 -11 107.4
    -4 13 -11 126
    -4 13 -12 3.4
    -4 13 -12 -4.5
    -4 13 -13 4.2
    -4 13 -13 10.2
    -4 13 -14 7.1
    -4 13 -14 11.3
    -4 13 -15 8.4
    -4 13 -15 2.9
    -4 13 -16 7.6
    -4 13 -16 5.6
    -4 13 -17 6.1
    -4 13 -17 -3.2
    -4 13 -18 13.7
    -4 13 -19 -7.4
    4 -12 -20 3.3
    4 -12 -19 13.4
    4 -12 -18 -1.8
    4 -12 -17 -1.1
    4 -12 -16 2.9
    4 -12 -15 -1.2
    4 -12 -14 -2.1
    4 -12 -13 -0.7
    4 -12 -12 17.7
    4 -12 -12 19.4
    4 -12 -11 81
    4 -12 -11 66.3
    4 -12 -11 64.2
    4 -12 -10 11.5
    4 -12 -10 13.4
    4 -12 -10 12.2
    4 -12 -9 8.2
    4 -12 -9 6.1
    4 -12 -9 4.9
    -4 12 9 -1.9
    4 -12 -8 8.4
    4 -12 -8 4.1
    4 -12 -8 5.4
    -4 12 8 8.6
    4 -12 -7 0.2
    4 -12 -7 1.8
    4 -12 -7 0.8
    -4 12 7 5.4
    4 -12 -6 5.7
    4 -12 -6 -6.3
    4 -12 -6 3.1
    -4 12 6 -0.6
    4 -12 -5 4.8
    4 -12 -5 4.1
    4 -12 -5 0.8
    4 -12 -5 2.2
    -4 12 5 9.6
    4 -12 -4 29.2
    4 -12 -4 35.1
    4 -12 -4 36.4
    4 -12 -4 40.2
    -4 12 4 40
    -4 12 4 40
    4 -12 -3 13.6
    4 -12 -3 7.6
    4 -12 -3 7.3
    -4 12 3 4.1
    -4 12 3 6.8
    4 -12 -2 10.2
    4 -12 -2 6.1
    4 -12 -2 17.3
    -4 12 2 17.5
    4 -12 -1 44.2
    4 -12 -1 40.4
    4 -12 -1 30.8
    -4 12 1 33.2
    -4 12 1 34.1
    4 -12 0 1.7
    4 -12 0 18.6
    4 -12 0 1
    -4 12 0 -1.9
    -4 12 0 -0.5
    4 -12 1 38.7
    4 -12 1 53.9
    4 -12 1 34.8
    -4 12 -1 47.9
    -4 12 -1 39.6
    4 -12 2 8.1
    4 -12 2 27.6
    -4 12 -2 16.1
    -4 12 -2 11.6
    -4 12 -2 13.1
    4 -12 3 10.6
    -4 12 -3 8.5
    -4 12 -3 6.3
    -4 12 -3 11
    -4 12 -3 8.6
    4 -12 4 40.4
    -4 12 -4 38.9
    -4 12 -4 41.4
    -4 12 -4 37.2
    -4 12 -4 37.5
    4 -12 5 3.9
    -4 12 -5 2.6
    -4 12 -5 11.2
    -4 12 -5 3.2
    4 -12 6 3
    -4 12 -6 -4
    -4 12 -6 2.7
    -4 12 -6 -3.6
    4 -12 7 -0.6
    -4 12 -7 -2.1
    -4 12 -7 0.7
    -4 12 -7 4.9
    4 -12 8 2.7
    -4 12 -8 4.2
    -4 12 -8 7.5
    -4 12 -8 -2.2
    4 -12 9 10.6
    -4 12 -9 9.7
    -4 12 -9 5.5
    -4 12 -9 12.3
    4 -12 10 15.5
    -4 12 -10 20.2
    -4 12 -10 16.8
    -4 12 -10 12.6
    4 -12 11 70.3
    -4 12 -11 84.5
    -4 12 -11 78.2
    -4 12 -11 86
    -4 12 -12 28.1
    -4 12 -12 10.8
    -4 12 -13 -1.2
    -4 12 -13 -3.2
    -4 12 -14 -4.6
    -4 12 -14 -1.9
    -4 12 -15 6.4
    -4 12 -15 -5.1
    -4 12 -16 -2
    -4 12 -16 6.1
    -4 12 -17 2.4
    -4 12 -17 2.6
    -4 12 -18 7.3
    -4 12 -18 -7.8
    -4 12 -19 8.9
    4 -11 -21 6.2
    4 -11 -20 15
    4 -11 -19 4.7
    4 -11 -18 1.5
    4 -11 -17 -0.6
    4 -11 -16 38.6
    4 -11 -15 5.5
    4 -11 -14 1.3
    4 -11 -13 16.7
    -4 11 13 23.7
    4 -11 -12 1.6
    4 -11 -12 4.1
    4 -11 -12 1.8
    -4 11 12 -1.3
    4 -11 -11 -0.1
    4 -11 -11 2.2
    4 -11 -11 3.9
    -4 11 11 7.7
    4 -11 -10 9.2
    4 -11 -10 12.6
    4 -11 -10 13.8
    -4 11 10 6.1
    4 -11 -9 -0.9
    4 -11 -9 -1.9
    4 -11 -9 7.9
    -4 11 9 1
    4 -11 -8 10.2
    4 -11 -8 10.7
    4 -11 -8 18.6
    -4 11 8 13.8
    4 -11 -7 3.5
    4 -11 -7 2.7
    4 -11 -7 2.5
    -4 11 7 3.1
    4 -11 -6 4.1
    4 -11 -6 15.7
    4 -11 -6 19.7
    -4 11 6 16.1
    4 -11 -5 12.1
    4 -11 -5 7.4
    4 -11 -5 6.2
    -4 11 5 9.7
    4 -11 -4 17.4
    4 -11 -4 18.8
    4 -11 -4 25.3
    4 -11 -4 23.9
    -4 11 4 28.8
    4 -11 -3 21.6
    4 -11 -3 30.5
    4 -11 -3 34.1
    -4 11 3 34.3
    -4 11 3 20
    4 -11 -2 6.1
    4 -11 -2 1.7
    4 -11 -2 1.3
    -4 11 2 3.4
    -4 11 2 -1.7
    4 -11 -1 28.1
    4 -11 -1 20.2
    4 -11 -1 32.5
    -4 11 1 22.6
    -4 11 1 23
    4 -11 0 9.5
    4 -11 0 -1.9
    4 -11 0 -2
    -4 11 0 4.9
    -4 11 0 2
    4 -11 1 30.7
    4 -11 1 29.6
    4 -11 1 20.4
    -4 11 -1 25.2
    -4 11 -1 22.3
    4 -11 2 5
    4 -11 2 2
    4 -11 2 7.4
    -4 11 -2 3.1
    -4 11 -2 3.9
    4 -11 3 24.4
    4 -11 3 23
    4 -11 3 23.1
    -4 11 -3 26.4
    -4 11 -3 27.5
    -4 11 -3 31.5
    -4 11 -3 26.6
    4 -11 4 23.9
    4 -11 4 36.5
    4 -11 4 29.2
    -4 11 -4 25.3
    -4 11 -4 26.7
    -4 11 -4 25.5
    -4 11 -4 20
    4 -11 5 0.2
    4 -11 5 18.5
    4 -11 5 33.6
    -4 11 -5 5
    -4 11 -5 8.7
    -4 11 -5 4.9
    -4 11 -5 3.1
    4 -11 6 9.9
    -4 11 -6 13.3
    -4 11 -6 12.1
    -4 11 -6 21.8
    4 -11 7 5.9
    -4 11 -7 3.4
    -4 11 -7 2.2
    -4 11 -7 2.2
    4 -11 8 11.2
    -4 11 -8 17.8
    -4 11 -8 14
    -4 11 -8 12.8
    4 -11 9 0.2
    -4 11 -9 -4.4
    -4 11 -9 0.4
    -4 11 -9 -0.9
    4 -11 10 18.4
    -4 11 -10 9.4
    -4 11 -10 3.5
    -4 11 -10 11.5
    4 -11 11 3.3
    -4 11 -11 2.7
    -4 11 -11 8.7
    -4 11 -11 7.6
    4 -11 12 17.1
    -4 11 -12 2.7
    -4 11 -12 0.6
    -4 11 -13 31.5
    -4 11 -13 16.9
    -4 11 -14 -2.5
    -4 11 -14 3.9
    -4 11 -15 -7.2
    -4 11 -15 -0.1
    -4 11 -16 32
    -4 11 -16 25.7
    -4 11 -17 -0.8
    -4 11 -17 11.1
    -4 11 -18 3.8
    -4 11 -18 -6.8
    -4 11 -19 -0.8
    -4 11 -19 2.9
    -4 11 -20 11.6
    4 -10 -21 -8.2
    4 -10 -20 -1.3
    4 -10 -19 -0.6
    4 -10 -18 10
    -4 10 18 0.9
    4 -10 -17 21.6
    -4 10 17 15.7
    -4 10 16 -0.9
    4 -10 -15 0.4
    -4 10 15 1.1
    4 -10 -14 1.7
    -4 10 14 -6.9
    4 -10 -13 -0.1
    4 -10 -13 2.3
    4 -10 -13 6.5
    -4 10 13 -2.4
    4 -10 -12 24.7
    4 -10 -12 25.7
    4 -10 -12 26.2
    -4 10 12 26.4
    4 -10 -11 6.1
    4 -10 -11 3.3
    4 -10 -11 2.5
    -4 10 11 8.4
    4 -10 -10 12.9
    4 -10 -10 17.4
    4 -10 -10 9.2
    -4 10 10 7.3
    4 -10 -9 8.3
    4 -10 -9 1.3
    4 -10 -9 -1.3
    -4 10 9 2.2
    -4 10 9 -3.6
    4 -10 -8 31.3
    4 -10 -8 42.8
    4 -10 -8 31.7
    -4 10 8 15.9
    -4 10 8 28.7
    4 -10 -7 0.7
    4 -10 -7 3.9
    4 -10 -7 4
    -4 10 7 5.5
    -4 10 7 -5.8
    4 -10 -6 3.2
    4 -10 -6 -3.7
    4 -10 -6 -1.6
    -4 10 6 -6.5
    -4 10 6 0.7
    4 -10 -5 1.6
    4 -10 -5 6.9
    4 -10 -5 5.8
    -4 10 5 11.9
    -4 10 5 5.2
    4 -10 -4 0.1
    4 -10 -4 -6
    4 -10 -4 1.7
    4 -10 -4 5.2
    -4 10 4 -2.3
    -4 10 4 2.9
    4 -10 -3 17.2
    4 -10 -3 27.4
    4 -10 -3 21
    4 -10 -3 25.1
    -4 10 3 31.3
    -4 10 3 15.5
    4 -10 -2 6.3
    4 -10 -2 4.1
    4 -10 -2 6.3
    -4 10 2 1.7
    -4 10 2 2.9
    4 -10 -1 4.4
    4 -10 -1 3.7
    4 -10 -1 4.2
    -4 10 1 3.8
    -4 10 1 2.8
    4 -10 0 10.1
    4 -10 0 5.6
    4 -10 0 9.4
    -4 10 0 7.3
    -4 10 0 13
    4 -10 1 2.6
    4 -10 1 -3.5
    4 -10 1 4.7
    -4 10 -1 0.1
    -4 10 -1 1.5
    4 -10 2 8.3
    4 -10 2 8.3
    4 -10 2 3
    -4 10 -2 9.6
    -4 10 -2 2.1
    4 -10 3 24.8
    4 -10 3 20.3
    -4 10 -3 27.3
    -4 10 -3 19.3
    -4 10 -3 24.7
    4 -10 4 0.6
    4 -10 4 4.6
    -4 10 -4 3
    -4 10 -4 0.6
    -4 10 -4 4.4
    4 -10 5 10.8
    4 -10 5 10.6
    4 -10 5 7.6
    -4 10 -5 15.3
    -4 10 -5 11.6
    -4 10 -5 8
    -4 10 -5 7.4
    -4 10 -5 6.4
    4 -10 6 2.7
    4 -10 6 18.1
    4 -10 6 3.2
    -4 10 -6 -0.8
    -4 10 -6 -9.2
    -4 10 -6 8.6
    4 -10 7 6.3
    4 -10 7 16.2
    4 -10 7 30.1
    -4 10 -7 5.9
    -4 10 -7 4.1
    -4 10 -7 5
    4 -10 8 28.9
    -4 10 -8 46.1
    -4 10 -8 42
    -4 10 -8 28.5
    4 -10 9 3.3
    -4 10 -9 8.4
    -4 10 -9 4.4
    -4 10 -9 0.8
    4 -10 10 9.8
    -4 10 -10 13.5
    -4 10 -10 8.9
    -4 10 -10 18.2
    4 -10 11 6
    -4 10 -11 4.7
    -4 10 -11 2.1
    -4 10 -11 2
    4 -10 12 30.6
    -4 10 -12 35.4
    -4 10 -12 23.3
    4 -10 13 11.2
    -4 10 -13 8.5
    -4 10 -13 3.9
    -4 10 -14 2
    -4 10 -14 5
    -4 10 -15 1.2
    -4 10 -15 0.8
    -4 10 -16 3.1
    -4 10 -16 3.6
    -4 10 -17 16.2
    -4 10 -17 19.6
    -4 10 -18 1.9
    -4 10 -18 6
    -4 10 -19 -2.3
    -4 10 -19 -4.7
    -4 10 -20 -3.1
    -4 10 -20 -2.2
    4 -9 -22 5.5
    4 -9 -21 -0.6
    4 -9 -20 7.6
    4 -9 -19 1.1
    -4 9 19 0.6
    4 -9 -18 6.7
    -4 9 18 3.8
    -4 9 17 10.4
    4 -9 -16 14.9
    -4 9 16 5.5
    4 -9 -15 -3.3
    -4 9 15 1.5
    4 -9 -14 -9.2
    4 -9 -14 4.4
    -4 9 14 2.5
    4 -9 -13 10.4
    4 -9 -13 -2.2
    -4 9 13 -0.1
    4 -9 -12 6
    4 -9 -12 3.6
    4 -9 -12 0.8
    -4 9 12 -0.2
    4 -9 -11 11
    4 -9 -11 9.1
    4 -9 -11 10.9
    -4 9 11 11.6
    4 -9 -10 10.6
    4 -9 -10 6.2
    4 -9 -10 7.1
    -4 9 10 3.6
    4 -9 -9 -1.6
    4 -9 -9 3.7
    4 -9 -9 3.2
    -4 9 9 -1.3
    -4 9 9 -0.4
    4 -9 -8 124.5
    4 -9 -8 126.3
    4 -9 -8 129.9
    -4 9 8 109.1
    -4 9 8 105.5
    4 -9 -7 12.9
    4 -9 -7 18.4
    4 -9 -7 10.3
    -4 9 7 12.1
    -4 9 7 7.6
    4 -9 -6 8.7
    4 -9 -6 3.3
    4 -9 -6 5.9
    -4 9 6 0.4
    -4 9 6 2.3
    4 -9 -5 6.7
    4 -9 -5 4.3
    4 -9 -5 0.5
    -4 9 5 -3.5
    -4 9 5 0.6
    4 -9 -4 79.1
    4 -9 -4 90.8
    4 -9 -4 89
    -4 9 4 85.8
    -4 9 4 87.6
    4 -9 -3 13.8
    4 -9 -3 17.4
    4 -9 -3 15.8
    4 -9 -3 11.9
    -4 9 3 21
    -4 9 3 17.1
    4 -9 -2 15.5
    4 -9 -2 5.1
    -4 9 2 8.2
    -4 9 2 20.4
    -4 9 2 9.7
    4 -9 -1 0.1
    4 -9 -1 -1.2
    4 -9 -1 1.6
    -4 9 1 2.2
    -4 9 1 4.6
    -4 9 1 -1.4
    4 -9 0 5.5
    4 -9 0 4.9
    4 -9 0 -0.2
    -4 9 0 -2.8
    -4 9 0 2.2
    4 -9 1 5.4
    4 -9 1 0.2
    4 -9 1 1.3
    -4 9 -1 2.3
    -4 9 -1 -0.1
    4 -9 2 10.1
    4 -9 2 8.8
    4 -9 2 4.5
    -4 9 -2 12
    4 -9 3 13.5
    4 -9 3 15.1
    4 -9 3 16.2
    -4 9 -3 16.2
    -4 9 -3 19
    -4 9 -3 21.4
    4 -9 4 98.8
    4 -9 4 86.3
    4 -9 4 89.8
    -4 9 -4 93.9
    -4 9 -4 93.4
    -4 9 -4 90.9
    -4 9 -4 79.9
    4 -9 5 2.3
    4 -9 5 2.3
    4 -9 5 1.6
    -4 9 -5 0.2
    -4 9 -5 5.9
    -4 9 -5 0.9
    -4 9 -5 3.6
    4 -9 6 6.8
    4 -9 6 12.8
    4 -9 6 0.9
    -4 9 -6 6.7
    -4 9 -6 1.8
    -4 9 -6 2.1
    4 -9 7 15.7
    4 -9 7 17.9
    4 -9 7 7.1
    -4 9 -7 13.2
    -4 9 -7 13.4
    -4 9 -7 21.4
    4 -9 8 158.3
    4 -9 8 141.3
    4 -9 8 186.6
    -4 9 -8 159
    -4 9 -8 128.2
    -4 9 -8 116.7
    4 -9 9 0.6
    4 -9 9 -1.3
    -4 9 -9 -0.6
    -4 9 -9 3.2
    -4 9 -9 -0.5
    4 -9 10 11.2
    4 -9 10 25.5
    -4 9 -10 11.6
    -4 9 -10 4
    -4 9 -10 5.8
    4 -9 11 19.4
    -4 9 -11 21.7
    -4 9 -11 10.7
    -4 9 -11 14.4
    4 -9 12 9.6
    -4 9 -12 2.1
    -4 9 -12 0.6
    4 -9 13 -2.9
    -4 9 -13 -2.3
    -4 9 -13 1.6
    4 -9 14 8.8
    -4 9 -14 3.4
    -4 9 -14 1.3
    -4 9 -15 -2
    -4 9 -15 -2.8
    -4 9 -16 6.5
    -4 9 -16 15.7
    -4 9 -17 9.2
    -4 9 -17 1.7
    -4 9 -18 3.9
    -4 9 -18 -1.1
    -4 9 -19 -1.6
    -4 9 -19 -4.5
    -4 9 -20 14.2
    -4 9 -20 2.8
    -4 9 -21 3.4
    -4 9 -21 3.3
    4 -8 -22 7.9
    4 -8 -21 -2.5
    4 -8 -20 7.2
    4 -8 -19 1.9
    -4 8 19 -2.8
    4 -8 -18 12.9
    -4 8 18 5.6
    4 -8 -17 4.6
    -4 8 17 -1.3
    4 -8 -16 2.7
    -4 8 16 3.5
    4 -8 -15 3.5
    -4 8 15 -0.8
    4 -8 -14 17.1
    4 -8 -14 8.8
    4 -8 -14 15.5
    -4 8 14 14.5
    4 -8 -13 -4
    4 -8 -13 1.9
    4 -8 -13 3
    -4 8 13 -0.8
    4 -8 -12 15.5
    4 -8 -12 18.4
    4 -8 -12 13.9
    -4 8 12 4.5
    4 -8 -11 -1.5
    4 -8 -11 5.1
    4 -8 -11 3.6
    -4 8 11 -0.3
    4 -8 -10 -5.7
    4 -8 -10 -1.3
    -4 8 10 -0.9
    -4 8 10 -3
    4 -8 -9 1.7
    4 -8 -9 3.4
    4 -8 -9 0.3
    -4 8 9 -0.5
    -4 8 9 -2.3
    4 -8 -8 47.3
    4 -8 -8 54.6
    4 -8 -8 50.6
    -4 8 8 50.5
    -4 8 8 45.2
    4 -8 -7 160.5
    4 -8 -7 146.6
    4 -8 -7 160.4
    -4 8 7 142.3
    -4 8 7 160.4
    4 -8 -6 10
    4 -8 -6 7.6
    4 -8 -6 12.2
    -4 8 6 11.8
    -4 8 6 10.9
    4 -8 -5 47.2
    4 -8 -5 45.2
    4 -8 -5 51.6
    -4 8 5 44.7
    -4 8 5 43.2
    4 -8 -4 3.3
    4 -8 -4 1.3
    4 -8 -4 5.5
    -4 8 4 3
    -4 8 4 0.7
    4 -8 -3 -0.8
    4 -8 -3 1.3
    4 -8 -3 3.3
    -4 8 3 1.2
    -4 8 3 4.2
    4 -8 -2 14.2
    4 -8 -2 16.5
    4 -8 -2 21.5
    -4 8 2 20.1
    -4 8 2 13.1
    -4 8 2 18.6
    4 -8 -1 4.3
    4 -8 -1 9.7
    4 -8 -1 -0.4
    -4 8 1 6.3
    -4 8 1 0
    -4 8 1 4.4
    4 -8 0 7.5
    4 -8 0 -1.9
    4 -8 0 0.8
    -4 8 0 2.4
    -4 8 0 4.2
    -4 8 0 3
    4 -8 1 6.5
    4 -8 1 2.3
    4 -8 1 1.3
    -4 8 -1 5
    -4 8 -1 1.8
    -4 8 -1 6.5
    4 -8 2 17.8
    4 -8 2 16.7
    4 -8 2 15.2
    -4 8 -2 15.5
    -4 8 -2 16.7
    4 -8 3 0.3
    4 -8 3 -4.2
    -4 8 -3 1.3
    -4 8 -3 -2.8
    -4 8 -3 4.9
    4 -8 4 3
    4 -8 4 0
    -4 8 -4 2.7
    -4 8 -4 5.7
    -4 8 -4 4.7
    4 -8 5 52.6
    4 -8 5 57.4
    -4 8 -5 48.7
    -4 8 -5 59.3
    -4 8 -5 44.7
    4 -8 6 14.1
    4 -8 6 17.1
    4 -8 6 6.1
    -4 8 -6 16.1
    -4 8 -6 16.4
    -4 8 -6 13.2
    4 -8 7 172.2
    4 -8 7 161.7
    4 -8 7 153.3
    -4 8 -7 186
    -4 8 -7 163
    -4 8 -7 137.9
    4 -8 8 57.8
    4 -8 8 55.4
    -4 8 -8 53.1
    -4 8 -8 45.4
    -4 8 -8 42.1
    4 -8 9 -2.2
    4 -8 9 6.7
    -4 8 -9 2.7
    -4 8 -9 -1.1
    -4 8 -9 -4.1
    4 -8 10 -0.8
    4 -8 10 13.8
    -4 8 -10 -4.8
    -4 8 -10 2.7
    -4 8 -10 -3.6
    4 -8 11 11.3
    4 -8 11 11.8
    -4 8 -11 4.7
    -4 8 -11 5.1
    -4 8 -11 2.3
    4 -8 12 5.8
    4 -8 12 18.1
    -4 8 -12 23.9
    -4 8 -12 17.6
    4 -8 13 -0.1
    4 -8 13 12.6
    -4 8 -13 -2.1
    -4 8 -13 -5.9
    4 -8 14 20.7
    -4 8 -14 16.4
    -4 8 -14 18.1
    -4 8 -15 7.5
    -4 8 -15 11.9
    -4 8 -16 -1.2
    -4 8 -16 3
    -4 8 -17 4.1
    -4 8 -17 0.2
    -4 8 -18 3.3
    -4 8 -18 4.8
    -4 8 -19 9.7
    -4 8 -19 6.2
    -4 8 -20 8.9
    -4 8 -20 12.1
    -4 8 -21 1.7
    -4 8 -21 0
    -4 8 -22 -1.1
    4 -7 -23 -3.6
    4 -7 -22 -1.8
    4 -7 -21 10.5
    4 -7 -20 -3.4
    -4 7 20 -3.7
    4 -7 -19 1.1
    -4 7 19 5.9
    4 -7 -18 -0.8
    -4 7 18 6.3
    4 -7 -17 7.8
    -4 7 17 6.4
    4 -7 -16 16.5
    -4 7 16 11
    4 -7 -15 10.4
    -4 7 15 4.8
    4 -7 -14 6.9
    4 -7 -14 1.9
    4 -7 -14 6.3
    -4 7 14 1.3
    4 -7 -13 6.8
    4 -7 -13 6.1
    -4 7 13 5.3
    4 -7 -12 24.2
    4 -7 -12 33.1
    4 -7 -12 31.8
    -4 7 12 23.9
    4 -7 -11 10.6
    4 -7 -11 18.3
    4 -7 -11 14.3
    -4 7 11 -0.1
    4 -7 -10 21.3
    4 -7 -10 16.1
    4 -7 -10 19
    -4 7 10 22.5
    -4 7 10 18.4
    4 -7 -9 12.1
    4 -7 -9 15.6
    4 -7 -9 17
    -4 7 9 9.4
    -4 7 9 22
    4 -7 -8 19
    4 -7 -8 34
    4 -7 -8 20.1
    -4 7 8 29.1
    -4 7 8 23.4
    4 -7 -7 94.9
    4 -7 -7 79
    4 -7 -7 77.9
    -4 7 7 68
    -4 7 7 84.4
    4 -7 -6 43.3
    4 -7 -6 33.9
    4 -7 -6 43.3
    -4 7 6 36.4
    -4 7 6 49
    4 -7 -5 -1.1
    4 -7 -5 -5.7
    4 -7 -5 -3.3
    -4 7 5 1.9
    -4 7 5 -3.2
    4 -7 -4 -4.1
    4 -7 -4 -2.2
    4 -7 -4 -3.2
    -4 7 4 -7.1
    -4 7 4 3.7
    4 -7 -3 3.2
    4 -7 -3 3.4
    -4 7 3 2.2
    -4 7 3 1.6
    4 -7 -2 5.7
    4 -7 -2 5.8
    4 -7 -2 1.5
    -4 7 2 -0.1
    -4 7 2 3.3
    4 -7 -1 45
    4 -7 -1 37.3
    4 -7 -1 27.3
    -4 7 1 45.7
    -4 7 1 26.4
    -4 7 1 34.8
    4 -7 0 88.7
    4 -7 0 75.6
    4 -7 0 76.8
    -4 7 0 84
    -4 7 0 65.1
    -4 7 0 70.9
    4 -7 1 49.5
    4 -7 1 29.6
    4 -7 1 34
    -4 7 -1 43.2
    -4 7 -1 34.5
    4 -7 2 4.8
    4 -7 2 4.7
    4 -7 2 -2.3
    -4 7 -2 5.7
    -4 7 -2 5.9
    4 -7 3 0
    4 -7 3 -2.8
    4 -7 3 9.7
    -4 7 -3 -3.4
    -4 7 -3 6
    -4 7 -3 2.2
    -4 7 -3 1.5
    4 -7 4 -0.7
    4 -7 4 3.3
    4 -7 4 0.9
    -4 7 -4 2.5
    -4 7 -4 -0.6
    -4 7 -4 3.3
    4 -7 5 -0.2
    4 -7 5 2.5
    4 -7 5 -0.7
    -4 7 -5 2.3
    -4 7 -5 0.5
    -4 7 -5 0.5
    -4 7 -5 -3.5
    4 -7 6 47.6
    4 -7 6 37.7
    -4 7 -6 51.2
    -4 7 -6 42.9
    -4 7 -6 38
    -4 7 -6 35.2
    4 -7 7 88
    4 -7 7 90.4
    -4 7 -7 105.2
    -4 7 -7 79.5
    -4 7 -7 86.6
    -4 7 -7 95
    4 -7 8 24.2
    4 -7 8 29.9
    -4 7 -8 30.2
    -4 7 -8 23
    -4 7 -8 23.5
    4 -7 9 18.5
    4 -7 9 19.1
    -4 7 -9 15.3
    -4 7 -9 16.5
    -4 7 -9 12.4
    4 -7 10 19.6
    4 -7 10 14.3
    -4 7 -10 17.8
    -4 7 -10 18
    -4 7 -10 9.9
    4 -7 11 15.2
    4 -7 11 15.8
    -4 7 -11 24
    -4 7 -11 13.3
    -4 7 -11 -0.9
    4 -7 12 32
    4 -7 12 28.4
    -4 7 -12 31.4
    -4 7 -12 30.4
    4 -7 13 3.5
    4 -7 13 0.3
    -4 7 -13 0.6
    -4 7 -13 -0.8
    4 -7 14 11.1
    4 -7 14 2.6
    -4 7 -14 5.9
    -4 7 -14 1
    4 -7 15 7.9
    4 -7 15 31.1
    -4 7 -15 17.3
    -4 7 -15 -1.2
    -4 7 -16 11.9
    -4 7 -16 3.3
    -4 7 -17 6.3
    -4 7 -17 -0.3
    -4 7 -18 3.4
    -4 7 -18 6.8
    -4 7 -19 11.5
    -4 7 -19 5.4
    -4 7 -20 2
    -4 7 -20 8.2
    -4 7 -21 8.3
    -4 7 -21 11.6
    -4 7 -22 2.4
    -4 7 -22 -9.9
    4 -6 -23 -6.2
    4 -6 -22 7.6
    4 -6 -21 2
    4 -6 -20 -1
    -4 6 20 0.3
    4 -6 -19 10.2
    -4 6 19 14.9
    4 -6 -18 0.4
    -4 6 18 2.6
    4 -6 -17 42.3
    -4 6 17 42.5
    4 -6 -16 15.8
    4 -6 -16 20.1
    -4 6 16 16.8
    4 -6 -15 5.5
    4 -6 -15 -0.1
    -4 6 15 4.3
    4 -6 -14 4.4
    4 -6 -14 0.8
    4 -6 -14 3.4
    -4 6 14 5.5
    4 -6 -13 51.5
    4 -6 -13 59.8
    4 -6 -13 61.1
    -4 6 13 48.1
    4 -6 -12 7.2
    4 -6 -12 8.8
    -4 6 12 9.1
    4 -6 -11 9.7
    4 -6 -11 -3.9
    4 -6 -11 2.8
    -4 6 11 0.8
    4 -6 -10 -2.2
    4 -6 -10 0.7
    4 -6 -10 1.9
    -4 6 10 -5.6
    -4 6 10 -3.6
    4 -6 -9 149
    4 -6 -9 163.8
    4 -6 -9 141.2
    -4 6 9 145.2
    -4 6 9 131.7
    4 -6 -8 173.5
    4 -6 -8 179.2
    4 -6 -8 172.1
    -4 6 8 161.5
    -4 6 8 162.4
    4 -6 -7 20.9
    4 -6 -7 30.4
    4 -6 -7 28.1
    -4 6 7 24
    -4 6 7 26.6
    4 -6 -6 -3.6
    4 -6 -6 0.2
    4 -6 -6 0.7
    -4 6 6 -5.9
    -4 6 6 3.5
    4 -6 -5 3.8
    4 -6 -5 0
    4 -6 -5 -1.4
    -4 6 5 -7.1
    -4 6 5 -1.8
    4 -6 -4 59
    4 -6 -4 62.3
    4 -6 -4 56.1
    -4 6 4 45
    -4 6 4 72.5
    4 -6 -3 20.2
    4 -6 -3 21
    4 -6 -3 18.9
    -4 6 3 16.6
    -4 6 3 17.2
    4 -6 -2 -0.2
    4 -6 -2 0
    4 -6 -2 -0.7
    -4 6 2 -1.6
    -4 6 2 1.3
    4 -6 -1 14.8
    4 -6 -1 14.8
    -4 6 1 18.4
    -4 6 1 13.1
    4 -6 0 60.3
    4 -6 0 49.6
    -4 6 0 55.7
    -4 6 0 48
    -4 6 0 51.5
    4 -6 1 13.9
    4 -6 1 14.6
    4 -6 1 9.6
    -4 6 -1 12.8
    -4 6 -1 9
    -4 6 -1 16.6
    4 -6 2 1.8
    4 -6 2 1.3
    4 -6 2 -2.4
    -4 6 -2 0.9
    -4 6 -2 2.1
    -4 6 -2 1.9
    -4 6 -2 -4.5
    4 -6 3 20.2
    4 -6 3 17.1
    4 -6 3 18.3
    -4 6 -3 25.8
    -4 6 -3 23.3
    -4 6 -3 10.8
    -4 6 -3 20
    -4 6 -3 20.2
    4 -6 4 67.5
    4 -6 4 55.9
    -4 6 -4 69.3
    -4 6 -4 66.7
    -4 6 -4 56.9
    -4 6 -4 60.4
    -4 6 -4 53.4
    4 -6 5 4.4
    4 -6 5 5.5
    -4 6 -5 -2.2
    -4 6 -5 2.8
    -4 6 -5 0.2
    -4 6 -5 -0.9
    4 -6 6 3.2
    4 -6 6 -0.4
    -4 6 -6 0.1
    -4 6 -6 1
    -4 6 -6 0.7
    -4 6 -6 -3.8
    4 -6 7 27.9
    4 -6 7 37.2
    -4 6 -7 30.9
    -4 6 -7 36.4
    -4 6 -7 26.1
    -4 6 -7 26.8
    4 -6 8 196
    4 -6 8 174.6
    -4 6 -8 221.4
    -4 6 -8 178.5
    -4 6 -8 172
    -4 6 -8 175.6
    4 -6 9 192.3
    4 -6 9 159.2
    -4 6 -9 167.7
    -4 6 -9 154.9
    -4 6 -9 129.2
    4 -6 10 0.7
    4 -6 10 -0.6
    -4 6 -10 5.8
    -4 6 -10 4
    -4 6 -10 3.2
    4 -6 11 4.6
    4 -6 11 5.4
    -4 6 -11 0.2
    -4 6 -11 2.4
    -4 6 -11 4.9
    4 -6 12 11.8
    4 -6 12 10.3
    -4 6 -12 9.9
    -4 6 -12 7.2
    4 -6 13 70.3
    4 -6 13 54.9
    -4 6 -13 66.7
    -4 6 -13 48
    4 -6 14 4.1
    4 -6 14 1.9
    4 -6 14 7.6
    -4 6 -14 7.7
    -4 6 -14 3.3
    4 -6 15 9
    4 -6 15 10.2
    4 -6 15 5.7
    -4 6 -15 2.7
    -4 6 -15 15.6
    4 -6 16 9.8
    -4 6 -16 9.3
    -4 6 -16 6.7
    4 -6 17 32.7
    -4 6 -17 43.5
    -4 6 -17 32.3
    -4 6 -18 3.7
    -4 6 -18 6.5
    -4 6 -19 10.6
    -4 6 -19 6.8
    -4 6 -20 3.6
    -4 6 -20 -3.6
    -4 6 -21 0.9
    -4 6 -21 -7
    -4 6 -22 -3.8
    -4 6 -22 2.4
    -4 6 -23 9.4
    -4 6 -23 -1.9
    4 -5 -23 -1.9
    4 -5 -22 2.5
    4 -5 -21 4
    -4 5 21 -1.4
    4 -5 -20 -4
    -4 5 20 1.1
    4 -5 -19 4.4
    -4 5 19 -0.7
    4 -5 -18 6.8
    -4 5 18 15.8
    4 -5 -17 185.8
    -4 5 17 187.2
    4 -5 -16 85.6
    -4 5 16 110.3
    -4 5 16 78.5
    4 -5 -15 -2.5
    4 -5 -15 2.5
    -4 5 15 -1.3
    -4 5 15 -3.3
    4 -5 -14 29
    -4 5 14 32
    -4 5 14 24.8
    4 -5 -13 74.6
    -4 5 13 80.6
    -4 5 13 78.3
    4 -5 -12 13.5
    -4 5 12 15.4
    4 -5 -11 17.9
    4 -5 -11 18.1
    4 -5 -11 16.6
    -4 5 11 15.4
    4 -5 -10 80.9
    4 -5 -10 60.5
    -4 5 10 58.1
    -4 5 10 53.1
    4 -5 -9 224.9
    4 -5 -9 249.4
    4 -5 -9 231.6
    -4 5 9 231.5
    -4 5 9 221.7
    4 -5 -8 16
    4 -5 -8 6.3
    4 -5 -8 10.1
    -4 5 8 14.7
    -4 5 8 9.7
    4 -5 -7 58.2
    4 -5 -7 67.6
    4 -5 -7 63
    -4 5 7 56
    -4 5 7 68.9
    4 -5 -6 36.2
    4 -5 -6 40.9
    4 -5 -6 39.2
    -4 5 6 40
    -4 5 6 40.3
    4 -5 -5 24.7
    4 -5 -5 18.6
    4 -5 -5 17.9
    -4 5 5 14.8
    -4 5 5 22.9
    4 -5 -4 72
    4 -5 -4 71.3
    4 -5 -4 64.3
    -4 5 4 67.3
    -4 5 4 82.3
    4 -5 -3 3.6
    4 -5 -3 -0.1
    4 -5 -3 -1.5
    -4 5 3 -1.8
    -4 5 3 0.4
    4 -5 -2 23.2
    4 -5 -2 27.6
    4 -5 -2 21.3
    -4 5 2 17.9
    4 -5 -1 40.9
    4 -5 -1 49.9
    4 -5 -1 33
    -4 5 1 44.3
    4 -5 0 226.8
    4 -5 0 162.1
    -4 5 0 152.7
    -4 5 0 173.1
    4 -5 1 53.8
    -4 5 -1 46.2
    -4 5 -1 29.6
    -4 5 -1 35.3
    4 -5 2 27.9
    4 -5 2 31.1
    -4 5 -2 24.5
    -4 5 -2 24
    -4 5 -2 25
    -4 5 -2 16.8
    4 -5 3 1.2
    4 -5 3 -3.7
    -4 5 -3 0
    -4 5 -3 -2.7
    -4 5 -3 -0.2
    -4 5 -3 -2.8
    -4 5 -3 -4.2
    4 -5 4 77.5
    4 -5 4 79.4
    -4 5 -4 75.8
    -4 5 -4 75.3
    -4 5 -4 58.2
    -4 5 -4 71.6
    -4 5 -4 58.6
    4 -5 5 20.1
    4 -5 5 23.2
    -4 5 -5 19.9
    -4 5 -5 26
    -4 5 -5 26
    -4 5 -5 17
    -4 5 -5 19.5
    4 -5 6 31.2
    4 -5 6 25.4
    -4 5 -6 46.3
    -4 5 -6 48.4
    -4 5 -6 28.9
    -4 5 -6 35.1
    4 -5 7 63
    4 -5 7 66.7
    -4 5 -7 69.1
    -4 5 -7 57.2
    -4 5 -7 60
    -4 5 -7 53.5
    4 -5 8 12.5
    4 -5 8 6.4
    -4 5 -8 18.1
    -4 5 -8 10.4
    -4 5 -8 13.6
    -4 5 -8 16.3
    4 -5 9 262.7
    4 -5 9 230.9
    -4 5 -9 265.4
    -4 5 -9 244.7
    -4 5 -9 231.6
    4 -5 10 66.8
    4 -5 10 68.7
    -4 5 -10 65.2
    -4 5 -10 66
    -4 5 -10 67.7
    4 -5 11 23.3
    4 -5 11 20.1
    -4 5 -11 17.9
    -4 5 -11 13.3
    4 -5 12 10.2
    4 -5 12 14.2
    4 -5 12 5.5
    -4 5 -12 1
    -4 5 -12 12.6
    4 -5 13 80.8
    4 -5 13 89.9
    4 -5 13 91.2
    -4 5 -13 86.7
    -4 5 -13 77.9
    4 -5 14 34.2
    4 -5 14 36.7
    4 -5 14 31.2
    -4 5 -14 29.4
    -4 5 -14 24.5
    4 -5 15 -5.2
    4 -5 15 -5.6
    -4 5 -15 3.7
    -4 5 -15 -1.6
    4 -5 16 94.1
    4 -5 16 83.2
    -4 5 -16 104.4
    -4 5 -16 83.3
    4 -5 17 177.3
    -4 5 -17 189.6
    -4 5 -17 182.3
    4 -5 18 10.2
    -4 5 -18 5.3
    -4 5 -18 12.5
    -4 5 -19 3.3
    -4 5 -19 -0.6
    -4 5 -20 -5.3
    -4 5 -20 -5.9
    -4 5 -21 2.8
    -4 5 -21 6.2
    -4 5 -22 10.8
    -4 5 -22 -3.1
    -4 5 -23 5.7
    -4 5 -23 1.4
    4 -4 -24 4.8
    4 -4 -23 10.5
    4 -4 -22 6.1
    4 -4 -21 9.6
    -4 4 21 -2.8
    4 -4 -20 -0.1
    -4 4 20 3.4
    4 -4 -19 1
    -4 4 19 4.7
    4 -4 -18 6.9
    -4 4 18 1.4
    4 -4 -17 49
    -4 4 17 39.3
    4 -4 -16 18.6
    -4 4 16 22.8
    -4 4 16 27.7
    4 -4 -15 33.2
    -4 4 15 33.4
    -4 4 15 26.7
    4 -4 -14 2
    -4 4 14 -0.6
    -4 4 14 11
    4 -4 -13 6.1
    -4 4 13 11.7
    -4 4 13 8.8
    -4 4 12 23.6
    -4 4 12 29.5
    4 -4 -11 18.6
    4 -4 -11 11.7
    -4 4 11 15.2
    -4 4 11 18.2
    4 -4 -10 41
    4 -4 -10 44.1
    -4 4 10 32.2
    -4 4 10 35.9
    4 -4 -9 24.2
    -4 4 9 22
    -4 4 9 16.4
    4 -4 -8 3.1
    -4 4 8 6.9
    -4 4 8 0.8
    4 -4 -7 73.2
    4 -4 -7 84.3
    -4 4 7 66.3
    -4 4 7 62
    4 -4 -6 2.2
    4 -4 -6 3.6
    -4 4 6 4.5
    -4 4 6 6.7
    4 -4 -5 65
    4 -4 -5 60.2
    -4 4 5 52
    -4 4 5 60
    4 -4 -4 10.1
    4 -4 -4 14.5
    -4 4 4 11.8
    -4 4 4 9.4
    4 -4 -3 17.3
    4 -4 -3 18.4
    -4 4 3 11.7
    -4 4 3 16.7
    4 -4 -2 268.5
    4 -4 -2 317.7
    -4 4 2 243
    -4 4 2 278.4
    4 -4 -1 333.1
    4 -4 -1 393.1
    -4 4 1 316.3
    -4 4 1 338.6
    4 -4 0 470.9
    4 -4 0 586
    -4 4 0 425
    -4 4 0 453
    4 -4 1 388.7
    -4 4 -1 336.5
    -4 4 -1 307.4
    -4 4 -1 313.3
    4 -4 2 311
    -4 4 -2 275.4
    -4 4 -2 284.6
    -4 4 -2 226.3
    -4 4 -2 263
    -4 4 -2 232.4
    4 -4 3 19.4
    -4 4 -3 14.9
    -4 4 -3 16.6
    -4 4 -3 13.7
    -4 4 -3 14.6
    -4 4 -3 3.7
    4 -4 4 15.5
    4 -4 4 7.9
    -4 4 -4 14.6
    -4 4 -4 17.8
    -4 4 -4 17.2
    -4 4 -4 12.9
    -4 4 -4 13.2
    4 -4 5 61.2
    4 -4 5 60.3
    -4 4 -5 67.5
    -4 4 -5 60.1
    -4 4 -5 47.2
    -4 4 -5 49.4
    -4 4 -5 43.4
    4 -4 6 3.8
    4 -4 6 0.3
    -4 4 -6 4.2
    -4 4 -6 6
    -4 4 -6 -4.3
    -4 4 -6 -3.3
    4 -4 7 78.6
    4 -4 7 69.6
    -4 4 -7 82.3
    -4 4 -7 71.5
    -4 4 -7 51.7
    -4 4 -7 61.2
    -4 4 -7 62.3
    4 -4 8 -0.9
    4 -4 8 2.9
    -4 4 -8 0.2
    -4 4 -8 2.2
    -4 4 -8 -0.6
    -4 4 -8 -0.8
    4 -4 9 31.8
    4 -4 9 17
    -4 4 -9 25.9
    -4 4 -9 21
    -4 4 -9 21.7
    -4 4 -9 24.2
    4 -4 10 39.7
    4 -4 10 42.6
    4 -4 10 39.1
    -4 4 -10 43.3
    -4 4 -10 34.8
    -4 4 -10 28.1
    4 -4 11 16.8
    4 -4 11 15.2
    4 -4 11 10.1
    -4 4 -11 12.6
    -4 4 -11 24
    4 -4 12 21.9
    4 -4 12 28.6
    4 -4 12 23
    -4 4 -12 21.9
    -4 4 -12 24.2
    4 -4 13 12
    4 -4 13 10.6
    4 -4 13 10.5
    4 -4 13 7.4
    -4 4 -13 5.7
    -4 4 -13 7.3
    4 -4 14 -2.1
    4 -4 14 -3.7
    4 -4 14 -3.5
    4 -4 14 2
    -4 4 -14 4.3
    -4 4 -14 1.7
    4 -4 15 25.6
    4 -4 15 29.9
    4 -4 15 34
    -4 4 -15 36.3
    -4 4 -15 29.5
    4 -4 16 25.6
    4 -4 16 20.9
    -4 4 -16 19.9
    -4 4 -16 19.7
    4 -4 17 43.6
    -4 4 -17 45.2
    -4 4 -17 43.8
    4 -4 18 2
    -4 4 -18 5.8
    -4 4 -18 -0.4
    -4 4 -19 1.3
    -4 4 -19 0.8
    -4 4 -20 -1.5
    -4 4 -20 -1.6
    -4 4 -21 3.5
    -4 4 -21 -3.1
    -4 4 -22 3.7
    -4 4 -22 12.5
    -4 4 -23 9.7
    -4 4 -23 14
    -4 4 -24 3.8
    -4 4 -24 -2.3
    4 -3 -24 6
    4 -3 -23 -6.8
    4 -3 -22 4.7
    -4 3 22 -1.3
    4 -3 -21 3.6
    -4 3 21 3.8
    4 -3 -20 11.3
    -4 3 20 9.9
    4 -3 -19 14.9
    -4 3 19 19.2
    4 -3 -18 1.1
    -4 3 18 -8.1
    4 -3 -17 5.3
    -4 3 17 6.3
    -4 3 17 1.9
    4 -3 -16 0.5
    -4 3 16 -0.7
    -4 3 16 10.2
    4 -3 -15 -2.3
    -4 3 15 -7.6
    -4 3 15 2.9
    4 -3 -14 5.1
    -4 3 14 -4.6
    -4 3 14 -1.6
    4 -3 -13 -2.1
    -4 3 13 -1.6
    -4 3 13 -2
    4 -3 -12 34.4
    -4 3 12 24.8
    -4 3 12 27
    4 -3 -11 19.3
    -4 3 11 15.1
    -4 3 11 14.2
    -4 3 10 140.7
    -4 3 10 148.4
    -4 3 10 136.8
    -4 3 9 60.3
    -4 3 9 66.4
    -4 3 9 68.4
    4 -3 -8 28.4
    -4 3 8 28.7
    -4 3 8 24.3
    4 -3 -7 -0.8
    -4 3 7 -0.2
    -4 3 7 -1.2
    4 -3 -6 14
    -4 3 6 17.6
    -4 3 6 17.4
    4 -3 -5 63
    -4 3 5 55.1
    -4 3 5 59.1
    4 -3 -4 30.5
    4 -3 -4 34.2
    -4 3 4 27.9
    -4 3 4 26.8
    4 -3 -3 56.5
    4 -3 -3 60.5
    -4 3 3 46.4
    -4 3 3 52.7
    4 -3 -2 160.4
    4 -3 -2 188.5
    -4 3 2 140.4
    -4 3 2 173.6
    4 -3 -1 982.9
    4 -3 -1 1150.7
    -4 3 1 901.1
    -4 3 1 941.5
    4 -3 0 43.2
    -4 3 0 27.8
    -4 3 0 22.2
    4 -3 1 928.1
    -4 3 -1 970.5
    -4 3 -1 982.5
    -4 3 -1 922.1
    -4 3 -1 935.2
    -4 3 -1 868.6
    4 -3 2 151.4
    -4 3 -2 160.4
    -4 3 -2 158.7
    -4 3 -2 136.5
    -4 3 -2 147.3
    -4 3 -2 128
    4 -3 3 58.3
    -4 3 -3 64
    -4 3 -3 60.1
    -4 3 -3 34.2
    -4 3 -3 52
    -4 3 -3 46.3
    4 -3 4 28.8
    -4 3 -4 37.6
    -4 3 -4 35.6
    -4 3 -4 22.7
    -4 3 -4 29.3
    -4 3 -4 22.6
    4 -3 5 55.7
    -4 3 -5 63.6
    -4 3 -5 60.1
    -4 3 -5 44.7
    -4 3 -5 56.3
    -4 3 -5 39.7
    4 -3 6 13.7
    4 -3 6 12.6
    -4 3 -6 19.2
    -4 3 -6 16.5
    -4 3 -6 20.5
    -4 3 -6 11.3
    -4 3 -6 7.7
    4 -3 7 1.6
    4 -3 7 -6.1
    -4 3 -7 2.3
    -4 3 -7 0.3
    -4 3 -7 2.3
    -4 3 -7 -1.5
    -4 3 -7 0.1
    4 -3 8 21.9
    4 -3 8 21.5
    -4 3 -8 33.3
    -4 3 -8 28.9
    -4 3 -8 24
    -4 3 -8 22.3
    -4 3 -8 21.8
    4 -3 9 69.1
    4 -3 9 67.2
    4 -3 9 63.3
    -4 3 -9 69.1
    -4 3 -9 77
    -4 3 -9 62.5
    -4 3 -9 50.6
    4 -3 10 150.3
    4 -3 10 184.8
    4 -3 10 143.8
    -4 3 -10 148.9
    -4 3 -10 150.9
    -4 3 -10 129.4
    -4 3 -10 122.6
    4 -3 11 10
    4 -3 11 14.6
    4 -3 11 15.6
    4 -3 11 12.5
    -4 3 -11 18.6
    -4 3 -11 9.7
    4 -3 12 34.8
    4 -3 12 35.3
    4 -3 12 37.5
    4 -3 12 30.5
    -4 3 -12 24
    -4 3 -12 29.9
    4 -3 13 2.7
    4 -3 13 0.1
    4 -3 13 -3.3
    -4 3 -13 3.2
    -4 3 -13 -7.2
    4 -3 14 4.6
    4 -3 14 0.5
    4 -3 14 -0.6
    4 -3 14 1.2
    -4 3 -14 -0.3
    -4 3 -14 0.3
    4 -3 15 2.8
    4 -3 15 -0.7
    4 -3 15 3
    -4 3 -15 -4.3
    -4 3 -15 -1.5
    4 -3 16 4.3
    4 -3 16 2.5
    4 -3 16 0.9
    -4 3 -16 4.1
    -4 3 -16 6.1
    4 -3 17 -2
    -4 3 -17 13.5
    -4 3 -17 -0.6
    4 -3 18 3.1
    -4 3 -18 6.7
    -4 3 -18 0.6
    -4 3 -19 20.3
    -4 3 -19 32.1
    -4 3 -20 12.4
    -4 3 -20 0.2
    -4 3 -21 11.3
    -4 3 -21 -0.3
    -4 3 -22 -2.4
    -4 3 -22 -12
    -4 3 -23 -0.9
    -4 3 -23 -2.2
    -4 3 -24 9.7
    -4 3 -24 4
    4 -2 -24 -7.9
    4 -2 -23 -5.1
    4 -2 -22 -2.7
    -4 2 22 4.2
    4 -2 -21 4.1
    -4 2 21 -0.4
    4 -2 -20 4.5
    4 -2 -19 -1.5
    4 -2 -18 0.7
    4 -2 -17 23.2
    -4 2 17 61.8
    4 -2 -16 11.3
    -4 2 16 11.4
    4 -2 -15 7.3
    -4 2 15 -5.7
    4 -2 -14 17.3
    -4 2 14 15.4
    4 -2 -13 20.4
    -4 2 13 18.4
    4 -2 -12 3.3
    -4 2 12 8.1
    4 -2 -11 150.3
    -4 2 11 162.5
    4 -2 -10 3.7
    -4 2 10 0.4
    -4 2 10 4.1
    4 -2 -9 10.9
    -4 2 9 15.1
    -4 2 9 11
    4 -2 -8 -2.8
    -4 2 8 0.8
    -4 2 8 0.4
    4 -2 -7 1.7
    -4 2 7 -0.1
    -4 2 7 1.3
    4 -2 -6 10.6
    4 -2 -6 11.6
    -4 2 6 10.1
    -4 2 6 9.4
    4 -2 -5 21.7
    4 -2 -5 23.8
    -4 2 5 25.6
    -4 2 5 24
    4 -2 -4 21.5
    4 -2 -4 24.1
    -4 2 4 19.6
    -4 2 4 23.2
    4 -2 -3 106.6
    4 -2 -3 113.6
    -4 2 3 92.5
    -4 2 3 108.9
    -4 2 2 10.5
    -4 2 2 9.9
    -4 2 1 635.4
    -4 2 1 627.8
    -4 2 0 142
    -4 2 0 129.3
    -4 2 -1 643.9
    -4 2 -1 608.6
    -4 2 -1 635.6
    -4 2 -1 536.7
    -4 2 -2 11.7
    -4 2 -2 15.7
    -4 2 -2 3.4
    -4 2 -2 7.3
    -4 2 -2 1.2
    4 -2 3 108.5
    -4 2 -3 118.3
    -4 2 -3 107.6
    -4 2 -3 85.7
    -4 2 -3 99.5
    4 -2 4 23.8
    -4 2 -4 26.4
    -4 2 -4 24.8
    -4 2 -4 17.1
    -4 2 -4 24
    -4 2 -4 18.9
    4 -2 5 22.8
    -4 2 -5 26.4
    -4 2 -5 24.9
    -4 2 -5 22.9
    -4 2 -5 23.9
    -4 2 -5 29.1
    4 -2 6 14
    -4 2 -6 7.6
    -4 2 -6 6.7
    -4 2 -6 8.8
    -4 2 -6 7.9
    -4 2 -6 5.2
    4 -2 7 4.6
    -4 2 -7 -3.1
    -4 2 -7 3.9
    -4 2 -7 1.9
    -4 2 -7 5.2
    -4 2 -7 1.5
    4 -2 8 5.3
    4 -2 8 1.9
    -4 2 -8 0.4
    -4 2 -8 -0.5
    -4 2 -8 0.1
    -4 2 -8 1.6
    -4 2 -8 6.5
    4 -2 9 7.6
    4 -2 9 6.9
    4 -2 9 11
    -4 2 -9 14
    -4 2 -9 10
    -4 2 -9 9
    -4 2 -9 10.3
    -4 2 -9 13.9
    4 -2 10 7.8
    4 -2 10 9.4
    4 -2 10 2.9
    -4 2 -10 5.9
    -4 2 -10 2.4
    4 -2 11 157
    4 -2 11 214.3
    4 -2 11 144.9
    4 -2 11 179.7
    -4 2 -11 144.7
    -4 2 -11 154.2
    4 -2 12 6.4
    4 -2 12 10.7
    4 -2 12 7.7
    4 -2 12 9.2
    -4 2 -12 15.5
    -4 2 -12 12.2
    4 -2 13 25.6
    4 -2 13 26.8
    4 -2 13 12.1
    4 -2 13 23.6
    -4 2 -13 18.5
    -4 2 -13 12.7
    4 -2 14 20.3
    4 -2 14 24
    4 -2 14 14.7
    4 -2 14 21.3
    -4 2 -14 13.4
    -4 2 -14 31.7
    4 -2 15 0
    4 -2 15 -3
    -4 2 -15 4.2
    -4 2 -15 0.9
    4 -2 16 11.4
    4 -2 16 11.9
    4 -2 16 10.9
    -4 2 -16 15.6
    -4 2 -16 10.7
    4 -2 17 38.1
    4 -2 17 22.7
    -4 2 -17 29.7
    -4 2 -17 21.1
    -4 2 -18 1.8
    -4 2 -18 9
    -4 2 -19 8
    -4 2 -19 9
    -4 2 -20 -2.7
    -4 2 -20 9.2
    -4 2 -21 0.8
    -4 2 -21 5.6
    -4 2 -22 -2
    -4 2 -22 -2.7
    -4 2 -23 -4.2
    -4 2 -23 4.6
    -4 2 -24 5.3
    -4 2 -24 4.6
    4 -1 -24 5.7
    4 -1 -23 12.6
    4 -1 -22 6.6
    4 -1 -21 20.6
    4 -1 -20 4.9
    4 -1 -19 5.4
    4 -1 -18 10.7
    4 -1 -17 3.6
    -4 1 17 17.8
    4 -1 -16 10.3
    -4 1 16 7.4
    4 -1 -15 90.6
    -4 1 15 91.1
    4 -1 -14 17.5
    -4 1 14 9
    4 -1 -13 1.6
    -4 1 13 -3.7
    4 -1 -12 36.2
    -4 1 12 42.4
    4 -1 -11 5
    -4 1 11 1.2
    4 -1 -10 1.8
    -4 1 10 3
    -4 1 10 5.6
    4 -1 -9 70.4
    -4 1 9 69.5
    -4 1 9 79.3
    4 -1 -8 94.9
    -4 1 8 93.1
    -4 1 8 110.4
    4 -1 -7 8.1
    -4 1 7 9.2
    -4 1 7 6.3
    4 -1 -6 1.6
    -4 1 6 1.2
    -4 1 6 1.9
    4 -1 -5 -0.3
    4 -1 -5 -2.2
    -4 1 5 1
    -4 1 5 0.9
    4 -1 -4 88.9
    4 -1 -4 84.6
    -4 1 4 83.1
    4 -1 -3 143
    4 -1 -3 115.8
    -4 1 3 79
    -4 1 3 99.2
    -4 1 2 18
    -4 1 2 11.7
    -4 1 1 580.6
    -4 1 1 566.1
    -4 1 0 2857.9
    -4 1 0 2470.4
    -4 1 0 2682
    -4 1 0 2477
    -4 1 -1 631.3
    -4 1 -1 593
    -4 1 -1 524
    -4 1 -2 17.9
    -4 1 -2 18.2
    -4 1 -2 18.1
    -4 1 -2 14.6
    4 -1 3 106.6
    -4 1 -3 126.9
    -4 1 -3 94.7
    -4 1 -3 85
    -4 1 -3 93.2
    -4 1 -3 77.8
    4 -1 4 82.5
    -4 1 -4 98.4
    -4 1 -4 87.2
    -4 1 -4 69.4
    -4 1 -4 73.5
    -4 1 -4 60.6
    4 -1 5 0.9
    -4 1 -5 1.1
    -4 1 -5 2.5
    -4 1 -5 1.3
    -4 1 -5 -1.7
    -4 1 -5 -2
    4 -1 6 1.3
    -4 1 -6 3.5
    -4 1 -6 4
    -4 1 -6 -6.7
    -4 1 -6 2.1
    -4 1 -6 -6.2
    4 -1 7 4.4
    4 -1 7 0.7
    -4 1 -7 2.3
    -4 1 -7 2.7
    -4 1 -7 7.5
    -4 1 -7 2.2
    -4 1 -7 -3.9
    4 -1 8 102.5
    4 -1 8 115.1
    -4 1 -8 96.6
    -4 1 -8 105.3
    -4 1 -8 87.1
    -4 1 -8 91.2
    -4 1 -8 86.2
    4 -1 9 63.5
    4 -1 9 80.1
    4 -1 9 83.3
    -4 1 -9 74.5
    -4 1 -9 85.4
    -4 1 -9 80.1
    -4 1 -9 67.6
    -4 1 -9 59.4
    4 -1 10 4.9
    4 -1 10 4.1
    4 -1 10 4.3
    -4 1 -10 3.9
    -4 1 -10 4
    -4 1 -10 8.2
    4 -1 11 0
    4 -1 11 -1
    -4 1 -11 0.4
    -4 1 -11 0
    -4 1 -11 7.3
    4 -1 12 38.1
    4 -1 12 53.6
    -4 1 -12 39.1
    -4 1 -12 39.6
    4 -1 13 6.5
    4 -1 13 3.4
    4 -1 13 -1.4
    -4 1 -13 0.9
    -4 1 -13 -4.8
    4 -1 14 10
    4 -1 14 24.3
    4 -1 14 13.9
    -4 1 -14 12.5
    -4 1 -14 7.2
    4 -1 15 91.8
    4 -1 15 116.7
    -4 1 -15 94.8
    -4 1 -15 106.6
    4 -1 16 13.1
    4 -1 16 15.3
    -4 1 -16 16.4
    -4 1 -16 15.6
    4 -1 17 17.5
    4 -1 17 -2.3
    -4 1 -17 0.1
    -4 1 -17 2.3
    4 -1 18 8.3
    -4 1 -18 4.8
    -4 1 -18 17.9
    -4 1 -19 13.9
    -4 1 -19 19.3
    -4 1 -20 -12.6
    -4 1 -20 2.4
    -4 1 -21 16.1
    -4 1 -21 24.5
    -4 1 -22 -3.8
    -4 1 -22 -9.2
    -4 1 -23 9.3
    -4 1 -23 1.9
    -4 1 -24 1.5
    -4 1 -24 -4.3
    4 0 -24 3.3
    4 0 -23 -1.4
    4 0 -22 7.3
    4 0 -21 3.5
    4 0 -20 15.2
    4 0 -19 -0.8
    4 0 -18 19.8
    4 0 -17 180
    -4 0 17 212.5
    4 0 -16 -0.3
    -4 0 16 1.9
    4 0 -15 6
    -4 0 15 -3.4
    4 0 -14 -2
    -4 0 14 -3.2
    4 0 -13 -3.4
    -4 0 13 -4.5
    4 0 -12 5.2
    -4 0 12 -2
    4 0 -11 6.3
    -4 0 11 6.4
    4 0 -10 2.8
    -4 0 10 11.4
    4 0 -9 31.6
    -4 0 9 35.6
    -4 0 9 38.2
    4 0 -8 36.6
    -4 0 8 39.2
    -4 0 8 47.6
    4 0 -7 1.1
    -4 0 7 2.6
    -4 0 7 4
    4 0 -6 5.7
    -4 0 6 6.2
    -4 0 6 11.4
    4 0 -5 15.8
    -4 0 5 12.8
    -4 0 5 18.7
    4 0 -4 31.6
    -4 0 4 23.6
    -4 0 4 17.7
    4 0 -3 62.6
    -4 0 3 35.1
    -4 0 2 -3.6
    -4 0 1 177
    -4 0 1 146.5
    -4 0 0 2175.1
    -4 0 0 1860.6
    -4 0 0 2020.6
    -4 0 0 1806.9
    -4 0 -1 188.5
    -4 0 -1 169.4
    -4 0 -1 167.6
    -4 0 -1 148.2
    -4 0 -2 -0.6
    -4 0 -2 -4.7
    -4 0 -2 -3.2
[truncated: 252,914 more chars]
