# Supplementary material for: The crystal structure of 4′-{4-[(2,2,5,5-tetra­methyl-N-oxyl-3-pyrrolin-3-yl)ethyn­yl]phen­yl}-2,2′:6′,2′′-terpyridine
Source: Acta Crystallogr E Crystallogr Commun. 2015 Jun 30;71(Pt 7):870–4. doi: 10.1107/S2056989015012086 (PMC4518943; doi:10.1107/S2056989015012086)
Supplement: Supplementary file 2 [file e-71-00870-Isup2.hkl]

#
# h,k,l, Fc-squared, Fo-squared, sigma(Fo-squared), status flag
#
data_I
_shelx_title ' 3873 P -1 R = 0.06 New: P21/c'
_shelx_refln_list_code          4
_shelx_F_calc_maximum      298.60
_exptl_crystal_F_000       996.00
_reflns_d_resolution_high  0.7294

loop_
 _space_group_symop_operation_xyz
 'x, y, z'
 '-x, y+1/2, -z+1/2'
 '-x, -y, -z'
 'x, -y-1/2, z-1/2'

_cell_length_a    18.5666
_cell_length_b    20.2009
_cell_length_c     6.7749
_cell_angle_alpha  90.000
_cell_angle_beta   92.743
_cell_angle_gamma  90.000

_shelx_F_squared_multiplier     1.000

loop_
 _refln_index_h
 _refln_index_k
 _refln_index_l
 _refln_F_squared_calc
 _refln_F_squared_meas
 _refln_F_squared_sigma
 _refln_observed_status
   3   0   0       6646.80       5415.04       284.86 o
   4   0   0       1196.12       1144.40        30.18 o
   5   0   0       1497.91       1497.29        48.58 o
   6   0   0       1399.49       1247.24        32.32 o
   7   0   0        281.29        234.31        14.98 o
   8   0   0         46.77         32.00        12.82 o
   9   0   0        642.45        594.03        24.04 o
  10   0   0       2226.07       2104.59        88.96 o
  11   0   0         65.03         62.97        17.90 o
  12   0   0        424.67        474.90        28.10 o
  13   0   0        168.70        164.93        20.71 o
  14   0   0        116.50        117.85        19.87 o
  15   0   0        896.44        839.97        43.30 o
  16   0   0        764.77        764.39        56.16 o
  17   0   0        120.67         77.60        51.54 o
  18   0   0        239.61        232.27        40.32 o
  19   0   0          1.13        -14.65        33.51 o
  20   0   0         78.69         57.39        36.03 o
  21   0   0          0.04         -7.99        79.11 o
  22   0   0         79.58        -54.34        88.70 o
  23   0   0          1.96         11.99        62.33 o
  24   0   0        281.34        270.10        79.91 o
  25   0   0          5.72         12.79        66.33 o
   3   1   0      10889.42      10024.79       250.22 o
   4   1   0       3440.96       3136.99        71.80 o
   5   1   0        423.50        432.56        11.09 o
   6   1   0       1330.89       1165.11        30.14 o
   7   1   0        244.37        194.81        12.91 o
   8   1   0         75.14        116.78        11.95 o
   9   1   0       1809.14       1848.68        38.88 o
  10   1   0        221.99        227.47        13.25 o
  11   1   0        535.73        533.67        18.37 o
  12   1   0         37.59         18.80        10.46 o
  13   1   0          8.19         -2.79        12.96 o
  14   1   0        609.68        560.51        23.91 o
  15   1   0        105.93         63.67        13.88 o
  16   1   0          9.18         23.99        15.29 o
  17   1   0          9.82         17.16        18.32 o
  18   1   0        139.97         89.18        24.94 o
  19   1   0         25.20         17.09        21.58 o
  20   1   0          2.69         45.30        26.64 o
  21   1   0          2.28         43.15        56.74 o
  22   1   0          5.98        -43.22        43.22 o
  23   1   0         47.15         59.19        48.58 o
  25   1   0         17.33         32.77        60.43 o
   2   2   0       2552.70       2445.94       143.04 o
   3   2   0       3674.03       3583.83        73.19 o
   4   2   0       3061.16       2795.06        83.55 o
   5   2   0        553.88        510.23        15.52 o
   6   2   0        512.74        502.02        14.51 o
   7   2   0        357.17        301.47        12.05 o
   8   2   0       1979.27       1994.40        39.94 o
   9   2   0       3569.25       3700.23        74.82 o
  10   2   0        570.03        558.77        18.48 o
  11   2   0         61.01         60.79        10.50 o
  12   2   0          0.20         -3.72        11.10 o
  13   2   0        131.23        124.92        14.45 o
  14   2   0         43.75         39.62        14.01 o
  15   2   0        688.03        720.37        26.41 o
  16   2   0          0.00         32.38        17.22 o
  17   2   0         18.08          5.84        18.97 o
  18   2   0        133.27        147.90        30.64 o
  19   2   0        169.24        128.48        27.34 o
  20   2   0          5.36         20.77        31.17 o
  21   2   0          2.65        -21.61        51.40 o
  22   2   0          7.67         21.58        87.90 o
  23   2   0         27.02         60.56        51.94 o
  24   2   0          0.06          1.31        53.94 o
  25   2   0         33.90          5.02        41.24 o
   1   3   0       8496.04       7196.22       179.43 o
   2   3   0        428.58        524.45        31.09 o
   3   3   0       3396.06       3291.82        62.39 o
   4   3   0        346.52        371.95        14.48 o
   5   3   0        483.15        471.45        12.55 o
   6   3   0        326.72        300.38        12.99 o
   7   3   0         46.88         30.56         8.26 o
   8   3   0        742.76        848.52        23.29 o
   9   3   0         56.02         69.73        11.27 o
  10   3   0        107.06        113.42        12.03 o
  11   3   0         72.08         51.71        11.10 o
  12   3   0        962.63        914.68        25.65 o
  13   3   0        121.04        104.68        13.78 o
  14   3   0         14.48         11.29        11.97 o
  15   3   0       1529.90       1545.82        42.26 o
  16   3   0         39.54         79.16        14.76 o
  17   3   0          9.06         -0.26        18.40 o
  18   3   0        394.18        350.18        17.94 o
  19   3   0         96.88        105.53        12.53 o
  20   3   0        135.62        127.84        25.92 o
  21   3   0          0.96        -10.93        43.77 o
  22   3   0         20.07         11.77        51.94 o
  23   3   0          2.61         34.13        47.16 o
  24   3   0        322.71        451.53        73.33 o
  25   3   0          0.97         -9.93        43.41 o
   0   4   0      51180.36      43445.77      1006.62 o
   1   4   0      10524.50       9344.59       157.35 o
   2   4   0       4350.00       4055.07        72.59 o
   3   4   0       2059.71       1838.10        40.58 o
   4   4   0         45.45         52.52         6.47 o
   5   4   0       2337.50       2297.56        47.74 o
   6   4   0        642.24        543.49        16.44 o
   7   4   0       4052.71       4090.82       125.04 o
   8   4   0          6.16         35.08         6.34 o
   9   4   0         14.19         15.95         6.18 o
  10   4   0         43.74         44.20        11.19 o
  11   4   0          5.09         -3.02         6.38 o
  12   4   0        280.25        287.56        11.27 o
  13   4   0        170.19        167.97         9.57 o
  14   4   0        439.74        442.19        14.96 o
  15   4   0       2320.96       2314.22        47.73 o
  16   4   0         42.00         64.40        18.36 o
  17   4   0       1230.42       1188.23        45.83 o
  18   4   0         63.86         34.49        17.72 o
  19   4   0          1.67         -2.96        21.90 o
  20   4   0          0.11        -16.37        29.10 o
  21   4   0         78.12        107.99        51.28 o
  22   4   0         83.21        129.79        56.88 o
  23   4   0         55.35         68.82        66.74 o
  24   4   0        357.07        374.69       116.27 o
  25   4   0          0.00          1.33        52.54 o
   1   5   0       4754.98       4361.40        82.08 o
   2   5   0        278.63        261.03         9.87 o
   3   5   0         97.37         76.41        12.25 o
   4   5   0       1391.45       1352.32        31.52 o
   5   5   0         64.96         54.69         7.31 o
   6   5   0         95.32         80.38         7.70 o
   7   5   0       2070.71       2123.63        56.87 o
   8   5   0        499.92        503.81        17.86 o
   9   5   0       1181.51       1254.13        30.04 o
  10   5   0        243.20        246.21        13.26 o
  11   5   0        634.04        648.19        20.09 o
  12   5   0          0.91         -0.77        11.00 o
  13   5   0        300.12        312.96        17.79 o
  14   5   0        168.90        177.69        14.90 o
  15   5   0         69.66         73.24        14.43 o
  16   5   0        967.88       1001.93        39.65 o
  17   5   0        238.16        251.01        21.81 o
  18   5   0        160.96        164.51        22.64 o
  19   5   0         44.52         48.30        25.28 o
  20   5   0          0.07          8.60        46.61 o
  21   5   0         72.56        117.89        57.94 o
  22   5   0         23.13         31.28        42.03 o
  24   5   0          0.49        -40.04        51.66 o
  25   5   0         39.88         10.39        59.93 o
   0   6   0       1646.74       1535.95        53.60 o
   1   6   0        298.61        254.30        16.15 o
   2   6   0       2587.88       2230.82        43.48 o
   3   6   0         47.94         49.71        11.78 o
   4   6   0       1130.63       1152.99        31.11 o
   5   6   0       4289.29       4222.91        88.07 o
   6   6   0         69.60         92.31         9.38 o
   7   6   0        872.95        907.91        23.67 o
   8   6   0        210.72        166.77        13.29 o
   9   6   0         34.61         26.13        11.08 o
  10   6   0        294.35        289.70        17.50 o
  11   6   0        133.15        116.78        13.37 o
  12   6   0         68.55         55.50        16.49 o
  13   6   0        417.14        446.49        25.92 o
  14   6   0       2276.57       2312.22        75.81 o
  15   6   0       2587.25       2774.20        68.77 o
  16   6   0          9.75         17.15        19.04 o
  17   6   0          3.40         28.98        17.99 o
  18   6   0          3.01         41.78        25.19 o
  19   6   0          1.69        -10.83        23.53 o
  20   6   0         13.79        -15.40        42.40 o
  21   6   0          1.88          4.70        50.69 o
  22   6   0         36.53        -27.17        85.50 o
  24   6   0        203.05        220.89        55.09 o
   1   7   0        464.09        419.63        21.37 o
   2   7   0        504.30        418.96        21.25 o
   3   7   0        207.28        169.52        13.34 o
   4   7   0       9923.31       9761.65       293.10 o
   5   7   0       1526.40       1534.81        37.91 o
   6   7   0        702.59        740.09        18.29 o
   7   7   0        783.31        804.16        23.38 o
   8   7   0       4493.58       4807.88       141.50 o
   9   7   0        225.18        193.67        13.12 o
  10   7   0         48.43         45.46        11.40 o
  11   7   0         46.64         52.96        11.57 o
  12   7   0        187.33        208.13        15.52 o
  13   7   0        244.33        243.30        15.06 o
  14   7   0        478.91        468.92        20.93 o
  15   7   0       1005.28       1034.02        34.58 o
  16   7   0        470.33        505.96        41.80 o
  17   7   0         35.70         22.11        20.14 o
  18   7   0        114.54        100.82        23.02 o
  19   7   0         36.97         39.75        22.96 o
  20   7   0         42.03         27.72        31.05 o
  21   7   0          0.18        -37.21        37.21 o
  22   7   0          5.28         22.32        38.90 o
  24   7   0          6.40          2.21        37.44 o
   0   8   0       3678.55       3516.21       117.84 o
   1   8   0        612.69        550.16        26.87 o
   2   8   0       4239.65       4021.64       107.77 o
   3   8   0        145.02        137.81        10.07 o
   4   8   0       1704.77       1831.40        44.17 o
   5   8   0       4548.94       4925.07       109.26 o
   6   8   0       2127.58       2363.64        54.44 o
   7   8   0        831.79        881.71        24.24 o
   8   8   0         77.37         75.01         8.95 o
   9   8   0         36.97         20.10        11.08 o
  10   8   0        895.56        864.02        26.44 o
  11   8   0        417.20        408.47        17.59 o
  12   8   0          6.64          5.55        13.85 o
  13   8   0        246.11        208.33        16.53 o
  14   8   0          2.81         14.61        15.86 o
  15   8   0         51.80         40.21        15.62 o
  16   8   0       2132.01       2195.42        93.59 o
  17   8   0          5.25         11.44        19.05 o
  18   8   0         23.43         34.24        21.88 o
  19   8   0         38.98         38.35        21.50 o
  20   8   0         15.37         32.40        31.03 o
  21   8   0         21.77         68.29        53.56 o
  22   8   0          1.76          4.77        51.03 o
  23   8   0         12.04         39.16        78.31 o
  24   8   0         21.13        -38.45        65.96 o
   1   9   0        442.42        521.97        31.07 o
   2   9   0        138.37        161.54        19.77 o
   3   9   0         65.45         97.85        11.84 o
   4   9   0        424.32        471.47        20.68 o
   5   9   0       1711.39       1768.73        67.05 o
   6   9   0        119.51        135.02        12.54 o
   7   9   0         12.82          0.66         9.53 o
   8   9   0        163.91        159.30        10.12 o
   9   9   0        114.46        108.84        12.41 o
  10   9   0         50.02         33.67        11.49 o
  11   9   0         32.67         36.10        12.26 o
  12   9   0        634.77        641.76        26.50 o
  13   9   0         57.24         77.33        15.31 o
  14   9   0         99.93        114.04        17.52 o
  15   9   0       1568.49       1593.59        69.73 o
  16   9   0         23.90         11.45        20.46 o
  17   9   0         56.38         35.62        21.69 o
  18   9   0          0.74         -2.00        18.44 o
  19   9   0          3.65        -31.26        31.26 o
  20   9   0         11.62         32.25        28.40 o
  21   9   0          3.71         18.44        63.53 o
  23   9   0         35.16        -35.80        59.13 o
  24   9   0         38.29         70.00        58.53 o
   0  10   0          5.01         25.51        36.06 o
   1  10   0        787.24        769.25        32.10 o
   2  10   0        277.84        293.84        22.39 o
   3  10   0       6415.13       6577.69       216.40 o
   4  10   0         10.08         12.31        14.17 o
   5  10   0        664.05        631.09        25.31 o
   6  10   0        347.16        329.88        18.09 o
   7  10   0         31.58         14.15        11.24 o
   8  10   0       1128.70       1229.85        28.01 o
   9  10   0         25.14         15.41         8.76 o
  10  10   0       1282.82       1247.24        53.18 o
  11  10   0        511.30        519.94        22.67 o
  12  10   0        220.11        222.39        15.72 o
  13  10   0        360.96        348.41        18.89 o
  14  10   0         90.68        102.85        15.76 o
  15  10   0        229.48        218.00        21.33 o
  16  10   0         24.90         16.05        19.26 o
  17  10   0         50.71         28.18        21.02 o
  18  10   0          0.97         10.39        22.77 o
  19  10   0         36.86         26.88        30.91 o
  20  10   0          7.58        -11.30        47.99 o
  21  10   0         81.27        175.79        59.82 o
  23  10   0          1.36          3.77        46.85 o
   1  11   0         27.70         15.63        19.79 o
   2  11   0       1324.33       1240.09        41.94 o
   3  11   0       2977.75       2854.99        82.05 o
   4  11   0         71.14         53.00        19.25 o
   5  11   0        105.07         72.31        17.13 o
   6  11   0        386.40        362.85        20.47 o
   7  11   0        554.28        574.52        20.88 o
   8  11   0        127.68        152.29        12.25 o
   9  11   0       1582.75       1648.07        55.61 o
  10  11   0         15.99          7.16        10.90 o
  11  11   0         12.10         11.45        12.71 o
  12  11   0       1611.96       1627.55        60.71 o
  13  11   0        302.09        292.32        19.74 o
  14  11   0        469.94        479.27        25.35 o
  15  11   0          1.42         23.53        17.17 o
  16  11   0         53.24         44.73        20.62 o
  17  11   0         38.29         45.48        17.65 o
  18  11   0         59.69         49.71        24.46 o
  19  11   0          0.45        -42.31        42.31 o
  20  11   0         24.25         31.90        52.36 o
  21  11   0         42.92         59.13       135.05 o
  22  11   0         28.09         36.07        46.12 o
  23  11   0         20.53         22.87        47.23 o
   0  12   0       2574.78       2257.53        73.57 o
   1  12   0       1306.72       1282.46        49.45 o
   2  12   0        748.75        689.03        29.77 o
   3  12   0        333.74        299.96        23.58 o
   4  12   0        446.20        404.40        24.11 o
   5  12   0        155.21        139.94        21.35 o
   6  12   0         13.16         31.96        17.21 o
   7  12   0         55.45         50.95        12.55 o
   8  12   0        153.89        144.41        15.08 o
   9  12   0        378.54        359.18        17.90 o
  10  12   0       1132.38       1068.03        39.63 o
  11  12   0       1557.94       1559.56        56.48 o
  12  12   0        519.96        515.62        34.28 o
  13  12   0        739.27        718.34        42.73 o
  14  12   0        132.45        107.31        18.01 o
  15  12   0          1.42         28.41        19.24 o
  16  12   0        110.70         83.15        26.29 o
  17  12   0         44.73         30.89        23.00 o
  18  12   0        128.82        134.81        38.57 o
  19  12   0        111.26         41.56        37.39 o
  20  12   0         12.88        -25.99        48.70 o
  22  12   0          1.08         13.77        82.31 o
   1  13   0        401.97        423.61        25.42 o
   2  13   0        635.43        609.03        31.23 o
   3  13   0        181.26        175.15        29.58 o
   4  13   0       1124.54       1111.35        38.43 o
   5  13   0        503.33        430.34        26.44 o
   6  13   0        184.04        184.94        19.82 o
   7  13   0         69.13         67.02        12.58 o
   8  13   0          2.15          0.43        14.07 o
   9  13   0        223.63        225.67        15.49 o
  10  13   0        168.93        158.84        14.53 o
  11  13   0          9.98         26.99        19.11 o
  12  13   0          4.85          9.55        18.10 o
  13  13   0        316.97        303.11        26.55 o
  14  13   0        241.36        276.32        34.16 o
  15  13   0        246.04        251.89        22.84 o
  16  13   0         39.49         34.22        27.34 o
  17  13   0          8.81         -4.49        20.94 o
  18  13   0          0.71         -5.46        39.57 o
  19  13   0          0.18          4.49        34.93 o
  20  13   0          6.69         12.40        33.99 o
  21  13   0         74.12         69.31        58.88 o
  22  13   0          0.36         -1.59        46.85 o
   0  14   0       1086.42        964.17        48.12 o
   1  14   0         36.17         30.26        21.62 o
   2  14   0        158.98        170.32        25.13 o
   3  14   0        177.51        159.66        23.34 o
   4  14   0        196.44        180.36        21.60 o
   5  14   0         25.17         45.41        22.36 o
   6  14   0         11.32          7.16        17.96 o
   7  14   0         12.26         14.82        14.94 o
   8  14   0         23.18         18.37        13.64 o
   9  14   0          0.66         -4.60        12.87 o
  10  14   0         89.75        140.92        33.18 o
  11  14   0          5.97          7.05        12.48 o
  12  14   0        100.02         61.60        20.90 o
  13  14   0          5.21         28.78        25.68 o
  14  14   0        230.82        186.19        25.53 o
  15  14   0          1.62         14.37        21.52 o
  16  14   0         19.01        -22.66        22.99 o
  17  14   0          0.18          6.73        37.94 o
  18  14   0          6.37        -33.26        35.48 o
  19  14   0          0.19         19.56        59.61 o
  20  14   0         18.09         29.57        51.94 o
  21  14   0         18.16        -18.30        65.65 o
   1  15   0        265.41        226.26        21.47 o
   2  15   0        925.05        878.32        39.17 o
   3  15   0          7.60        -13.18        22.07 o
   4  15   0        133.64        106.59        23.35 o
   5  15   0         31.30         33.66        18.62 o
   6  15   0         56.56         57.90        20.35 o
   7  15   0          9.08          8.45        15.91 o
   8  15   0        124.92        122.54        15.59 o
   9  15   0          2.35          0.78        20.67 o
  10  15   0        100.47        115.50        17.27 o
  11  15   0          0.41         -5.75        13.73 o
  12  15   0        210.68        231.98        22.08 o
  13  15   0         28.61         20.47        17.32 o
  14  15   0          2.69          0.27        18.76 o
  15  15   0          0.12         -0.29        19.83 o
  16  15   0          1.13          6.86        38.86 o
  17  15   0         30.29        -13.91        31.18 o
  18  15   0        135.36         84.52        39.11 o
  19  15   0         37.91         18.38        61.53 o
  20  15   0          9.45        -27.62        33.33 o
  21  15   0          3.92         13.18        44.77 o
   0  16   0       1433.61       1488.84        64.45 o
   1  16   0         27.44         24.28        20.42 o
   2  16   0       1495.63       1476.03        53.07 o
   3  16   0         39.87         30.63        22.06 o
   4  16   0       3243.27       3167.14       141.79 o
   5  16   0        820.67        752.11        36.02 o
   6  16   0          4.33          8.21        19.40 o
   7  16   0          3.74         23.80        25.92 o
   8  16   0         53.12         41.87        19.37 o
   9  16   0          2.53          0.34        20.42 o
  10  16   0        198.40        170.49        18.88 o
  11  16   0        108.91         91.94        14.94 o
  12  16   0        109.94        104.13        14.71 o
  13  16   0         67.71         93.76        18.67 o
  14  16   0        184.74        196.71        24.07 o
  15  16   0          4.25         32.87        28.28 o
  16  16   0         16.42          1.22        35.04 o
  17  16   0          2.30          5.33        31.08 o
  18  16   0          3.79         11.72        39.94 o
  19  16   0         46.02         75.79        39.01 o
  20  16   0          1.04        -10.00        37.96 o
   1  17   0       1936.64       2015.54        56.01 o
   2  17   0         22.23         37.29        22.99 o
   3  17   0        232.48        256.31        27.49 o
   4  17   0       1350.59       1458.13        82.60 o
   5  17   0        105.27         67.37        27.96 o
   6  17   0         44.50         53.31        25.24 o
   7  17   0          2.19        -16.44        22.96 o
   8  17   0         41.53         36.01        18.34 o
   9  17   0         63.70         41.75        21.13 o
  10  17   0          0.41         -6.65        14.34 o
  11  17   0          1.62         17.12        14.75 o
  12  17   0          5.40          8.83        18.58 o
  13  17   0         37.38         40.30        28.35 o
  14  17   0         66.33         84.37        24.23 o
  15  17   0         98.52        102.10        39.22 o
  16  17   0          1.24          6.69        36.98 o
  17  17   0         14.49         21.51        35.39 o
  18  17   0          0.43         24.77        55.94 o
  19  17   0         42.35         25.78        35.63 o
  20  17   0         47.62         99.25        58.51 o
   0  18   0         11.46         26.04        31.45 o
   1  18   0        267.06        245.74        26.15 o
   2  18   0        139.70        108.88        25.28 o
   3  18   0        165.03        176.10        13.67 o
   4  18   0         55.79         64.97        29.11 o
   5  18   0         48.06         21.63        22.28 o
   6  18   0          7.42         12.83        29.58 o
   7  18   0          4.60          7.47        22.89 o
   8  18   0          0.15        -12.19        19.32 o
   9  18   0        100.11         98.97        20.93 o
  10  18   0         18.35          3.18        17.63 o
  11  18   0        154.04        156.49        21.96 o
  12  18   0         50.31         33.57        18.31 o
  13  18   0         40.78         25.72        27.16 o
  14  18   0         51.73         44.16        36.60 o
  15  18   0          2.62         -4.20        35.31 o
  16  18   0         52.56         59.52        38.77 o
  17  18   0         52.11        -25.57        37.56 o
  18  18   0         29.26         13.68        35.55 o
  19  18   0         60.42         37.66        65.09 o
   1  19   0          8.28          6.23        30.22 o
   2  19   0        919.85        929.58        43.15 o
   3  19   0         50.88         25.92        29.17 o
   4  19   0         12.99          1.82        26.44 o
   5  19   0        134.00        152.42        30.25 o
   6  19   0         60.64         47.36        25.69 o
   7  19   0         73.56         68.43        20.23 o
   8  19   0        113.13        114.53        24.94 o
   9  19   0          0.08        -15.74        22.16 o
  10  19   0         27.92         29.19        23.71 o
  11  19   0         31.84         15.07        22.17 o
  12  19   0        298.31        282.67        31.39 o
  13  19   0        135.54        107.50        38.60 o
  14  19   0         43.45         29.05        58.73 o
  15  19   0         18.08         39.05        35.39 o
  16  19   0         76.21         24.77        35.16 o
  17  19   0         13.62         -3.59        33.39 o
  18  19   0        162.54        120.79        68.78 o
   0  20   0          8.82         17.34        30.85 o
   1  20   0          1.57         18.97        22.45 o
   2  20   0        668.21        707.54        36.46 o
   3  20   0         26.06         52.71        24.06 o
   4  20   0         31.40         29.41        26.76 o
   5  20   0         20.97         35.45        27.41 o
   6  20   0        104.68         79.42        24.26 o
   7  20   0         40.18         -8.88        26.63 o
   8  20   0         26.18         38.91        18.27 o
   9  20   0         49.86         25.33        25.11 o
  10  20   0          8.55         19.52        25.55 o
  11  20   0         59.47         38.25        22.29 o
  12  20   0          2.74        -23.54        59.04 o
  13  20   0        483.05        602.52        55.74 o
  14  20   0        152.54        136.77        50.51 o
  15  20   0        103.52         67.92        48.75 o
  16  20   0          0.18        -29.59        43.89 o
  17  20   0          2.49        -11.15        38.68 o
   1  21   0         14.02        -12.99        22.97 o
   2  21   0          0.21        -11.02        11.02 o
   3  21   0        213.39        226.43        34.03 o
   4  21   0         88.34         88.11        29.97 o
   5  21   0         31.66         55.14        25.05 o
   6  21   0          0.11         13.21        32.84 o
   7  21   0         26.31         24.29        25.68 o
   8  21   0         45.71         25.51        35.61 o
   9  21   0          7.33         -4.99        33.48 o
  10  21   0          0.53        -20.31        20.31 o
  11  21   0         26.51          4.59        32.72 o
  12  21   0        299.50        348.02        44.49 o
  13  21   0         61.33         76.20        32.52 o
  14  21   0         17.35         39.96        45.55 o
  15  21   0          0.32        -10.61        44.69 o
  16  21   0         25.75         39.38        65.53 o
   0  22   0         86.28        111.95        32.67 o
   1  22   0          0.41         -6.17        21.14 o
   2  22   0          0.00         -9.27        23.76 o
   3  22   0         48.56         55.62        22.62 o
   4  22   0          4.38         -7.06        23.04 o
   5  22   0          8.50         -5.84        28.98 o
   6  22   0          1.98         23.78        31.13 o
   7  22   0         30.04         48.33        30.29 o
   8  22   0         75.28         88.29        32.08 o
   9  22   0          0.39        -32.28        32.28 o
  10  22   0          0.27          0.59        33.22 o
  11  22   0          0.06          1.90        25.50 o
  13  22   0         12.01          5.64        47.12 o
  14  22   0         11.13         58.82        65.44 o
  15  22   0          6.04        -33.56        79.91 o
   1  23   0          2.00         -1.79        22.04 o
   2  23   0        129.68        158.01        26.39 o
   3  23   0         78.25         71.59        24.04 o
   4  23   0         56.96         50.36        23.66 o
   5  23   0          9.47          6.05        23.35 o
   6  23   0          0.43        -12.07        26.94 o
   7  23   0          9.13         10.97        51.67 o
   8  23   0         15.32         41.17        60.33 o
   9  23   0         11.67         42.44        56.18 o
  10  23   0          2.77         59.93       111.08 o
  12  23   0         70.41         46.15        51.71 o
  13  23   0          2.61         48.87        51.61 o
  14  23   0          5.03          0.80        84.71 o
   0  24   0         83.60         79.11        96.69 o
   1  24   0         62.21         29.74        55.09 o
   2  24   0        136.93        158.17        51.41 o
   3  24   0         12.66         12.31        51.89 o
   4  24   0          0.35        -16.54        51.83 o
   5  24   0          8.64         14.25        66.10 o
   6  24   0        169.92        191.60        79.11 o
   7  24   0          2.73         -1.94        54.79 o
  10  24   0         26.61         17.81        55.94 o
  11  24   0          7.66        -21.97        46.18 o
  12  24   0         33.05         26.37        60.73 o
   1  25   0         14.65          3.05        53.78 o
   2  25   0          4.05        -12.47        51.86 o
   3  25   0         24.26         69.80        65.76 o
   4  25   0        140.93        155.60        52.78 o
   7  25   0         56.56         90.03        64.33 o
   8  25   0         12.08         34.54        54.70 o
   9  25   0         14.19        -28.69        50.56 o
  10  25   0          1.39        -24.77        87.10 o
   2  26   0        111.09        146.24        70.32 o
   3  26   0          0.18        -19.37        52.03 o
   4  26   0         59.97         35.64        53.35 o
   5  26   0          0.95        -45.62        75.12 o
   6  26   0         26.40         56.07        48.24 o
   7  26   0          0.41          5.33        57.41 o
   8  26   0          1.16        -67.92        99.09 o
   1  27   0         46.91         94.54        53.54 o
   2  27   0         74.18         46.91        55.39 o
   3  27   0         37.44         32.60        61.60 o
   4  27   0          2.18        -23.39        49.69 o
   5  27   0        112.55        176.89        75.24 o
 -25   1   1         31.46        -62.44        62.44 o
 -24   1   1         22.12         89.18        63.57 o
 -23   1   1         60.31         87.90        45.17 o
 -22   1   1         21.10         17.40        42.64 o
 -21   1   1         84.78         79.30        38.43 o
 -20   1   1         90.34        140.70        33.11 o
 -19   1   1         59.02         62.13        12.53 o
 -18   1   1        124.29        104.93        12.81 o
 -17   1   1          4.01         -9.84        12.96 o
 -16   1   1        337.59        308.82        21.46 o
 -15   1   1         72.03         93.04        14.37 o
 -14   1   1         29.56         23.88         9.95 o
 -13   1   1          3.86          3.40         9.88 o
 -12   1   1         18.88         13.64        11.84 o
 -11   1   1         79.56         88.75        10.30 o
 -10   1   1         10.62         -6.91         8.83 o
  -9   1   1          0.16          0.61         9.57 o
  -8   1   1       9043.51       9290.03       235.39 o
  -7   1   1         26.23         -8.68         8.68 o
  -6   1   1      10297.89       9689.21       208.86 o
  -5   1   1        736.31        762.16        17.03 o
  -4   1   1          3.49         14.75         5.61 o
  -3   1   1       5244.67       4850.97        88.94 o
  -2   1   1        111.53        165.12        14.28 o
   0   1   1        103.96        151.09        14.86 o
   1   1   1       4753.25       4210.22       142.16 o
   2   1   1        873.70        962.80        16.00 o
   3   1   1        604.07        693.29        14.59 o
   4   1   1       5056.57       4943.30        88.22 o
   5   1   1        147.45        159.27         9.21 o
   6   1   1        841.20        835.91        19.45 o
   7   1   1        682.90        611.24        16.85 o
   8   1   1       1111.85       1160.30        26.97 o
   9   1   1       2735.17       2721.73        72.32 o
  10   1   1       1679.60       1704.90        46.75 o
  11   1   1         23.86         23.78        10.07 o
  12   1   1        771.09        711.70        28.34 o
  13   1   1        192.16        177.19        13.47 o
  14   1   1          4.13          0.32        12.35 o
  15   1   1         12.44         14.39        13.05 o
  16   1   1       1161.74       1215.63        62.90 o
  17   1   1        167.51        122.04        19.48 o
  18   1   1         16.87         49.27        20.28 o
  19   1   1         16.00          5.00        22.96 o
  20   1   1         82.43         60.25        19.54 o
  21   1   1        310.02        319.09        54.89 o
  22   1   1          7.15        -18.44        58.07 o
  23   1   1         58.33        107.90        47.54 o
  24   1   1          1.44        -22.66        45.19 o
  25   1   1          0.04         13.35        40.61 o
 -25   2   1         30.23        -20.57        43.80 o
 -24   2   1         66.08         68.40        44.79 o
 -23   2   1         47.47         47.90        50.80 o
 -22   2   1         99.26        123.28        35.43 o
 -21   2   1        167.98        166.44        39.38 o
 -20   2   1         68.00         92.15        25.52 o
 -19   2   1          4.42          4.63        27.07 o
 -18   2   1         36.87         37.59         8.52 o
 -17   2   1         33.12         13.62         8.86 o
 -16   2   1       1038.32       1000.57        42.89 o
 -15   2   1          0.32          6.80         9.02 o
 -14   2   1        945.56        918.08        24.50 o
 -13   2   1        275.06        270.31        19.50 o
 -12   2   1        197.27        194.34        11.33 o
 -11   2   1        173.75        152.13        10.03 o
 -10   2   1         14.10          2.51         7.77 o
  -9   2   1       1304.24       1187.58        36.63 o
  -8   2   1        630.68        700.35        17.74 o
  -7   2   1       2168.12       2226.71        45.76 o
  -6   2   1        804.48        828.92        25.84 o
  -5   2   1       1551.56       1413.01        42.87 o
  -4   2   1        386.66        334.94        12.81 o
  -3   2   1       1763.45       1620.61        33.94 o
  -2   2   1       9918.82       9385.43       238.01 o
  -1   2   1       6569.19       5676.15        86.28 o
   0   2   1        124.32        169.14         7.00 o
   1   2   1      19275.50      17777.92       278.38 o
   2   2   1       8474.71       8200.96       143.47 o
   3   2   1        451.62        475.91        11.14 o
   4   2   1        204.50        213.11         8.38 o
   5   2   1         62.08         74.12         8.05 o
   6   2   1         76.95         39.61         8.66 o
   7   2   1       4511.06       4354.87       128.81 o
   8   2   1          1.11         61.54        11.59 o
   9   2   1       3202.92       3155.87        91.86 o
  10   2   1        516.66        440.04        15.56 o
  11   2   1         89.55         99.41        12.62 o
  12   2   1         12.80          3.85        11.83 o
  13   2   1          0.37          8.32        12.52 o
  14   2   1         37.67         30.03        14.93 o
  15   2   1       1357.49       1437.15        50.77 o
  16   2   1         16.03         65.85        25.81 o
  17   2   1          9.18         -1.31        14.82 o
  18   2   1          0.76         22.90        17.00 o
  19   2   1          5.01        -16.09        22.89 o
  20   2   1          0.97         -6.33        19.56 o
  21   2   1          0.00        -34.74        46.26 o
  22   2   1        195.52        207.80        49.81 o
  23   2   1          5.87         13.81        42.66 o
  24   2   1          4.90        -26.88        50.56 o
  25   2   1        140.11        176.07        60.29 o
 -25   3   1         10.14        -16.54        41.97 o
 -24   3   1          8.67        -34.71        52.87 o
 -23   3   1        458.35        692.80        85.30 o
 -22   3   1          0.05          7.90        30.64 o
 -21   3   1         42.95         75.83        35.68 o
 -20   3   1          0.96          9.05        23.39 o
 -19   3   1         41.86         34.15        23.45 o
 -18   3   1         35.64         49.16        23.37 o
 -17   3   1          0.23        -14.03        17.06 o
 -16   3   1        144.94        172.18        21.65 o
 -15   3   1        499.43        464.73        21.77 o
 -14   3   1        204.72        186.84        16.55 o
 -13   3   1          0.09          9.60        12.54 o
 -12   3   1        185.50        184.61        14.67 o
 -11   3   1       2384.05       2370.44        60.26 o
 -10   3   1         25.92         12.76        10.79 o
  -9   3   1       1102.34       1076.38        26.27 o
  -8   3   1       5861.25       6257.57       115.18 o
  -7   3   1          1.28         -1.02        11.63 o
  -6   3   1        466.25        413.51        14.49 o
  -5   3   1        141.12        158.63        17.60 o
  -4   3   1         41.76         21.26         8.36 o
  -3   3   1        557.67        480.02        21.17 o
  -2   3   1         38.63         74.88         8.55 o
  -1   3   1      10844.07       9794.42       130.82 o
   0   3   1       9011.86       8165.79       137.61 o
   1   3   1      16101.52      14668.11       196.25 o
   2   3   1       7192.43       6731.41       142.83 o
   3   3   1        329.87        321.37         9.32 o
   4   3   1        702.52        675.49        22.40 o
   5   3   1         36.20         23.19         6.09 o
   6   3   1        161.86        143.63         8.26 o
   7   3   1        151.01        196.15        11.88 o
   8   3   1        357.08        378.40        15.43 o
   9   3   1         31.62         29.79        10.38 o
  10   3   1       2180.12       2220.93        69.05 o
  11   3   1         17.15         12.10        10.74 o
  12   3   1         68.31         67.52        11.87 o
  13   3   1       1041.43       1016.58        32.21 o
  14   3   1        570.65        573.41        22.91 o
  15   3   1         46.63         62.79        14.79 o
  16   3   1       3539.22       3880.90       199.42 o
  17   3   1         47.70         43.10        19.00 o
  18   3   1         46.31         29.08        18.49 o
  19   3   1         35.45         23.12        13.68 o
  20   3   1         24.91         15.41        30.84 o
  21   3   1         58.52         65.64        41.80 o
  22   3   1          3.41        -27.10        42.97 o
  23   3   1         90.95        147.68        56.12 o
  24   3   1        246.47        377.98        83.11 o
 -25   4   1          3.86        -35.97        72.32 o
 -24   4   1          0.07         -2.19        56.17 o
 -23   4   1         59.33         44.10        70.67 o
 -22   4   1        215.12        305.46        59.13 o
 -21   4   1          5.00          9.41        39.40 o
 -20   4   1          5.73          8.24        22.84 o
 -19   4   1         26.54         13.26        27.89 o
 -18   4   1        302.16        237.33        28.65 o
 -17   4   1          1.15          6.88        19.25 o
 -16   4   1        106.21         88.70        17.33 o
 -15   4   1         74.85         79.06        15.65 o
 -14   4   1         19.64          8.93        14.48 o
 -13   4   1        143.11        140.79        15.45 o
 -12   4   1        181.16        184.04        14.55 o
 -11   4   1          1.10          4.10        12.19 o
 -10   4   1         93.35         82.71        11.95 o
  -9   4   1        615.77        585.34        19.11 o
  -8   4   1        370.51        403.16        20.50 o
  -7   4   1        625.86        720.88        26.42 o
  -6   4   1        546.73        489.16        17.33 o
  -5   4   1        775.83        681.06        21.10 o
  -4   4   1        286.11        265.48        13.51 o
  -3   4   1        679.23        662.26        18.41 o
  -2   4   1        301.61        261.73        10.42 o
  -1   4   1       2752.95       2465.37        39.33 o
   0   4   1       9778.69       8811.95       190.91 o
   1   4   1         80.29        111.55         7.05 o
   2   4   1        569.10        568.26        13.31 o
   3   4   1       1068.73       1000.35        36.07 o
   4   4   1         63.82         63.89         7.72 o
   5   4   1        105.75        106.18         9.45 o
   6   4   1        249.21        251.82        10.06 o
   7   4   1        108.17        157.04        13.36 o
   8   4   1         32.21         42.53         8.83 o
   9   4   1        392.76        390.80        13.50 o
  10   4   1        312.90        318.03        13.14 o
  11   4   1          1.88          1.79         9.70 o
  12   4   1          7.64         13.72         9.36 o
  13   4   1        549.28        550.96        22.48 o
  14   4   1        227.36        213.85        13.96 o
  15   4   1        290.67        265.75        15.48 o
  16   4   1         15.37         32.64        13.34 o
  17   4   1        334.30        335.07        19.25 o
  18   4   1        171.77        170.86        15.57 o
  19   4   1        118.83        106.18        22.34 o
  20   4   1         58.97        -24.48        56.94 o
  21   4   1          0.34        -13.81        41.39 o
  22   4   1          1.93         -7.68        47.19 o
  23   4   1         23.73        -30.54        41.71 o
  24   4   1         24.86         28.91        51.13 o
 -24   5   1          0.03        -55.12        55.12 o
 -23   5   1        121.95        111.08        47.15 o
 -22   5   1          2.95          4.68        34.67 o
 -21   5   1         10.36        -17.35        37.66 o
 -20   5   1         58.38         49.03        22.55 o
 -19   5   1          0.05         -0.76        20.67 o
 -18   5   1         20.46         22.88        30.53 o
 -17   5   1       1398.73       1399.70        65.60 o
 -16   5   1        498.30        462.05        28.54 o
 -15   5   1        804.59        827.54        29.01 o
 -14   5   1       1444.66       1533.48        35.41 o
 -13   5   1       2168.91       2203.78        56.24 o
 -12   5   1         32.18         46.20        12.97 o
 -11   5   1          7.81         -6.11        11.03 o
 -10   5   1        386.90        405.00        19.32 o
  -9   5   1        192.15        190.95        14.78 o
  -8   5   1         97.17         84.29        14.34 o
  -7   5   1        752.74        777.44        24.00 o
  -6   5   1         36.13         48.75        12.07 o
  -5   5   1         24.91        -10.12        10.12 o
  -4   5   1         95.11         71.69        10.79 o
  -3   5   1        430.74        443.17        15.06 o
  -2   5   1        523.11        458.70        14.13 o
  -1   5   1          0.74         -7.25         7.25 o
   0   5   1       5693.18       5332.73       115.56 o
   1   5   1       1255.44       1151.07        29.11 o
   2   5   1          3.72          7.66         6.35 o
   3   5   1       8680.32       8793.76       274.08 o
   4   5   1       2417.55       2665.53        90.88 o
   5   5   1        176.98        132.98        12.07 o
   6   5   1         50.05         83.52        11.79 o
   7   5   1        330.84        374.99        22.51 o
   8   5   1         29.00         45.84        10.54 o
   9   5   1         98.43        109.50         8.48 o
  10   5   1        609.61        662.94        19.34 o
  11   5   1         51.21         48.02         9.65 o
  12   5   1        152.69        158.19        13.35 o
  13   5   1        467.18        464.91        18.27 o
  14   5   1       2820.93       3007.20        61.81 o
  15   5   1        377.01        407.14        22.52 o
  16   5   1       2210.86       2287.31        59.80 o
  17   5   1         46.44         37.89        12.21 o
  18   5   1          6.27          1.60        12.40 o
  19   5   1        181.93        135.29        15.38 o
  20   5   1         50.03         37.33        48.52 o
  21   5   1         28.18         27.44        43.09 o
  22   5   1        102.63        237.73        58.87 o
  24   5   1          8.48         46.35        70.32 o
 -24   6   1         98.37        122.88        47.32 o
 -23   6   1        163.03        211.76        60.73 o
 -22   6   1         25.61         11.88        42.63 o
 -21   6   1         10.54        -27.73        34.88 o
 -20   6   1         37.95         12.89        25.43 o
 -19   6   1         46.06         41.76        27.73 o
 -18   6   1        428.06        486.75        51.40 o
 -17   6   1         61.07         55.50        26.62 o
 -16   6   1        376.55        419.66        30.17 o
 -15   6   1          4.74         32.89        19.27 o
 -14   6   1       3526.97       3674.36       117.79 o
 -13   6   1        796.21        810.84        34.44 o
 -12   6   1        396.21        408.32        20.72 o
 -11   6   1         52.97         40.38        13.06 o
 -10   6   1        736.32        678.82        26.93 o
  -9   6   1         20.35          3.04        10.41 o
  -8   6   1          3.45         -1.38        12.69 o
  -7   6   1         91.20        101.21        12.95 o
  -6   6   1         96.66        130.91        13.13 o
  -5   6   1        503.80        511.51        25.33 o
  -4   6   1        521.72        418.69        18.61 o
  -3   6   1         97.04         71.55         9.79 o
  -2   6   1         61.74         65.94         8.81 o
  -1   6   1       5150.58       4893.36        85.65 o
   0   6   1          4.19          0.08        11.69 o
   1   6   1      12615.51      11440.79       256.97 o
   2   6   1        959.98       1006.26        27.03 o
   3   6   1       2234.17       2196.12        86.27 o
   4   6   1       6103.90       6295.00       289.61 o
   5   6   1          0.00         22.54        10.59 o
   6   6   1       1631.26       1787.55        56.23 o
   7   6   1        478.09        586.30        24.64 o
   8   6   1        206.29        182.29        11.99 o
   9   6   1         25.90         22.63         9.55 o
  10   6   1         81.52         89.16         8.65 o
  11   6   1        146.61        142.22        12.87 o
  12   6   1        440.23        432.58        18.26 o
  13   6   1        965.83        951.73        27.19 o
  14   6   1        284.57        304.36        14.11 o
  15   6   1         76.09         86.31        12.41 o
  16   6   1          6.46         17.68        23.39 o
  17   6   1        197.92        186.07        14.56 o
  18   6   1         64.11         69.87        21.65 o
  19   6   1         39.87         43.04        26.68 o
  20   6   1        127.25         95.81        38.59 o
  21   6   1          9.89        -18.19        35.06 o
  22   6   1          7.54         25.00        55.14 o
  24   6   1          0.00         -5.80        46.74 o
 -24   7   1          9.96         63.27        37.09 o
 -22   7   1         12.14        -14.70        33.93 o
 -21   7   1         14.12         43.39        27.01 o
 -20   7   1         24.10         31.55        27.80 o
 -19   7   1         65.38         43.01        28.57 o
 -18   7   1         11.15        -14.86        34.75 o
 -17   7   1         61.11         75.19        34.69 o
 -16   7   1          8.21          4.14        25.14 o
 -15   7   1        649.04        585.72        32.80 o
 -14   7   1        167.66        142.54        18.31 o
 -13   7   1         29.45         15.38        16.15 o
 -12   7   1        623.33        603.62        23.84 o
 -11   7   1          2.05          3.53        15.12 o
 -10   7   1        274.94        298.23        18.02 o
  -9   7   1        274.60        245.42        16.03 o
  -8   7   1        239.18        248.58        16.33 o
  -7   7   1         19.90          5.20        11.88 o
  -6   7   1       1330.35       1463.78        51.90 o
  -5   7   1        621.42        725.65        21.64 o
  -4   7   1         22.73         55.33        11.87 o
  -3   7   1          4.23         -8.77         8.77 o
  -2   7   1        402.44        375.81        23.70 o
  -1   7   1       1152.08       1029.17        25.84 o
   0   7   1       7854.02       7483.87       149.45 o
   1   7   1       4466.81       4178.08        85.89 o
   2   7   1        284.95        230.38        15.31 o
   3   7   1        796.24        705.69        18.91 o
   4   7   1         33.54         83.35        12.72 o
   5   7   1         99.19        154.96        16.55 o
   6   7   1        371.73        448.42        15.83 o
   7   7   1       1818.69       2126.45        74.53 o
   8   7   1          0.01         -8.23         8.23 o
   9   7   1         79.85         83.67         9.88 o
  10   7   1        702.79        707.73        26.19 o
  11   7   1        290.59        309.61        14.41 o
  12   7   1         70.18         70.61        12.60 o
  13   7   1          6.27          8.87        14.02 o
  14   7   1        422.89        416.11        21.71 o
  15   7   1         50.49        100.88        33.08 o
  16   7   1        760.11        772.88        46.22 o
  17   7   1          2.16        -11.99        26.35 o
  18   7   1        722.43        733.10        64.14 o
  19   7   1        363.77        328.33        33.19 o
  20   7   1         14.89          7.05        31.24 o
  21   7   1          4.30        -13.38        37.97 o
  22   7   1          0.02         47.75        44.92 o
  24   7   1         47.51        109.86        43.97 o
 -24   8   1          2.07        -65.03        65.03 o
 -23   8   1          0.88        -19.98        75.12 o
 -22   8   1         17.75         25.31        26.58 o
 -21   8   1          3.96         -9.06        25.51 o
 -20   8   1          9.79         -6.77        27.98 o
 -19   8   1         13.51        -29.27        29.27 o
 -18   8   1        179.50        203.66        34.27 o
 -17   8   1        391.29        352.57        40.60 o
 -16   8   1         16.72         22.63        23.67 o
 -15   8   1          0.08         44.67        45.55 o
 -14   8   1          2.71         -5.91        19.29 o
 -13   8   1        125.76        151.85        24.16 o
 -12   8   1         68.82         60.04        17.55 o
 -11   8   1          0.34        -14.66        17.03 o
 -10   8   1        171.75        151.60        15.94 o
  -9   8   1        196.65        199.73        15.25 o
  -8   8   1        720.78        721.33        29.25 o
  -7   8   1          1.19        -10.19        11.62 o
  -6   8   1        900.22       1006.93        29.96 o
  -5   8   1        495.35        529.15        19.51 o
  -4   8   1         89.32        120.63        12.83 o
  -3   8   1        639.98        709.63        21.80 o
  -2   8   1       1227.87       1263.75        30.45 o
  -1   8   1          9.60         30.00         9.49 o
   0   8   1         37.99         52.27        11.12 o
   1   8   1       1056.05        965.22        36.07 o
   2   8   1         27.65         95.44        19.00 o
   3   8   1        153.40        173.01        15.22 o
   4   8   1        124.12        159.19        13.75 o
   5   8   1        509.55        492.10        17.12 o
   6   8   1        160.36        147.96         9.92 o
   7   8   1        633.52        637.24        25.38 o
   8   8   1         23.99         10.27         8.81 o
   9   8   1        428.85        460.95        18.17 o
  10   8   1       1196.20       1267.55        45.90 o
  11   8   1         66.57         61.85        11.73 o
  12   8   1          6.85         12.02        11.88 o
  13   8   1        593.74        570.61        22.79 o
  14   8   1         83.48         62.65        17.74 o
  15   8   1          3.40          2.21        19.37 o
  16   8   1        119.66        106.71        30.09 o
  17   8   1        223.41        191.26        32.15 o
  18   8   1        136.10        135.55        29.41 o
  19   8   1          0.01        -14.52        41.65 o
  20   8   1         13.64         32.27        33.46 o
  21   8   1         23.70        -35.11        35.11 o
  23   8   1          1.29        -30.69        59.53 o
  24   8   1         18.37         16.99        46.61 o
 -24   9   1         79.21         24.77        73.52 o
 -23   9   1          1.96        -37.22        56.27 o
 -21   9   1         55.96         33.89        37.79 o
 -20   9   1          5.67         -1.11        23.99 o
 -19   9   1         16.15         11.72        31.55 o
 -18   9   1         99.10        107.45        24.66 o
 -17   9   1         45.62         32.66        27.29 o
 -16   9   1          3.22          3.50        24.30 o
 -15   9   1         88.39         97.73        29.00 o
 -14   9   1        239.84        276.78        25.52 o
 -13   9   1       2221.13       2222.16       126.25 o
 -12   9   1        149.53        134.94        17.73 o
 -11   9   1        183.31        170.05        16.20 o
 -10   9   1         62.03         52.42        14.29 o
  -9   9   1        303.93        301.02        14.49 o
  -8   9   1        975.87        997.43        44.08 o
  -7   9   1        138.01        200.04        25.03 o
  -6   9   1         12.20          1.92        12.14 o
  -5   9   1        707.02        751.03        24.88 o
  -4   9   1          0.06         -0.21        11.20 o
  -3   9   1       1146.90       1209.81        29.83 o
  -2   9   1       1159.18       1265.72        27.51 o
  -1   9   1       2098.15       2187.06        41.21 o
   0   9   1        596.50        594.61        21.75 o
   1   9   1         69.24        101.55        21.40 o
   2   9   1       2128.03       2204.54        55.98 o
   3   9   1         69.55         70.53        15.82 o
   4   9   1       6263.98       6173.54       221.52 o
   5   9   1         91.04         50.91        12.11 o
   6   9   1        412.04        491.34        20.93 o
   7   9   1         20.71          5.02         9.19 o
   8   9   1        350.94        362.66        14.45 o
   9   9   1        100.00        107.42        11.32 o
  10   9   1       1085.68       1201.88        33.54 o
  11   9   1          6.74         14.54         8.92 o
  12   9   1        154.03        158.41        13.36 o
  13   9   1        217.38        228.79        16.23 o
  14   9   1       2277.77       2528.48        91.69 o
  15   9   1          7.88          1.60        19.66 o
  16   9   1        121.47        159.89        33.55 o
  17   9   1         51.65         52.40        27.57 o
  18   9   1         70.20         69.12        31.59 o
  19   9   1          0.05         20.69        48.61 o
  20   9   1          0.16        -33.07        73.12 o
  21   9   1        135.08        134.50        46.90 o
  23   9   1          4.09         22.01        57.18 o
 -23  10   1         60.05         68.45        48.35 o
 -21  10   1          0.26         80.71        79.91 o
 -20  10   1        189.37        209.42        37.09 o
 -19  10   1          1.67         -8.73        32.75 o
 -18  10   1         97.58        102.84        32.17 o
 -17  10   1          0.57          2.27        25.19 o
 -16  10   1          5.16         38.34        18.43 o
 -15  10   1        429.56        450.63        30.47 o
 -14  10   1        319.78        284.12        21.63 o
 -13  10   1        141.40        147.50        14.95 o
 -12  10   1        601.27        580.43        24.63 o
 -11  10   1       1511.99       1467.46        67.26 o
 -10  10   1         61.16         38.84        10.68 o
  -9  10   1        666.18        648.45        25.28 o
  -8  10   1         95.25         73.58        14.49 o
  -7  10   1        166.27        151.22        15.73 o
  -6  10   1         31.03         34.47        12.83 o
  -5  10   1         66.58         89.32        12.63 o
  -4  10   1        163.78        185.84        13.58 o
  -3  10   1        348.74        362.88        20.01 o
  -2  10   1        133.39        159.28        11.37 o
  -1  10   1        104.42         79.44        10.89 o
   0  10   1         83.81         82.11        14.73 o
   1  10   1       2771.02       2732.97        82.47 o
   2  10   1          0.44         -3.15        21.81 o
   3  10   1       2451.88       2510.12       130.04 o
   4  10   1        332.12        287.77        17.41 o
   5  10   1        119.47        121.86        12.10 o
   6  10   1         33.37         29.88        10.82 o
   7  10   1        201.88        211.12        12.53 o
   8  10   1        946.45       1025.74        28.73 o
   9  10   1        139.56        137.97        12.83 o
  10  10   1         14.36         22.26        13.57 o
  11  10   1        153.65        158.85        13.28 o
  12  10   1         17.41         28.27         9.96 o
  13  10   1          5.46          8.55        10.30 o
  14  10   1          4.94          7.28        11.66 o
  15  10   1         12.27         -5.59        20.79 o
  16  10   1         95.06         93.83        27.60 o
  17  10   1         37.58         12.89        30.38 o
  18  10   1          3.41        -41.27        41.27 o
  19  10   1         24.24         37.25        40.14 o
  20  10   1         25.19         14.04        45.95 o
  21  10   1         27.36         36.56        41.86 o
  23  10   1          8.19         24.09        69.52 o
 -23  11   1          9.74         36.06        52.74 o
 -22  11   1         17.91          9.26        49.07 o
 -21  11   1        124.62         31.17       111.08 o
 -20  11   1          0.06         18.18        32.91 o
 -19  11   1         35.65         24.75        26.69 o
 -18  11   1         22.18         -3.71        30.22 o
 -17  11   1         17.02         18.42        29.87 o
 -16  11   1        106.82        117.97        21.57 o
 -15  11   1        142.98        133.04        20.06 o
 -14  11   1        158.85        198.88        19.48 o
 -13  11   1        219.73        214.19        19.03 o
 -12  11   1         88.36         69.09        12.84 o
 -11  11   1        855.88        839.74        24.79 o
 -10  11   1       1117.46       1091.91        33.16 o
  -9  11   1        579.27        580.59        20.79 o
  -8  11   1        296.09        269.53        20.40 o
  -7  11   1         35.15         51.52        16.07 o
  -6  11   1         62.94         69.22        13.97 o
  -5  11   1        103.84         95.52        14.75 o
  -4  11   1        168.33        169.51        15.65 o
  -3  11   1        179.26        202.82        16.17 o
  -2  11   1          7.56         -0.53         9.69 o
  -1  11   1        795.11        731.19        21.58 o
   0  11   1       2250.81       2214.57        50.47 o
   1  11   1        514.12        459.73        28.84 o
   2  11   1        287.14        228.65        20.38 o
   3  11   1         17.57         -6.04        16.00 o
   4  11   1         52.98         35.78        13.17 o
   5  11   1        789.97        802.46        32.24 o
   6  11   1          1.69         -0.09        10.05 o
   7  11   1         31.54         18.60        14.06 o
   8  11   1          0.10          0.17         9.20 o
   9  11   1          3.50          0.93        10.05 o
  10  11   1        661.46        687.63        34.48 o
  11  11   1        616.14        655.28        26.75 o
  12  11   1       2541.00       2650.26       101.91 o
  13  11   1        403.12        382.76        20.01 o
  14  11   1        362.91        394.88        24.72 o
  15  11   1          1.18         24.74        23.81 o
  16  11   1        123.63        100.83        31.87 o
  17  11   1        116.74        127.06        41.83 o
  18  11   1         30.67         43.83        34.37 o
  19  11   1         71.31         52.26        38.42 o
  20  11   1          3.48         33.75        43.37 o
  21  11   1          2.85          1.78        34.07 o
  22  11   1         38.57         53.61        38.84 o
  23  11   1          1.90         14.38        86.30 o
 -22  12   1         25.11        104.37        55.61 o
 -20  12   1        112.20        182.21        58.08 o
 -19  12   1         30.35         16.77        47.08 o
 -18  12   1         30.86         41.58        28.95 o
 -17  12   1        135.86        139.46        31.11 o
 -16  12   1        400.31        431.33        39.97 o
 -15  12   1          1.01          2.10        17.11 o
 -14  12   1        448.99        450.81        33.65 o
 -13  12   1        528.69        443.36        21.75 o
 -12  12   1        760.10        715.85        25.24 o
 -11  12   1        178.39        197.54        19.67 o
 -10  12   1        134.46        159.24        13.07 o
  -9  12   1        239.77        229.79        17.62 o
  -8  12   1         18.20         23.71        15.37 o
  -7  12   1         64.42         51.56        13.49 o
  -6  12   1          4.46         -7.37        14.42 o
  -5  12   1        113.81        128.50        14.36 o
  -4  12   1          1.57          3.54        16.80 o
  -3  12   1        257.91        286.04        18.32 o
  -2  12   1         72.61         75.43        11.72 o
  -1  12   1       2045.30       1949.40        41.06 o
   0  12   1         23.58          8.62        12.56 o
   1  12   1          7.95         -0.19        18.93 o
   2  12   1         97.00         86.05        21.86 o
   3  12   1        112.03         70.09        20.99 o
   4  12   1         33.60         23.23        13.01 o
   5  12   1         50.86         55.87        11.47 o
   6  12   1         42.57         53.31        11.72 o
   7  12   1        256.90        280.36        15.81 o
   8  12   1          1.03         -2.91         9.50 o
   9  12   1        154.35        161.01        13.58 o
  10  12   1        874.57        945.48        29.84 o
  11  12   1        285.79        294.96        17.44 o
  12  12   1        360.31        375.27        31.91 o
  13  12   1        246.75        237.48        19.80 o
  14  12   1         58.51         45.58        12.86 o
  15  12   1        211.37        240.60        38.08 o
  16  12   1          0.01          3.51        21.68 o
  17  12   1          8.71         17.21        38.49 o
  18  12   1        345.75        359.30        50.44 o
  19  12   1         57.74         85.89        33.76 o
  20  12   1        100.53         73.86        40.51 o
  21  12   1          0.17         -9.59        69.52 o
  22  12   1          0.08         -9.20        35.47 o
 -22  13   1         98.80         97.03        62.33 o
 -21  13   1         11.34        -59.84        59.84 o
 -20  13   1         81.91         53.12        54.17 o
 -19  13   1        509.79        642.88        91.10 o
 -18  13   1        174.99        169.53        35.36 o
 -17  13   1        102.84        155.81        34.05 o
 -16  13   1          4.48         21.78        38.37 o
 -15  13   1        268.16        262.41        27.40 o
 -14  13   1         29.51         21.32        14.00 o
 -13  13   1        144.85        106.13        24.21 o
 -12  13   1         81.47         62.22        20.55 o
 -11  13   1        358.18        445.22        31.56 o
 -10  13   1         68.32         57.80        12.58 o
  -9  13   1         30.48         34.05        14.58 o
  -8  13   1        197.80        185.27        18.90 o
  -7  13   1        391.87        413.09        21.04 o
  -6  13   1        303.70        307.73        17.03 o
  -5  13   1        107.59        106.21        16.39 o
  -4  13   1         81.34         90.05        16.38 o
  -3  13   1         40.64         53.40        13.81 o
  -2  13   1          3.77         -5.89         9.23 o
  -1  13   1         46.83         37.62         9.86 o
   0  13   1         25.22         11.86        13.24 o
   1  13   1         67.86         44.58        21.95 o
   2  13   1         93.64         74.19        20.28 o
   3  13   1         74.09         44.82        20.10 o
   4  13   1        195.20        206.39        16.74 o
   5  13   1          1.29          4.11        15.03 o
   6  13   1        119.26        104.12        13.07 o
   7  13   1          2.93         11.93        13.87 o
   8  13   1          1.28          1.75        10.58 o
   9  13   1        366.27        391.09        17.89 o
  10  13   1         25.81         25.55        10.89 o
  11  13   1          0.39         71.72        29.72 o
  12  13   1        302.64        342.80        20.24 o
  13  13   1        402.83        451.97        23.73 o
  14  13   1         14.20         11.38        11.66 o
  15  13   1         13.80        -33.62        35.78 o
  16  13   1         37.76         64.69        33.75 o
  17  13   1         13.84          7.48        45.56 o
  18  13   1         33.81         27.62        32.02 o
  19  13   1         10.60         19.49        39.55 o
  20  13   1        581.41        558.14       130.25 o
  21  13   1        695.10        890.54       101.24 o
  22  13   1         57.66         68.26        67.67 o
 -21  14   1          4.61         89.96        70.03 o
 -19  14   1         68.10         52.88        56.77 o
 -18  14   1         63.33         56.14        31.55 o
 -17  14   1         11.68         13.00        29.38 o
 -16  14   1          6.13          6.69        31.69 o
 -15  14   1        210.29        186.60        23.39 o
 -14  14   1         77.82         71.82        23.71 o
 -13  14   1        337.73        278.64        31.30 o
 -12  14   1       2710.42       2722.55       186.99 o
 -11  14   1        255.76        253.27        18.13 o
 -10  14   1        288.72        290.13        21.11 o
  -9  14   1        130.15        133.97        18.66 o
  -8  14   1        117.94        108.53        18.42 o
  -7  14   1         12.34         15.47        15.08 o
  -6  14   1         23.17         14.56        15.53 o
  -5  14   1        800.54        786.45        31.77 o
  -4  14   1        155.14        154.97        17.63 o
  -3  14   1         48.03         37.84        15.78 o
  -2  14   1       1802.15       1743.30        38.43 o
  -1  14   1         10.45          7.12        10.99 o
   0  14   1         32.21         35.91        11.34 o
   1  14   1        622.65        570.72        24.66 o
   2  14   1        304.91        323.79        26.75 o
   3  14   1        113.75         81.46        22.79 o
   4  14   1        162.90        170.14        15.94 o
   5  14   1         16.64         36.91        15.22 o
   6  14   1        142.10        138.63        14.29 o
   7  14   1         19.56         32.01        14.22 o
   8  14   1          0.59         16.36        15.93 o
   9  14   1          1.72        -11.04        11.26 o
  10  14   1         15.75         35.56        17.03 o
  11  14   1        289.67        270.81        26.82 o
  12  14   1        189.45        177.26        15.31 o
  13  14   1         46.25         75.46        24.71 o
  14  14   1        256.51        219.04        32.93 o
  15  14   1        767.03        696.71       101.50 o
  16  14   1         13.11         -7.53        33.65 o
  17  14   1         80.87         50.15        42.32 o
  18  14   1        111.77         75.17        34.54 o
  19  14   1         13.96         28.03        40.63 o
  20  14   1          9.02        -14.38        46.35 o
  21  14   1          3.44         -8.57        45.85 o
 -21  15   1         45.24         17.60        45.31 o
 -20  15   1         23.87        -26.52        78.31 o
 -18  15   1         47.20         68.75        45.53 o
 -17  15   1         18.92         21.17        30.91 o
 -16  15   1         18.50         25.59        30.07 o
 -15  15   1         11.00          8.89        19.02 o
 -14  15   1         29.62         31.95        28.45 o
 -13  15   1         19.10         15.67        18.58 o
 -12  15   1        279.87        304.09        30.17 o
 -11  15   1          0.02         17.56        11.66 o
 -10  15   1        168.93        135.57        16.11 o
  -9  15   1         35.86         48.25        19.79 o
  -8  15   1        113.62        127.03        18.74 o
  -7  15   1         47.08         63.76        20.33 o
  -6  15   1        155.62        158.76        20.27 o
  -5  15   1          2.45          6.25        16.68 o
  -4  15   1          0.16         -0.27        17.86 o
  -3  15   1        679.43        651.14        27.98 o
  -2  15   1        292.26        281.28        14.60 o
  -1  15   1        107.66        109.17        12.42 o
   0  15   1         11.14         16.53        15.06 o
   1  15   1          1.76          2.94        16.13 o
   2  15   1         28.93         20.90        24.52 o
   3  15   1        253.59        223.52        24.61 o
   4  15   1          7.69         18.67        13.97 o
   5  15   1         69.19         70.23        13.98 o
   6  15   1        116.91        139.54        13.28 o
   7  15   1         93.80         96.38        16.67 o
   8  15   1         53.65         33.11        17.90 o
   9  15   1         21.70         16.04        15.75 o
  10  15   1          3.45         15.37        11.73 o
  11  15   1        327.95        353.18        19.25 o
  12  15   1        582.11        489.81        25.45 o
  13  15   1        406.28        368.51        26.86 o
  14  15   1        144.99        144.77        31.78 o
  15  15   1         16.81         29.35        30.45 o
  16  15   1        157.53        111.37        51.23 o
  17  15   1          0.00        -24.43        40.60 o
  18  15   1         21.23         40.80        39.80 o
  19  15   1         16.91         63.93        67.92 o
  20  15   1          9.27         -6.75        55.61 o
  21  15   1         10.40        -18.38        55.14 o
 -20  16   1          0.85         43.95        59.90 o
 -19  16   1          4.48         65.90        51.52 o
 -18  16   1          6.93         -5.84        72.36 o
 -17  16   1        118.59        109.38        50.11 o
 -16  16   1          5.64          1.25        29.16 o
 -15  16   1         10.54         18.61        26.92 o
 -14  16   1         47.94         50.69        23.91 o
 -13  16   1         31.29         58.89        21.32 o
 -12  16   1        197.08        205.43        17.81 o
 -11  16   1        630.39        637.95        26.52 o
 -10  16   1        251.56        226.87        23.02 o
  -9  16   1         62.01         30.69        21.11 o
  -8  16   1          2.33         14.23        28.60 o
  -7  16   1          0.44        -17.60        20.88 o
  -6  16   1         97.12         95.34        18.58 o
  -5  16   1          0.52         14.06        18.07 o
  -4  16   1       1907.76       1922.65        57.95 o
  -3  16   1        498.95        486.42        25.05 o
  -2  16   1         51.80         58.41        11.17 o
  -1  16   1         83.51         88.24        11.65 o
   0  16   1        560.57        545.72        20.91 o
   1  16   1         42.25         44.97        17.32 o
   2  16   1          4.10         15.85        16.69 o
   3  16   1       1770.78       1701.09        55.43 o
   4  16   1        348.46        377.84        21.48 o
   5  16   1        218.38        211.51        17.01 o
   6  16   1        221.69        213.16        15.69 o
   7  16   1        179.63        197.71        28.21 o
   8  16   1         62.90         37.13        19.98 o
   9  16   1         59.97         62.92        13.31 o
  10  16   1         67.87         74.64        13.33 o
  11  16   1        100.92         76.16        14.81 o
  12  16   1         71.68         78.12        16.41 o
  13  16   1          0.29          9.67        26.67 o
  14  16   1         18.11         73.92        40.70 o
  15  16   1         43.15         -2.87        34.92 o
  16  16   1         18.00        -11.98        36.68 o
  17  16   1         25.66        -32.11        39.51 o
  18  16   1        124.13        123.03        41.90 o
  19  16   1         14.67        -10.38        36.51 o
  20  16   1         92.54         91.90        67.92 o
 -20  17   1          0.04        -33.56       110.28 o
 -19  17   1          0.23         37.39        57.60 o
 -17  17   1          8.73         38.34        48.57 o
 -16  17   1          0.79         14.86        64.04 o
 -15  17   1          5.99         17.95        25.89 o
 -14  17   1          7.15        -30.36        33.67 o
 -13  17   1          0.36         -1.93        22.41 o
 -12  17   1        188.08        197.81        26.33 o
 -11  17   1          8.62          9.25        14.95 o
 -10  17   1        279.66        292.80        24.75 o
  -9  17   1          7.35          8.40        27.22 o
  -8  17   1         14.18         -2.19        28.39 o
  -7  17   1        169.71        205.94        32.99 o
  -6  17   1         20.40         14.78        21.85 o
  -5  17   1         14.47         34.87        19.22 o
  -4  17   1        254.26        257.11        32.49 o
  -3  17   1        782.64        733.01        31.07 o
  -2  17   1       1858.12       1816.30        44.09 o
  -1  17   1        946.16        928.45        28.78 o
   0  17   1        308.51        289.02        16.38 o
   1  17   1        120.69        108.17        13.20 o
   2  17   1        172.57        154.48        21.99 o
   3  17   1       2369.24       2469.36        77.77 o
   4  17   1       1094.48       1039.31        44.67 o
   5  17   1        740.84        744.41        31.12 o
   6  17   1        158.19        109.55        20.14 o
   7  17   1         74.31         30.64        16.13 o
   8  17   1         74.49         56.35        17.87 o
   9  17   1          6.83          3.64        12.63 o
  10  17   1         34.47         46.89        16.49 o
  11  17   1         15.23         11.74        15.39 o
  12  17   1          5.16         14.76        22.65 o
  13  17   1        166.46        162.74        37.66 o
  14  17   1         32.26         16.00        34.00 o
  15  17   1         99.08         84.64        39.08 o
  16  17   1         39.44         58.30        42.59 o
  17  17   1          2.58        -30.40        37.00 o
  18  17   1         26.60         14.38        43.15 o
  19  17   1          4.28         44.67        47.99 o
 -19  18   1         58.49         71.04        53.55 o
 -18  18   1        116.10        112.36        51.61 o
 -16  18   1        123.47        143.58        51.99 o
 -15  18   1         27.57         23.80        33.70 o
 -14  18   1         12.62        -21.86        23.68 o
 -13  18   1          7.59          9.96        26.25 o
 -12  18   1        241.64        184.38        25.11 o
 -11  18   1         19.25         -1.35        21.70 o
 -10  18   1          0.07          5.92        15.62 o
  -9  18   1          4.08         32.39        24.08 o
  -8  18   1         93.78         81.90        27.15 o
  -7  18   1        218.98        212.41        27.73 o
  -6  18   1        111.12         98.31        20.74 o
  -5  18   1        927.58        888.04        43.69 o
  -4  18   1         32.71         25.30        18.65 o
  -3  18   1        211.75        233.21        23.51 o
  -2  18   1         19.72         16.89         9.02 o
  -1  18   1         60.62         54.47        12.58 o
   0  18   1        262.29        267.08        18.04 o
   1  18   1         11.25          1.88        13.38 o
   2  18   1        116.71         83.21        20.30 o
   3  18   1         92.01         38.75        27.66 o
   4  18   1        508.82        471.31        24.76 o
   5  18   1        252.40        245.56        18.80 o
   6  18   1          0.00        -16.79        16.79 o
   7  18   1          0.36         -1.80        14.75 o
   8  18   1         82.40         64.05        19.70 o
   9  18   1         16.73         36.53        20.41 o
  10  18   1         43.97         37.88        14.18 o
  11  18   1          9.71          5.81        14.13 o
  12  18   1         31.99         36.40        33.81 o
  13  18   1        135.47        147.10        42.09 o
  14  18   1         17.56         -2.21        38.57 o
  15  18   1          0.31         22.32        31.94 o
  16  18   1         11.78         61.18        53.87 o
  17  18   1          4.44        -53.54        59.93 o
  18  18   1          2.15         19.86        35.23 o
 -18  19   1         41.92         31.54        64.73 o
 -17  19   1         44.12         26.74        50.61 o
 -15  19   1          0.37        -16.09        24.78 o
 -14  19   1         18.16         47.97        32.77 o
 -13  19   1         82.75         57.77        22.68 o
 -12  19   1         52.09         60.13        25.72 o
 -11  19   1         86.93         82.18        22.04 o
 -10  19   1         66.32         65.71        25.96 o
  -9  19   1          0.03        -17.50        25.94 o
  -8  19   1          0.00        -17.25        23.83 o
  -7  19   1          0.23         -7.33        22.60 o
  -6  19   1        441.23        386.18        36.21 o
  -5  19   1        663.30        607.62        36.85 o
  -4  19   1        592.88        547.29        35.52 o
  -3  19   1        106.37        155.44        21.64 o
  -2  19   1         43.37         37.43        22.12 o
  -1  19   1         95.82         95.96        13.66 o
   0  19   1          1.20         11.15        13.40 o
   1  19   1          7.90          5.76        11.95 o
   2  19   1         47.27         49.55        19.03 o
   3  19   1          1.53         -6.81        20.70 o
   4  19   1          5.13         13.97        14.46 o
   5  19   1          4.93         -0.45        10.46 o
   6  19   1        784.10        739.64        35.96 o
   7  19   1        293.13        217.41        29.64 o
   8  19   1        320.25        251.47        25.90 o
   9  19   1          0.92        -18.58        19.99 o
  10  19   1          0.07        -12.97        17.38 o
  11  19   1          1.35          4.50        29.05 o
  12  19   1          2.17        -29.32        29.32 o
  13  19   1          0.36         -4.63        30.39 o
  14  19   1         57.86         71.84        38.30 o
  15  19   1          0.16         37.28        43.82 o
  16  19   1         36.21         20.78        43.15 o
  17  19   1          6.61          0.36        57.54 o
  18  19   1         63.78         44.75        59.13 o
 -17  20   1         15.61         -2.96        60.60 o
 -16  20   1          0.41        -43.50        50.30 o
 -14  20   1        121.89        138.61        45.68 o
 -13  20   1          3.76         23.43        36.54 o
 -12  20   1        100.79         97.95        25.48 o
 -11  20   1         23.76         23.18        22.59 o
 -10  20   1        180.44        188.48        32.47 o
  -9  20   1         23.74         26.28        28.61 o
  -8  20   1         11.66         24.11        32.18 o
  -7  20   1         30.47         12.41        21.15 o
  -6  20   1          2.19          5.92        21.88 o
  -5  20   1        195.92        202.10        28.08 o
  -4  20   1          4.97          0.25        20.97 o
  -3  20   1         21.91         33.71        24.34 o
  -2  20   1         53.29         56.11        17.07 o
  -1  20   1          3.50          3.26        11.08 o
   0  20   1        248.59        253.23        17.93 o
   1  20   1         49.63         39.85        13.70 o
   2  20   1         15.55          8.07        13.54 o
   3  20   1        274.90        271.29        19.78 o
   4  20   1         11.13          8.19        11.02 o
   5  20   1         46.14         31.92        18.85 o
   6  20   1        105.88         99.40        26.51 o
   7  20   1          0.31         -3.83        26.60 o
   8  20   1          2.34        -20.03        20.03 o
   9  20   1          1.28        -10.02        27.31 o
  10  20   1          4.43          0.94        32.36 o
  11  20   1         28.48         58.03        33.63 o
  12  20   1         83.50         99.52        35.85 o
  13  20   1         84.39         92.51        32.72 o
  14  20   1         88.90         88.10        34.40 o
  15  20   1         72.07        200.58        66.33 o
  16  20   1          8.60          0.16        58.73 o
  17  20   1         10.71          8.79        55.14 o
 -16  21   1         64.38        163.56        69.60 o
 -15  21   1         31.77         24.12        49.11 o
 -13  21   1         30.29         31.71        45.96 o
 -12  21   1        360.02        433.66        65.65 o
 -11  21   1         64.38         82.22        35.96 o
 -10  21   1         17.06         25.81        49.72 o
  -9  21   1          2.70         39.37        47.18 o
  -8  21   1          0.39         -9.17        22.34 o
  -7  21   1         21.45          6.81        21.01 o
  -6  21   1          4.33         -2.25        19.16 o
  -5  21   1          0.08         -9.39        20.86 o
  -4  21   1        171.12        161.66        22.72 o
  -3  21   1          7.93          7.41        19.18 o
  -2  21   1          2.53          2.46        15.89 o
  -1  21   1          5.52          4.38        15.86 o
   0  21   1         12.39         22.42        12.24 o
   1  21   1         17.38         14.17        14.49 o
   2  21   1          6.70          8.24        13.20 o
   3  21   1         48.03         63.16        12.64 o
   4  21   1        334.63        332.96        18.94 o
   5  21   1         25.82         57.25        24.51 o
   6  21   1          6.29          9.49        27.15 o
   7  21   1         58.69         45.61        30.23 o
   8  21   1         23.18         48.36        33.71 o
   9  21   1          3.43        -14.79        34.29 o
  10  21   1        236.00        311.64        45.72 o
  11  21   1         12.13        -14.33        38.27 o
  12  21   1          0.56         45.48        36.85 o
  13  21   1        294.54        310.85        69.52 o
  15  21   1        110.96        127.70        57.18 o
 -15  22   1         24.31        -23.17        78.31 o
 -14  22   1          4.01        -49.42        49.42 o
 -13  22   1         32.23         -5.83        47.43 o
 -11  22   1        210.27        243.08        70.07 o
 -10  22   1          0.02        -63.36        63.36 o
  -9  22   1         59.05         63.93        53.85 o
  -8  22   1          1.95         -8.05        45.51 o
  -7  22   1         77.95         54.10        50.94 o
  -6  22   1         12.30        -28.58        47.95 o
  -5  22   1          4.56         36.66        63.53 o
  -4  22   1          7.42        -16.37        32.63 o
  -3  22   1         42.43         -3.39        34.06 o
  -2  22   1         51.32         33.96        33.72 o
  -1  22   1         35.91         31.81        36.75 o
   0  22   1         19.45         21.94        26.14 o
   1  22   1         65.20         31.49        19.65 o
   2  22   1        212.19        214.74        30.67 o
   3  22   1         66.30         56.39        33.38 o
   4  22   1        414.98        447.64        33.78 o
   5  22   1          3.56         36.44        26.61 o
   6  22   1          3.16         -1.39        31.03 o
   7  22   1         93.77        122.80        36.88 o
   8  22   1          7.60         -0.29        29.02 o
   9  22   1         59.69         74.12        34.23 o
  10  22   1         10.85        -35.18        36.42 o
  11  22   1          0.36        -30.05        37.20 o
  12  22   1         83.78        102.29        43.15 o
  13  22   1        109.65         70.32        61.53 o
  14  22   1         28.07         46.39        45.88 o
 -13  23   1          1.38        -36.77        55.61 o
 -12  23   1          2.78         -6.88        55.90 o
  -9  23   1          0.57         46.62        48.19 o
  -8  23   1         44.63         21.50        49.11 o
  -7  23   1          7.32         19.88        54.79 o
  -6  23   1          0.82         11.46        47.99 o
  -5  23   1         75.89         84.95        66.00 o
  -4  23   1         22.45          3.44        38.17 o
  -3  23   1          5.56         -4.17        38.31 o
  -2  23   1        131.92        191.92        40.84 o
  -1  23   1          0.07         24.87        33.19 o
   0  23   1        259.78        353.07        42.20 o
   1  23   1          2.23         -1.55        37.03 o
   2  23   1         63.57         30.11        31.76 o
   3  23   1        398.98        445.17        50.29 o
   4  23   1         58.51         90.51        38.13 o
   5  23   1        127.80        106.19        35.76 o
   6  23   1          6.59         26.28        33.02 o
   7  23   1          0.53        -14.25        34.82 o
   8  23   1          0.01         17.89        35.69 o
   9  23   1          4.42          7.49        29.21 o
  10  23   1         23.34         -3.20        31.17 o
  12  23   1         36.00          6.22        52.89 o
  13  23   1         47.44         56.07        44.61 o
 -12  24   1          1.34         -8.79        58.33 o
 -11  24   1         96.39        171.30        61.75 o
 -10  24   1         82.66        115.51        58.56 o
  -7  24   1          4.51        -48.20        66.56 o
  -6  24   1          5.30        -14.63        54.31 o
  -5  24   1          6.31        -14.09        41.95 o
  -4  24   1          7.34         -4.02        35.96 o
  -3  24   1          3.28         -7.70        46.59 o
  -2  24   1        185.71        271.13        44.16 o
  -1  24   1          7.43        -35.81        35.81 o
   0  24   1          5.91         13.80        28.89 o
   1  24   1         14.78         63.92        38.03 o
   2  24   1          3.93         17.48        34.36 o
   3  24   1         41.90         94.38        34.16 o
   4  24   1         66.37         85.37        34.99 o
   5  24   1         10.20         -8.85        34.78 o
   6  24   1          0.61         -6.03        26.31 o
   7  24   1         42.96         13.72        36.77 o
   8  24   1         33.48          3.20        48.75 o
  10  24   1         13.87        -48.75        61.23 o
  11  24   1         45.12         92.54        64.17 o
 -10  25   1          7.85          7.19        59.13 o
  -9  25   1         45.73        111.05        52.91 o
  -8  25   1         82.45          9.39        71.09 o
  -7  25   1          0.14        -51.70        51.70 o
  -4  25   1          3.15         30.37        67.12 o
  -3  25   1         47.01         84.55        73.29 o
  -2  25   1         13.30          7.73        43.50 o
  -1  25   1         74.66        101.42        56.29 o
   0  25   1         52.27        128.38        92.70 o
   1  25   1         26.60         56.82        48.87 o
   2  25   1         44.99         86.05        52.11 o
   3  25   1         20.98         21.98        52.02 o
   4  25   1         17.66         -3.20        59.93 o
   7  25   1          1.77         14.18        52.19 o
   8  25   1          4.76         23.54        56.24 o
   9  25   1          0.06         13.98        45.50 o
  -6  26   1         33.64        -13.50        41.06 o
  -5  26   1          8.54        -15.71        66.35 o
  -4  26   1          1.04        -18.31        46.03 o
  -3  26   1          0.01          0.59        49.85 o
  -2  26   1          1.25         45.28        54.04 o
  -1  26   1         74.38        127.86        70.32 o
   2  26   1          0.65        -52.77        53.19 o
   3  26   1         19.31         41.20        55.04 o
   4  26   1         18.80         56.94        65.93 o
   5  26   1         67.08         63.13        78.71 o
   6  26   1         22.92          3.44        52.26 o
   7  26   1         30.98         59.27        59.96 o
   8  26   1          3.45         -5.37        59.04 o
   0  27   1          0.80         -4.79        70.32 o
   1  27   1          1.30        -14.36        67.23 o
   2  27   1         13.74         18.89        49.54 o
   3  27   1         40.31         45.15        72.87 o
   4  27   1          0.52         36.80        49.12 o
 -25   0   2         74.35         90.30        87.90 o
 -24   0   2          0.43         13.49        42.87 o
 -23   0   2         20.62         70.95        47.37 o
 -22   0   2          3.22        -12.75        35.44 o
 -21   0   2         14.08          2.94        50.49 o
 -20   0   2          0.28        -51.94        73.52 o
 -19   0   2          1.21          0.03        33.97 o
 -18   0   2         36.55         29.85        15.64 o
 -17   0   2          5.11          5.53        17.68 o
 -16   0   2       1049.66        919.23        47.77 o
 -15   0   2        838.22        741.76        30.55 o
 -14   0   2         82.94         87.49        16.46 o
 -13   0   2          9.93         -6.33        12.77 o
 -12   0   2         67.16         43.63        19.50 o
 -11   0   2        563.83        527.51        26.21 o
 -10   0   2        761.23        787.67        31.87 o
  -9   0   2       2057.33       1997.95        51.45 o
  -8   0   2        434.48        365.41        18.71 o
  -7   0   2       2768.80       3261.94        77.67 o
  -6   0   2        118.22        129.73        12.41 o
  -5   0   2        227.88        225.23        12.95 o
  -4   0   2        462.72        504.90        16.07 o
  -3   0   2       4443.37       4431.73       124.22 o
  -2   0   2        587.81        570.10        25.70 o
  -1   0   2      12102.61      11840.54       611.06 o
   1   0   2      89159.16      75193.52      2367.35 o
   2   0   2      29424.54      27220.36       689.26 o
   3   0   2      34446.18      32580.21       769.21 o
   4   0   2       7602.32       7266.24       148.72 o
   5   0   2       6060.79       6047.04       124.96 o
   6   0   2        541.62        578.46        23.75 o
   7   0   2        152.19        195.03        19.62 o
   8   0   2        150.59        130.22        18.00 o
   9   0   2          3.05          1.90        13.02 o
  10   0   2         52.60         59.18        14.70 o
  11   0   2         34.95         29.53        14.58 o
  12   0   2        348.17        358.75        22.36 o
  13   0   2        682.40        718.30        32.59 o
  14   0   2          0.02          2.90        16.83 o
  15   0   2        798.85        786.01        36.48 o
  16   0   2        656.30        678.53        41.04 o
  17   0   2       1111.58       1042.20        60.18 o
  18   0   2         88.39         90.66        30.31 o
  19   0   2         77.45        116.22        30.67 o
  20   0   2         63.28         67.92        80.71 o
  21   0   2         65.93        117.47        61.53 o
  22   0   2         51.17        121.46        60.73 o
  23   0   2        189.93        226.95        79.11 o
  24   0   2        142.49        167.01        90.30 o
 -25   1   2          0.26         56.94        44.14 o
 -24   1   2         44.63         56.95        32.01 o
 -23   1   2          6.69         -3.99        37.16 o
 -22   1   2        103.41         90.80        30.97 o
 -21   1   2         59.23         40.96        29.70 o
 -20   1   2          0.35         14.84        30.24 o
 -19   1   2          1.87        -14.36        14.36 o
 -18   1   2        266.73        210.86        15.16 o
 -17   1   2         29.18         21.52        11.24 o
 -16   1   2        107.34        116.20        23.19 o
 -15   1   2        126.01         94.93        11.50 o
 -14   1   2          8.06         10.67         8.86 o
 -13   1   2        236.09        243.23        13.02 o
 -12   1   2         56.73         47.96        10.72 o
 -11   1   2         28.88         33.52         9.65 o
 -10   1   2        281.39        265.55        14.66 o
  -9   1   2       2037.77       2089.86        37.99 o
  -8   1   2        752.83        815.72        19.55 o
  -7   1   2       1949.90       2062.18        36.13 o
  -6   1   2        287.08        316.78        11.97 o
  -5   1   2         97.80         69.91         8.25 o
  -4   1   2        176.32        157.44         9.23 o
  -3   1   2       1747.68       1645.15        26.14 o
  -2   1   2        335.91        326.38         9.98 o
  -1   1   2      19407.24      18562.36       388.21 o
   0   1   2      21984.59      20574.18       584.11 o
   1   1   2      37942.62      35003.64       794.69 o
   2   1   2       3416.79       3439.60        61.31 o
   3   1   2       1987.97       1890.12        27.48 o
   4   1   2          1.85         -8.67         8.67 o
   5   1   2         87.95         79.35         9.56 o
   6   1   2         89.47        147.39        11.95 o
   7   1   2       2225.75       2320.93        42.50 o
   8   1   2        103.41         84.95        10.59 o
   9   1   2        158.42        140.05        11.45 o
  10   1   2          0.76         -7.06         9.45 o
  11   1   2         39.86         23.60        11.55 o
  12   1   2          5.71          2.78        10.71 o
  13   1   2        101.46        103.18        12.92 o
  14   1   2        838.11        871.96        29.14 o
  15   1   2          7.30         17.42        12.33 o
  16   1   2        243.81        244.89        26.20 o
  17   1   2        226.18        197.95        23.65 o
  18   1   2        139.19        174.77        22.66 o
  19   1   2         60.61         82.08        19.96 o
  20   1   2          0.75        -12.84        34.55 o
  21   1   2         13.06        -15.27        44.28 o
  22   1   2          2.59          5.32        59.03 o
  23   1   2          4.44        -23.71        49.72 o
  24   1   2          4.33        -20.80        40.50 o
 -25   2   2          8.45         32.25        49.33 o
 -24   2   2          7.87         -4.38        31.84 o
 -23   2   2          9.31         24.77        35.81 o
 -22   2   2         25.54         34.78        29.99 o
 -21   2   2          9.72          7.54        28.13 o
 -20   2   2          0.60         11.81        24.97 o
 -19   2   2          3.52          6.53        19.65 o
 -18   2   2        253.71        234.45        21.87 o
 -17   2   2          9.63         18.20        16.86 o
 -16   2   2         75.80        103.64        19.93 o
 -15   2   2        127.68        115.38        13.88 o
 -14   2   2         16.85         18.58        15.36 o
 -13   2   2         21.41         15.67        11.23 o
 -12   2   2         41.13         38.11        13.58 o
 -11   2   2         41.94         36.05        10.55 o
 -10   2   2        158.06        158.00        11.77 o
  -9   2   2          0.33         -9.58         9.58 o
  -8   2   2        144.36        138.99        11.58 o
  -7   2   2        851.99        881.07        20.44 o
  -6   2   2        155.53        208.47        11.60 o
  -5   2   2          6.59         -9.12         9.12 o
  -4   2   2        201.17        183.22        10.48 o
  -3   2   2         42.29         29.02         7.56 o
  -2   2   2        964.28        926.95        22.73 o
  -1   2   2       9673.01       9347.25       200.13 o
   0   2   2       4353.97       4093.68        68.05 o
   1   2   2       2144.88       1974.95        32.97 o
   2   2   2       4198.96       3990.14        77.67 o
   3   2   2          1.46         -8.13         8.13 o
   4   2   2       1736.91       1666.40        42.75 o
   5   2   2        323.82        315.93        13.46 o
   6   2   2        595.93        668.19        17.42 o
   7   2   2        249.27        250.82        14.85 o
   8   2   2         24.73         21.78         9.62 o
   9   2   2        151.72        138.30        11.16 o
  10   2   2        949.45        945.09        22.54 o
  11   2   2        923.07        963.49        22.92 o
  12   2   2        314.49        306.74        16.77 o
  13   2   2         11.41         13.43        11.06 o
  14   2   2          9.24         10.76        12.12 o
  15   2   2        136.69        151.55        14.49 o
  16   2   2        150.06        169.39        24.20 o
  17   2   2         34.85         34.37        16.52 o
  18   2   2         55.56         68.79        18.19 o
  19   2   2         10.94         15.27        23.60 o
  20   2   2         23.10         51.36        40.40 o
  21   2   2         32.45         50.18        35.59 o
  22   2   2          4.52         62.22        42.93 o
  23   2   2         11.86         -4.31        40.96 o
  24   2   2          4.51         25.96        48.53 o
 -24   3   2          2.78        -21.03        47.28 o
 -23   3   2         75.66        121.46        66.33 o
 -22   3   2        317.56        422.49        40.07 o
 -21   3   2          1.04          1.93        32.33 o
 -20   3   2          8.77         23.66        25.95 o
 -19   3   2        114.25        159.77        41.19 o
 -18   3   2          0.66          5.63        13.47 o
 -17   3   2        482.32        405.30        25.78 o
 -16   3   2        328.48        227.32        20.11 o
 -15   3   2          6.62          5.13        11.84 o
 -14   3   2        200.49        180.58        15.30 o
 -13   3   2         38.00         37.03        11.79 o
 -12   3   2         70.43         75.21        13.43 o
 -11   3   2         26.08          7.19        12.08 o
 -10   3   2       1990.53       2043.32        43.85 o
  -9   3   2        225.77        202.35        14.07 o
  -8   3   2       1995.79       1959.26        47.03 o
  -7   3   2          0.77         19.68         9.98 o
  -6   3   2       1024.21       1048.35        22.98 o
  -5   3   2        323.52        344.49        13.47 o
  -4   3   2         79.48         61.27         9.49 o
  -3   3   2          0.78         -7.14         8.55 o
  -2   3   2        201.97        227.02        10.54 o
  -1   3   2       1358.78       1270.60        21.89 o
   0   3   2        144.22        123.90         7.45 o
   1   3   2       1335.38       1261.60        21.56 o
   2   3   2        387.37        355.15         9.88 o
   3   3   2          4.91         -6.79         6.79 o
   4   3   2       1129.40       1046.41        24.37 o
   5   3   2        217.56        283.37        12.01 o
   6   3   2         71.51        113.15        11.25 o
   7   3   2        176.26        164.64         9.35 o
   8   3   2       1587.58       1617.43        30.04 o
   9   3   2          2.33        -12.47        12.47 o
  10   3   2        181.53        175.70        12.68 o
  11   3   2         47.57         63.28         9.60 o
  12   3   2          3.58          1.90         9.92 o
  13   3   2        323.97        339.28        17.93 o
  14   3   2        422.76        437.44        17.98 o
  15   3   2         21.12         25.82        12.24 o
  16   3   2          1.28         27.92        17.85 o
  17   3   2       1034.39       1050.95        47.09 o
  18   3   2        235.18        208.50        23.99 o
  19   3   2          4.74         16.07        14.64 o
  20   3   2         14.19        -13.68        19.87 o
  21   3   2         84.49         73.06        42.64 o
  22   3   2         25.14         37.47        38.00 o
  24   3   2          9.83         -7.95        45.36 o
 -24   4   2         16.91         41.74        38.33 o
 -23   4   2         15.28         35.16        43.95 o
 -22   4   2         12.65        -30.33        30.97 o
 -21   4   2         21.24        -11.27        27.22 o
 -20   4   2         44.49         59.05        28.73 o
 -19   4   2        134.37         88.61        19.09 o
 -18   4   2         42.23         16.69        15.92 o
 -17   4   2        105.79        123.66        22.49 o
 -16   4   2        442.11        392.71        22.21 o
 -15   4   2        122.03        111.94        13.20 o
 -14   4   2       1364.14       1297.69        34.87 o
 -13   4   2         95.87         84.59        14.13 o
 -12   4   2         17.45         29.93        12.31 o
 -11   4   2        771.26        728.82        21.74 o
 -10   4   2          1.29         -3.33        11.15 o
  -9   4   2         23.39          8.61        11.71 o
  -8   4   2        837.44        891.15        28.87 o
  -7   4   2        236.88        181.13        11.50 o
  -6   4   2        139.50        165.13        11.55 o
  -5   4   2        180.05        216.15        13.97 o
  -4   4   2        339.04        334.71        15.41 o
  -3   4   2       1230.61       1179.47        41.90 o
  -2   4   2         57.04         28.93         9.16 o
  -1   4   2         70.00         40.04         8.38 o
   0   4   2       1575.77       1578.84        26.18 o
   1   4   2       5584.29       5451.56        94.83 o
   2   4   2        242.50        184.41         8.08 o
   3   4   2         64.31         43.18         7.31 o
   4   4   2       1122.08       1111.09        20.12 o
   5   4   2       3205.25       3352.45        71.74 o
   6   4   2       2108.05       2160.34        50.97 o
   7   4   2        485.12        455.43        12.98 o
   8   4   2       2989.55       3122.09        83.59 o
   9   4   2        181.10        163.51        10.35 o
  10   4   2         65.52         61.09         8.70 o
  11   4   2         94.07         96.94         9.80 o
  12   4   2         57.13         52.47         9.65 o
  13   4   2         71.27         65.42        10.61 o
  14   4   2         72.27         73.56        11.01 o
  15   4   2         25.00         37.63        11.31 o
  16   4   2        828.45        841.48        32.59 o
  17   4   2         51.59         68.29        15.37 o
  18   4   2        641.47        659.18        31.58 o
  19   4   2         33.05         25.45        20.22 o
  20   4   2          0.05          4.25        31.61 o
  21   4   2        236.75        243.05        43.91 o
  22   4   2         48.77        141.23        53.78 o
  24   4   2        241.70        217.01        57.98 o
 -24   5   2        453.95        446.45        57.21 o
 -23   5   2          0.06          0.00        39.16 o
 -22   5   2        303.47        344.55        66.99 o
 -21   5   2          0.67        -36.22        36.22 o
 -20   5   2          0.10        -41.21        41.21 o
 -19   5   2          8.53        -11.80        20.36 o
 -18   5   2         14.79         21.21        20.30 o
 -17   5   2         10.70         21.04        20.33 o
 -16   5   2        457.10        416.53        26.49 o
 -15   5   2       2168.50       2070.31        56.69 o
 -14   5   2       1914.01       1970.77        56.96 o
 -13   5   2       1064.80        997.46        33.09 o
 -12   5   2        535.97        551.22        27.60 o
 -11   5   2        145.35        130.47        15.64 o
 -10   5   2         83.19         91.87        14.25 o
  -9   5   2         74.51         71.33        10.20 o
  -8   5   2        609.82        628.01        18.44 o
  -7   5   2          4.81         -9.17         9.17 o
  -6   5   2       2212.28       2214.62        80.49 o
  -5   5   2        672.61        679.45        20.39 o
  -4   5   2         11.48         32.21        11.30 o
  -3   5   2        284.26        295.59        14.28 o
  -2   5   2         91.32         44.68        10.87 o
  -1   5   2          5.42         -8.42         8.42 o
   0   5   2       1520.66       1349.13        34.25 o
   1   5   2         33.37          1.79         7.61 o
   2   5   2       1983.03       2039.12        33.65 o
   3   5   2         86.86         99.58         7.47 o
   4   5   2         69.26        121.18        12.24 o
   5   5   2        172.12        234.93        12.82 o
   6   5   2         32.76         51.73        11.40 o
   7   5   2        231.10        218.12        13.02 o
   8   5   2         56.69         49.98        10.40 o
   9   5   2          0.15        -10.43        10.43 o
  10   5   2         18.95         26.60         7.22 o
  11   5   2         21.38         16.84         8.08 o
  12   5   2        185.62        183.00        11.28 o
  13   5   2        175.33        167.44        11.51 o
  14   5   2        167.49        172.45        12.62 o
  15   5   2        922.57        953.69        28.13 o
  16   5   2       1260.16       1285.21        38.81 o
  17   5   2         79.12         58.77        13.77 o
  18   5   2         10.42         16.50        17.09 o
  19   5   2          4.42          8.38        17.37 o
  20   5   2         33.59        -17.78        39.13 o
  21   5   2         27.51         38.49        44.29 o
  22   5   2         84.40        180.30        56.39 o
  23   5   2         11.24          0.80        60.73 o
  24   5   2          0.64          0.40        53.37 o
 -24   6   2         48.51         36.06        41.22 o
 -23   6   2        111.37        147.83        52.74 o
 -22   6   2          0.03        -10.71        34.03 o
 -21   6   2         29.96        -35.98        35.98 o
 -20   6   2         11.62        -32.38        35.86 o
 -19   6   2         53.20         32.59        19.72 o
 -18   6   2         68.04         90.78        24.16 o
 -17   6   2        113.29         96.33        27.98 o
 -16   6   2         63.82         59.16        24.63 o
 -15   6   2        539.89        618.40        40.19 o
 -14   6   2          1.63         -4.75        17.42 o
 -13   6   2        362.30        360.32        26.80 o
 -12   6   2        240.85        236.50        18.79 o
 -11   6   2        237.89        223.93        17.55 o
 -10   6   2         74.72         65.54        12.74 o
  -9   6   2        220.88        211.62        11.95 o
  -8   6   2        634.88        593.55        18.50 o
  -7   6   2        140.73        120.66        14.29 o
  -6   6   2         53.15         28.78        12.02 o
  -5   6   2         12.58         59.14        14.22 o
  -4   6   2        807.29        926.76        25.95 o
  -3   6   2       1010.10       1007.11        23.31 o
  -2   6   2         16.90         25.15         8.89 o
  -1   6   2         96.12         69.58         9.95 o
   0   6   2        366.46        347.82        13.67 o
   1   6   2        690.59        658.18        19.47 o
   2   6   2        824.12        831.20        16.79 o
   3   6   2         23.47         77.04        10.97 o
   4   6   2        297.35        350.38        13.86 o
   5   6   2        190.37        222.16        13.06 o
   6   6   2        797.00        848.93        31.74 o
   7   6   2        196.75        193.61        11.90 o
   8   6   2        327.36        300.76        13.35 o
   9   6   2         20.60         16.69        12.30 o
  10   6   2         19.81         11.99        11.72 o
  11   6   2        174.58        190.70        14.34 o
  12   6   2          2.85          2.05        11.25 o
  13   6   2        165.19        188.28        13.78 o
  14   6   2         90.57         94.39        13.58 o
  15   6   2       1682.62       1812.04        45.35 o
  16   6   2       1265.11       1337.00        45.30 o
  17   6   2         62.89         58.04        17.08 o
  18   6   2         92.15         91.43        19.80 o
  19   6   2          3.05        -14.52        16.55 o
  20   6   2         21.72         31.38        46.34 o
  21   6   2          0.34         -8.85        37.07 o
  22   6   2          3.94         15.46        37.07 o
  23   6   2          1.96         -9.59        76.71 o
 -24   7   2        146.10        252.52       100.69 o
 -23   7   2        158.95        162.97        36.53 o
 -22   7   2         54.79         50.07        34.96 o
 -21   7   2          0.24        -15.90        34.25 o
 -20   7   2        112.33        162.32        37.90 o
 -19   7   2          0.63        -18.21        18.77 o
 -18   7   2          0.12        -13.16        29.22 o
 -17   7   2          1.39          0.03        25.43 o
 -16   7   2         57.72         57.74        22.33 o
 -15   7   2         31.74         25.53        20.90 o
 -14   7   2        323.45        322.38        20.48 o
 -13   7   2        793.48        842.67        28.46 o
 -12   7   2        283.12        275.49        19.63 o
 -11   7   2        642.60        643.96        36.23 o
 -10   7   2        396.06        394.10        19.82 o
  -9   7   2         44.78         41.97         9.96 o
  -8   7   2          7.24        -11.55        12.36 o
  -7   7   2        728.81        742.41        27.90 o
  -6   7   2       1641.12       1741.83        63.56 o
  -5   7   2       1807.95       1918.53        60.64 o
  -4   7   2       2994.07       3001.89        84.93 o
  -3   7   2        107.80        115.01        10.53 o
  -2   7   2        875.10        940.35        22.12 o
  -1   7   2        728.88        708.47        21.63 o
   0   7   2        730.97        704.92        23.38 o
   1   7   2        337.34        389.17        17.23 o
   2   7   2          3.64         44.97        13.13 o
   3   7   2        282.50        283.48        11.70 o
   4   7   2        455.64        423.01        12.40 o
   5   7   2       2057.47       2191.07        71.95 o
   6   7   2       1792.02       1946.56        60.57 o
   7   7   2       2793.47       3362.07       129.06 o
   8   7   2         82.67         81.61        12.43 o
   9   7   2        779.45        845.62        37.14 o
  10   7   2         30.85         24.67        13.82 o
  11   7   2          0.04          7.25        12.04 o
  12   7   2        162.47        206.02        16.01 o
  13   7   2        210.95        200.53        15.55 o
  14   7   2        396.44        447.40        28.74 o
  15   7   2         38.99         21.74        16.88 o
  16   7   2        235.73        225.28        19.74 o
  17   7   2         49.36         45.69        17.59 o
  18   7   2          6.66         10.22        19.27 o
  19   7   2        144.66        158.31        34.60 o
  20   7   2          0.35         10.97        29.66 o
  21   7   2         55.43         60.31        50.76 o
  22   7   2          2.59         16.65        51.29 o
  23   7   2         54.93         66.37        37.87 o
 -23   8   2        113.70         87.95        43.27 o
 -22   8   2         86.41        107.88        58.33 o
 -21   8   2          4.34         10.04        39.81 o
 -20   8   2         50.03         84.80        36.02 o
 -19   8   2         68.35         66.08        35.78 o
 -18   8   2         60.28          7.47        35.86 o
 -17   8   2         14.82         22.98        26.97 o
 -16   8   2          0.42         -5.11        24.82 o
 -15   8   2       1140.75       1157.49        54.83 o
 -14   8   2        264.90        321.39        25.86 o
 -13   8   2          0.61        -13.96        15.98 o
 -12   8   2        271.31        258.65        23.00 o
 -11   8   2        142.59        147.81        17.28 o
 -10   8   2          2.65          7.45        13.79 o
  -9   8   2        559.41        575.32        34.96 o
  -8   8   2        433.13        462.66        19.94 o
  -7   8   2         34.82         14.57        11.86 o
  -6   8   2        153.77        131.48        15.25 o
  -5   8   2        420.98        393.57        15.27 o
  -4   8   2        853.04        925.79        29.18 o
  -3   8   2       4918.83       4861.29       120.27 o
  -2   8   2         37.58         37.50        11.76 o
  -1   8   2         79.03         97.28        14.15 o
   0   8   2        829.14        805.49        33.53 o
   1   8   2        642.96        637.95        20.01 o
   2   8   2       2604.01       2500.30        49.17 o
   3   8   2        366.54        348.54        13.49 o
   4   8   2        247.29        273.27        11.52 o
   5   8   2       1079.89       1124.23        36.56 o
   6   8   2       3276.92       3716.86       107.83 o
   7   8   2        115.81        129.96        11.67 o
   8   8   2       1516.66       1774.20        88.54 o
   9   8   2         21.38         38.48        13.46 o
  10   8   2         34.46         25.96        13.06 o
  11   8   2        564.72        552.13        24.34 o
  12   8   2         82.13         86.22        14.29 o
  13   8   2         19.63         24.69        13.08 o
  14   8   2        413.92        409.08        21.05 o
  15   8   2         81.93         80.45        17.70 o
  16   8   2        413.51        402.55        30.11 o
  17   8   2         73.14         61.49        17.84 o
  18   8   2         32.85         15.00        36.67 o
  19   8   2        169.91        155.39        40.28 o
  20   8   2          0.05        -20.10        35.47 o
  21   8   2        142.58        163.17        40.25 o
  22   8   2         39.45        -51.14        74.32 o
  23   8   2         51.51         65.22        42.90 o
 -23   9   2          4.15         -3.42        44.35 o
 -22   9   2          1.00          3.20        37.56 o
 -21   9   2         54.84         40.26        30.74 o
 -20   9   2          8.47         14.85        33.11 o
 -19   9   2          0.04         -1.07        39.81 o
 -18   9   2          7.12          3.49        31.42 o
 -17   9   2          0.05        -16.81        28.66 o
 -16   9   2          6.12         28.24        28.49 o
 -15   9   2        140.24        141.65        29.99 o
 -14   9   2        706.30        718.41        42.18 o
 -13   9   2         62.48         45.68        16.98 o
 -12   9   2        178.02        181.14        19.33 o
 -11   9   2         45.09         44.23        16.74 o
 -10   9   2        163.89        188.54        12.39 o
  -9   9   2        133.90        138.17        14.32 o
  -8   9   2        172.69        168.27        17.05 o
  -7   9   2         62.90         45.05        14.18 o
  -6   9   2         81.25         76.14        12.33 o
  -5   9   2         55.15         35.52        10.14 o
  -4   9   2        311.17        316.64        14.64 o
  -3   9   2       1692.48       1784.30        50.40 o
  -2   9   2       5909.26       6315.48       147.69 o
  -1   9   2        885.42        869.46        42.83 o
   0   9   2        359.61        343.99        27.47 o
   1   9   2        799.89        787.57        31.86 o
   2   9   2       4049.67       4011.05       100.46 o
   3   9   2       1604.93       1698.03        56.25 o
   4   9   2        959.04       1014.40        38.06 o
   5   9   2        125.20        138.65        12.98 o
   6   9   2        217.30        232.19        14.38 o
   7   9   2         89.83         84.54        12.67 o
   8   9   2         46.33         64.29        15.52 o
   9   9   2        622.32        748.29        30.83 o
  10   9   2          4.79          8.46        13.33 o
  11   9   2        180.02        222.27        15.90 o
  12   9   2          4.87         20.54        11.69 o
  13   9   2         20.64         23.19        17.03 o
  14   9   2         17.02         42.41        18.37 o
  15   9   2        531.22        562.47        35.16 o
  16   9   2          0.58         10.24        28.08 o
  17   9   2          4.97         -7.94        29.47 o
  18   9   2          2.07        -18.15        31.62 o
  19   9   2          8.12          8.16        37.57 o
  20   9   2        140.39        149.21        41.04 o
  21   9   2          9.73          4.28        47.23 o
  22   9   2          5.02        -28.77        54.34 o
  23   9   2          6.32        -58.13        58.13 o
 -23  10   2         99.78         46.30        47.97 o
 -22  10   2         38.75         75.97        39.56 o
 -21  10   2         13.14         -5.42        45.35 o
 -20  10   2         14.85         79.53        38.17 o
 -19  10   2         11.75         17.76        40.39 o
 -18  10   2          0.00         -4.68        27.64 o
 -17  10   2         59.84         54.05        30.26 o
 -16  10   2          2.33          0.41        27.49 o
 -15  10   2         32.14         18.12        23.18 o
 -14  10   2        292.16        291.11        31.37 o
 -13  10   2        275.84        393.51        55.98 o
 -12  10   2        662.49        738.09        31.74 o
 -11  10   2         37.36         70.37        23.70 o
 -10  10   2        100.72        100.38        16.86 o
  -9  10   2        568.17        553.52        24.95 o
  -8  10   2        244.79        217.07        15.77 o
  -7  10   2         53.58         56.66        10.96 o
  -6  10   2          0.59         -4.88        10.10 o
  -5  10   2         22.23         19.04        10.76 o
  -4  10   2        660.42        694.03        24.72 o
  -3  10   2         60.88         39.12        19.41 o
  -2  10   2        962.70       1046.80        39.96 o
  -1  10   2         42.26         29.31        13.78 o
   0  10   2        109.17        108.01        13.78 o
   1  10   2       2079.30       1969.00        69.28 o
   2  10   2         39.91         35.90         8.30 o
   3  10   2         98.92         85.89         9.96 o
   4  10   2        913.53        985.89        47.19 o
   5  10   2        600.27        648.19        21.24 o
   6  10   2        127.87        124.63        12.00 o
   7  10   2         63.06         67.31        12.93 o
   8  10   2         10.04          0.68        14.49 o
   9  10   2        232.50        268.15        21.97 o
  10  10   2        156.13        211.69        20.84 o
  11  10   2        715.77        822.26        33.75 o
  12  10   2         30.86         15.03        21.78 o
  13  10   2        423.77        442.64        35.37 o
  14  10   2        285.53        321.30        35.11 o
  15  10   2         80.97         39.30        25.62 o
  16  10   2        288.89        283.38        38.17 o
  17  10   2          4.68         -9.46        24.08 o
  18  10   2          1.28         33.99        48.51 o
  19  10   2          3.72         -9.51        34.61 o
  20  10   2        112.60        157.17        51.88 o
  21  10   2         20.08         36.78        48.53 o
  22  10   2         65.86         76.47        43.61 o
 -22  11   2         12.21        -53.52        85.50 o
 -21  11   2         12.41        -15.98        50.34 o
 -20  11   2        128.96        146.59        35.86 o
 -19  11   2         24.86         36.31        34.86 o
 -18  11   2          5.29         11.02        29.90 o
 -17  11   2          3.16         -6.86        31.65 o
 -16  11   2        128.39        124.04        27.33 o
 -15  11   2         35.01          8.03        24.98 o
 -14  11   2         27.01         29.70        21.49 o
 -13  11   2        494.13        536.71        32.52 o
 -12  11   2        808.21        890.55        43.23 o
 -11  11   2       2964.62       3163.27       104.46 o
 -10  11   2       4947.08       5339.24       167.52 o
  -9  11   2        108.68         99.77        12.35 o
  -8  11   2         28.42         31.20        17.22 o
  -7  11   2         42.67         43.53        15.23 o
  -6  11   2        300.47        299.17        17.98 o
  -5  11   2         55.73         56.71        13.14 o
  -4  11   2         14.97         16.54        16.28 o
  -3  11   2         16.95         -7.40        18.31 o
  -2  11   2         30.98         39.62        17.73 o
  -1  11   2          7.23        -12.12        12.12 o
   0  11   2         29.81          6.62        11.81 o
   1  11   2        296.16        314.80        17.33 o
   2  11   2       1349.70       1374.42        54.48 o
   3  11   2        282.07        286.07        15.51 o
   4  11   2         85.01         83.09         9.96 o
   5  11   2         45.23         46.40         9.80 o
   6  11   2         59.57         60.79         7.53 o
   7  11   2          4.13         15.96        11.23 o
   8  11   2         16.70         22.61        12.38 o
   9  11   2        158.16        184.08        20.22 o
  10  11   2        939.03       1112.53        37.99 o
  11  11   2       2021.63       2288.29       122.41 o
  12  11   2       1177.76       1362.44        82.35 o
  13  11   2        138.17        145.48        32.82 o
  14  11   2        248.93        241.41        33.96 o
  15  11   2         29.59         61.41        27.15 o
  16  11   2         15.82         11.22        26.73 o
  17  11   2          2.49        -33.30        40.46 o
  18  11   2          1.13         -0.95        35.95 o
  19  11   2         53.06         96.93        49.58 o
  20  11   2         37.59         44.82        47.61 o
  22  11   2         30.52         26.28        36.31 o
 -22  12   2        137.53        111.30        57.56 o
 -20  12   2          0.14         42.58        38.10 o
 -19  12   2         74.21        102.16        36.81 o
 -18  12   2        121.60        150.27        42.17 o
 -17  12   2         30.11         46.18        34.42 o
 -16  12   2        128.81        129.24        28.65 o
 -15  12   2        134.84        149.37        21.93 o
 -14  12   2        241.43        246.07        32.89 o
 -13  12   2        354.09        355.70        30.04 o
 -12  12   2        192.87        173.00        26.71 o
 -11  12   2        114.34        125.97        12.40 o
 -10  12   2        146.48        203.66        47.18 o
  -9  12   2        116.71        108.05        18.40 o
  -8  12   2         29.77         22.66        16.85 o
  -7  12   2        599.40        583.59        25.94 o
  -6  12   2          0.30         -5.16        16.08 o
  -5  12   2          0.18         11.74        12.99 o
  -4  12   2         20.77         21.29        16.47 o
  -3  12   2         38.61         15.16        19.71 o
  -2  12   2         34.54         22.70        15.51 o
  -1  12   2         19.60         16.92        11.77 o
   0  12   2        318.63        322.64        19.66 o
   1  12   2          3.05          4.93        13.45 o
   2  12   2         99.63        111.66         9.06 o
   3  12   2        332.59        353.59        14.87 o
   4  12   2        608.18        649.75        24.94 o
   5  12   2          0.00         -3.10         8.15 o
   6  12   2        409.38        462.05        15.78 o
   7  12   2        196.18        199.03        15.24 o
   8  12   2         18.66         13.69        12.10 o
   9  12   2         49.76         32.88        16.03 o
  10  12   2         51.16         63.90        20.10 o
  11  12   2        460.07        465.90        25.77 o
  12  12   2        128.14        164.07        27.59 o
  13  12   2        234.60        222.81        27.11 o
  14  12   2        544.19        655.19        46.12 o
  15  12   2         21.30         31.01        25.28 o
  16  12   2         24.38         31.70        34.01 o
  17  12   2         40.59         74.25        38.09 o
  18  12   2          0.22         12.33        36.07 o
  19  12   2         21.03         11.86        44.29 o
  20  12   2          1.62        -13.82        33.58 o
  21  12   2          0.83         14.72        36.23 o
 -22  13   2          2.40        -20.78        84.71 o
 -21  13   2          0.12        -17.34        63.93 o
 -20  13   2         11.86        -42.35        48.75 o
 -19  13   2          8.33         22.57        29.37 o
 -18  13   2          8.39         14.67        36.78 o
 -17  13   2          0.06         -9.68        66.73 o
 -16  13   2         68.83         90.52        24.29 o
 -15  13   2         49.55         53.50        28.37 o
 -14  13   2        128.07        142.79        20.08 o
 -13  13   2        170.58        159.14        26.71 o
 -12  13   2         21.81         38.59        32.13 o
 -11  13   2         35.69         54.04        43.77 o
 -10  13   2        687.55        706.95        30.15 o
  -9  13   2        204.58        155.47        19.88 o
  -8  13   2        794.38        766.30        37.64 o
  -7  13   2          2.71         -6.98        15.53 o
  -6  13   2          2.20          2.21        15.10 o
  -5  13   2          0.15        -16.44        18.44 o
  -4  13   2        631.68        610.25        32.32 o
  -3  13   2        742.02        777.98        32.61 o
  -2  13   2         78.50         64.25        19.81 o
  -1  13   2        280.03        266.89        16.10 o
   0  13   2        231.35        243.71        15.41 o
   1  13   2        138.16        168.90        14.47 o
   2  13   2          3.60         20.00        11.56 o
   3  13   2        312.52        352.27        22.41 o
   4  13   2        577.41        618.74        27.16 o
   5  13   2        119.26        125.26        10.63 o
   6  13   2         80.54         77.09        11.03 o
   7  13   2         22.77         33.89         7.29 o
   8  13   2        120.44        130.21        14.61 o
   9  13   2        127.55        136.47        16.67 o
  10  13   2         47.07         41.53        17.92 o
  11  13   2        134.21        137.36        24.21 o
  12  13   2         16.97        -20.26        27.34 o
  13  13   2        162.57        122.00        26.77 o
  14  13   2        167.91        194.01        35.68 o
  15  13   2         19.56         33.27        28.56 o
  16  13   2         81.03         63.88        39.95 o
  17  13   2          1.09         22.38        39.18 o
  18  13   2         33.68         22.78        37.07 o
  19  13   2         28.24         38.25        44.92 o
  21  13   2         31.30         16.20        36.33 o
 -21  14   2          5.82        -19.77        43.60 o
 -20  14   2          2.99         73.11        52.36 o
 -19  14   2          4.63         12.66        35.19 o
 -18  14   2          5.71         -3.45        37.74 o
 -17  14   2         19.42         17.87        28.73 o
 -16  14   2          8.96         25.25        36.21 o
 -15  14   2         57.11         57.46        30.69 o
 -14  14   2          5.66        -12.79        26.75 o
 -13  14   2        185.21        207.83        29.53 o
 -12  14   2          9.08         20.67        25.19 o
 -11  14   2        390.82        373.78        40.29 o
 -10  14   2         13.54         15.32        27.03 o
  -9  14   2         29.05         42.45        18.91 o
  -8  14   2         37.80         41.26        16.65 o
  -7  14   2         15.01         29.66        15.14 o
  -6  14   2         31.90         21.75        19.68 o
  -5  14   2        379.49        362.20        33.74 o
  -4  14   2        104.40        112.79        21.20 o
  -3  14   2         22.20         12.11        22.09 o
  -2  14   2         22.46         18.84        19.27 o
  -1  14   2          7.34          7.92        14.33 o
   0  14   2         43.58         40.67        11.77 o
   1  14   2          6.24          1.72        11.98 o
   2  14   2        187.80        180.81        14.27 o
   3  14   2          4.07         -4.53         8.81 o
   4  14   2        137.32        139.67        11.40 o
   5  14   2        780.79        855.36        31.63 o
   6  14   2          8.27         11.69         8.20 o
   7  14   2          9.79          2.23         8.35 o
   8  14   2         41.05         33.79        13.06 o
   9  14   2         15.64          4.34        14.58 o
  10  14   2        218.01        227.83        25.55 o
  11  14   2         36.50         83.34        38.83 o
  12  14   2         13.26          9.94        20.05 o
  13  14   2         70.30         75.31        26.21 o
  14  14   2         15.98         10.87        21.97 o
  15  14   2          7.50         18.34        34.36 o
  16  14   2          0.07         -6.12        40.37 o
  17  14   2          0.02        -19.08        38.79 o
  18  14   2         19.76         25.27        39.86 o
  19  14   2         58.63         41.39        39.70 o
  20  14   2         16.48         23.17        52.96 o
 -20  15   2         35.31         51.45        47.99 o
 -18  15   2         57.08         49.27        31.21 o
 -17  15   2          3.47         -8.32        27.61 o
 -16  15   2          0.28        -20.75        37.97 o
 -15  15   2         16.54         -4.60        35.25 o
 -14  15   2         64.74         72.69        27.68 o
 -13  15   2        591.64        621.10        38.47 o
 -12  15   2          0.74         -0.71        12.08 o
 -11  15   2          3.82         -0.49        21.68 o
 -10  15   2          0.01        -11.39        19.90 o
  -9  15   2        335.59        315.65        28.23 o
  -8  15   2        121.50        155.87        34.25 o
  -7  15   2          2.80         -9.63        19.87 o
  -6  15   2          0.62        -12.30        19.82 o
  -5  15   2        102.79         87.02        21.72 o
  -4  15   2        101.53        116.76        24.32 o
  -3  15   2        310.14        305.13        26.12 o
  -2  15   2          0.00          3.63        19.72 o
  -1  15   2          1.91         -8.71        12.39 o
   0  15   2        672.58        665.76        25.43 o
   1  15   2        430.47        428.02        20.59 o
   2  15   2        141.20        147.20        16.16 o
   3  15   2       1003.19       1038.62        53.95 o
   4  15   2        156.63        163.43        11.40 o
   5  15   2        322.03        304.97        15.41 o
   6  15   2        167.60        173.07        12.00 o
   7  15   2          5.98         12.50         8.88 o
   8  15   2        134.77        162.95        12.83 o
   9  15   2         84.58         56.88        18.99 o
  10  15   2         63.43         59.68        16.94 o
  11  15   2         55.18         53.10        23.83 o
  12  15   2         65.49         49.92        24.67 o
  13  15   2        141.98        131.14        28.18 o
  14  15   2        122.03        113.34        37.34 o
  15  15   2          6.11         37.24        36.40 o
  16  15   2         25.96         22.77        35.75 o
  17  15   2         53.14         59.03        44.27 o
  18  15   2          6.40        -47.31        47.31 o
  20  15   2         14.34          7.74        56.74 o
 -20  16   2         14.53         48.02        50.22 o
 -19  16   2         10.62         -9.68        56.20 o
 -17  16   2          0.03         21.49        45.37 o
 -16  16   2        110.42        122.25        35.81 o
 -15  16   2          0.35         -4.66        47.55 o
 -14  16   2        103.42         71.64        30.50 o
 -13  16   2         49.42         64.90        24.17 o
 -12  16   2        345.47        344.80        33.55 o
 -11  16   2         14.94        -10.69        21.49 o
 -10  16   2        416.90        391.60        30.25 o
  -9  16   2         95.83         71.97        23.71 o
  -8  16   2         25.45         41.87        28.22 o
  -7  16   2         54.39         38.70        26.80 o
  -6  16   2         63.51         92.35        32.17 o
  -5  16   2        143.11        177.79        24.66 o
  -4  16   2        131.31        118.36        22.53 o
  -3  16   2        378.96        391.78        29.95 o
  -2  16   2        474.99        446.14        31.18 o
  -1  16   2        897.35        879.42        29.00 o
   0  16   2         57.87         61.39        14.71 o
   1  16   2          0.02         -1.52        13.10 o
   2  16   2          5.59          9.11        13.82 o
   3  16   2        138.33        161.82        10.24 o
   4  16   2         11.21          3.50         9.39 o
   5  16   2        353.54        377.61        19.87 o
   6  16   2        566.22        659.77        28.77 o
   7  16   2        194.26        168.33        12.48 o
   8  16   2         30.73         37.13         8.07 o
   9  16   2         27.81         25.93        15.82 o
  10  16   2        131.60        134.61        18.44 o
  11  16   2          5.41          2.91        22.52 o
  12  16   2         52.09         16.89        30.68 o
  13  16   2        218.48        216.16        32.40 o
  14  16   2         38.23         64.45        43.68 o
  15  16   2         27.91         72.55        37.03 o
  16  16   2          5.91         11.53        33.20 o
  17  16   2         38.08         68.20        41.39 o
  18  16   2          6.58         61.53        67.12 o
  19  16   2          4.71         15.18        57.54 o
 -19  17   2         15.39         25.00        52.83 o
 -18  17   2         10.58         13.37        56.79 o
 -17  17   2          5.18          6.45        31.93 o
 -16  17   2          0.68         14.46        32.57 o
 -15  17   2         63.95         77.79        33.65 o
 -14  17   2        261.02        300.56        45.51 o
 -13  17   2        163.36        125.59        41.22 o
 -12  17   2         53.13         49.46        37.79 o
 -11  17   2         47.49         45.41        27.46 o
 -10  17   2        222.52        222.93        27.96 o
  -9  17   2        100.34         71.59        49.12 o
  -8  17   2          4.15         -9.98        52.61 o
  -7  17   2         15.09         26.13        29.08 o
  -6  17   2          7.64         -4.12        28.09 o
  -5  17   2         47.63         59.71        25.73 o
  -4  17   2        786.89        778.91        64.55 o
  -3  17   2       1592.57       1797.38        61.43 o
  -2  17   2        510.75        518.28        31.26 o
  -1  17   2        863.22        863.18        30.60 o
   0  17   2        179.19        180.83        17.67 o
   1  17   2          0.91          0.20        13.35 o
   2  17   2        277.45        296.03        19.65 o
   3  17   2        364.42        355.91        18.13 o
   4  17   2       2400.36       2793.75        99.68 o
   5  17   2        156.93        168.07        13.28 o
   6  17   2         69.84         59.84        11.22 o
   7  17   2          0.04          5.15        10.49 o
   8  17   2        130.07        108.90        11.48 o
   9  17   2         84.48         92.44        18.12 o
  10  17   2          9.52         35.17        17.23 o
  11  17   2         25.78         27.83        22.16 o
  12  17   2         82.55         55.18        36.86 o
  13  17   2         10.32         20.35        33.45 o
  14  17   2         39.25         56.73        40.00 o
  15  17   2        101.50        190.92        49.56 o
  16  17   2         14.90          0.83        34.73 o
  17  17   2          3.75         -2.16        44.52 o
  18  17   2          5.23        -12.24        44.12 o
  19  17   2         29.06        152.63        91.10 o
 -18  18   2         16.72         60.74        52.03 o
 -16  18   2          5.39        -18.05        38.51 o
 -15  18   2         46.93         64.42        38.19 o
 -14  18   2        145.36        157.68        37.53 o
 -13  18   2         13.21         67.75        45.38 o
 -12  18   2         18.06         27.98        29.06 o
 -11  18   2         83.28         54.52        27.30 o
 -10  18   2         26.33          5.96        29.22 o
  -9  18   2          1.21         -3.81        48.87 o
  -8  18   2         24.78          7.84        39.69 o
  -7  18   2         40.62         67.27        37.82 o
  -6  18   2        137.71        172.18        37.06 o
  -5  18   2         19.39         32.01        32.28 o
  -4  18   2         25.65         33.27        23.44 o
  -3  18   2        201.70        205.51        35.48 o
  -2  18   2         68.27         19.92        27.86 o
  -1  18   2        163.36        151.42        19.16 o
   0  18   2         34.42         37.33        15.07 o
   1  18   2          8.58        -13.23        16.47 o
   2  18   2         14.23         22.53        15.17 o
   3  18   2        557.01        591.73        30.50 o
   4  18   2        574.80        561.92        18.73 o
   5  18   2         67.86         81.71        11.70 o
   6  18   2        259.79        278.51        16.99 o
   7  18   2         30.29         19.88        11.28 o
   8  18   2          6.41          3.86        15.27 o
   9  18   2          0.87        -21.98        21.98 o
  10  18   2          0.61          3.23        24.43 o
  11  18   2          2.49         -3.09        37.87 o
  12  18   2          2.54         23.11        46.97 o
  13  18   2         25.22        -24.84        39.72 o
  14  18   2          4.03          4.44        37.52 o
  15  18   2          0.00        -24.45        37.32 o
  16  18   2          2.21          3.49        35.84 o
  17  18   2         36.48         20.78        67.12 o
  18  18   2         17.87        -33.56        62.33 o
 -17  19   2         40.19         18.04        66.77 o
 -15  19   2        137.22        150.19        32.89 o
 -14  19   2        128.29        157.41        42.09 o
 -13  19   2          1.21         44.11        41.82 o
 -12  19   2        201.47        202.62        39.37 o
 -11  19   2          3.28         14.70        35.31 o
 -10  19   2          0.77        -10.78        37.41 o
  -9  19   2         54.83         18.14        38.53 o
  -8  19   2         25.24        -12.50        42.09 o
  -7  19   2          1.05        -21.29        55.94 o
  -6  19   2        181.97        113.48        47.54 o
  -5  19   2         20.30        -52.40        52.40 o
  -4  19   2         21.51         -8.55        23.28 o
  -3  19   2         91.22         68.45        31.64 o
  -2  19   2         62.64         66.33        23.65 o
  -1  19   2         64.12         51.14        22.62 o
   0  19   2        244.57        237.27        23.00 o
   1  19   2        183.88        167.42        22.15 o
   2  19   2          1.06         -1.84        17.90 o
   3  19   2       1074.63       1192.49        53.94 o
   4  19   2         53.10         47.01         8.95 o
   5  19   2         63.64         73.33        12.08 o
   6  19   2          6.95         14.53        17.11 o
   7  19   2          3.01         -1.00        15.71 o
   8  19   2          4.26          5.23        20.32 o
   9  19   2         10.50          1.73        22.92 o
  10  19   2         22.75          1.90        29.29 o
  11  19   2          2.24         47.43        32.67 o
  12  19   2          0.56        -12.64        31.37 o
  13  19   2          9.48          8.56        31.37 o
  14  19   2         30.84          7.17        62.78 o
  15  19   2         86.20         54.07        43.68 o
  17  19   2        133.07        137.45        75.91 o
 -16  20   2          6.52         28.03        72.32 o
 -14  20   2          1.15          0.22        28.86 o
 -13  20   2          3.17          6.04        28.40 o
 -12  20   2         55.72         94.04        31.38 o
 -11  20   2          1.17         37.18        37.88 o
 -10  20   2         33.40         46.99        59.37 o
  -9  20   2         13.55         -5.63        57.75 o
  -8  20   2          3.86        -40.54        47.97 o
  -7  20   2         12.23         -3.24        52.67 o
  -6  20   2          2.24        -47.23        47.23 o
  -5  20   2         45.75         24.61        46.18 o
  -4  20   2          2.39        -30.32        72.72 o
  -3  20   2         24.80         34.21        26.26 o
  -2  20   2          0.32         -5.80        23.67 o
  -1  20   2        130.73        111.50        25.54 o
   0  20   2         30.06         32.78        16.49 o
   1  20   2          0.44          2.83        17.86 o
   2  20   2         75.46         75.54        19.03 o
   3  20   2         19.28          9.52        15.04 o
   4  20   2         58.77         51.98        15.35 o
   5  20   2          0.37         -6.62        13.58 o
   6  20   2         38.88         49.09        17.66 o
   7  20   2          6.97         13.81        16.28 o
   8  20   2         70.51         71.50        39.08 o
   9  20   2          1.85         -1.67        30.53 o
  10  20   2         57.25         71.77        39.44 o
  11  20   2         16.25         48.71        40.80 o
  12  20   2         13.26         41.15        38.73 o
  13  20   2          0.51        -31.33        32.24 o
  14  20   2         85.11         66.02        35.64 o
  15  20   2         22.26         72.03        44.54 o
  16  20   2        229.50        254.12        86.30 o
 -15  21   2         78.40         26.95        57.90 o
 -14  21   2        120.22         87.90        62.33 o
 -13  21   2        159.99        159.02        61.53 o
 -12  21   2          0.28        -30.38        30.38 o
 -11  21   2        102.92         81.45        35.11 o
 -10  21   2          7.00         -2.79        59.96 o
  -9  21   2         50.00         87.00        54.78 o
  -8  21   2        165.25        227.42        68.51 o
  -7  21   2          2.12         55.02        51.45 o
  -6  21   2         15.61        -29.39        59.77 o
  -5  21   2         82.99         99.26        51.14 o
  -4  21   2          0.09         13.71        53.59 o
  -3  21   2         56.00         22.11        34.15 o
  -2  21   2         19.57         20.39        28.77 o
  -1  21   2          4.80         18.68        25.82 o
   0  21   2          1.64         22.05        21.52 o
   1  21   2         52.20         44.09        21.71 o
   2  21   2         76.39         56.60        26.64 o
   3  21   2        113.19        114.74        26.14 o
   4  21   2        167.17        140.32        25.47 o
   5  21   2         45.54         39.71        23.80 o
   6  21   2          1.90         -4.31        31.76 o
   7  21   2         28.13        -15.84        40.19 o
   8  21   2          0.02         15.36        38.31 o
   9  21   2        116.80        120.97        44.03 o
  10  21   2          1.63        -28.48        41.51 o
  11  21   2         60.44         53.81        44.33 o
  12  21   2          2.79          2.32        44.29 o
  13  21   2         11.68         26.37        58.33 o
  14  21   2        136.56        157.12        56.62 o
  15  21   2          2.09        -35.96        99.09 o
 -14  22   2          4.42         40.36        63.93 o
 -13  22   2         34.60         38.65        45.85 o
 -11  22   2          0.62        -11.92        29.53 o
 -10  22   2          0.42         -7.62        51.68 o
  -9  22   2          1.55        -29.55        47.80 o
  -8  22   2         17.35          5.26        61.64 o
  -7  22   2         11.14         48.26        44.37 o
  -6  22   2          0.23        -10.28        48.52 o
  -5  22   2         27.34         43.89        41.53 o
  -4  22   2         61.29         30.74        35.17 o
  -3  22   2          0.85         -6.52        36.79 o
  -2  22   2          4.62         19.96        35.40 o
  -1  22   2         27.69         19.53        31.42 o
   0  22   2          9.50         -6.35        36.41 o
   1  22   2          2.22        -36.13        36.13 o
   2  22   2         11.62        -29.76        34.93 o
   3  22   2          2.95        -21.07        21.07 o
   4  22   2          2.19         -6.05        31.50 o
   5  22   2         57.17         62.36        38.07 o
   6  22   2          0.32         23.93        38.48 o
   7  22   2          6.08        -22.00        33.62 o
   8  22   2         41.60         -5.57        44.07 o
   9  22   2          4.19          4.40        38.71 o
  10  22   2         14.52          5.80        39.92 o
  11  22   2          3.63         48.57        45.63 o
  13  22   2          1.55        -29.57       102.29 o
  14  22   2         10.89        -14.38        67.92 o
 -13  23   2         11.67         58.11        68.12 o
 -12  23   2          2.60          9.93        47.00 o
 -11  23   2          0.00         -6.40        31.39 o
  -9  23   2         12.00         42.57        64.33 o
  -8  23   2          7.80        -44.47        44.47 o
  -7  23   2         13.71         14.95        45.68 o
  -6  23   2         78.68         95.75        52.91 o
  -5  23   2         39.65         15.35        50.09 o
  -4  23   2          2.43         32.68        43.91 o
  -3  23   2          0.17         73.10        45.13 o
  -2  23   2         54.25         57.97        32.79 o
  -1  23   2          0.68         -8.87        36.61 o
   0  23   2         29.76         41.73        39.11 o
   1  23   2          4.85        -16.71        34.24 o
   2  23   2          4.01         33.78        63.71 o
   3  23   2        214.00        268.50        41.29 o
   4  23   2         25.80         19.41        32.44 o
   5  23   2         14.06         -1.84        37.78 o
   6  23   2          0.97         34.74        38.93 o
   7  23   2          0.44         -6.47        33.67 o
   8  23   2          5.92         25.52        43.16 o
   9  23   2         84.96         73.71        36.96 o
  10  23   2         40.09         65.53        53.54 o
  11  23   2         72.64        100.73        44.57 o
  12  23   2          2.13        -55.94        69.52 o
 -11  24   2          5.05         71.51        55.79 o
 -10  24   2          0.06        -40.62        83.91 o
  -9  24   2          0.10         11.99        68.72 o
  -7  24   2        209.21        209.37        75.91 o
  -6  24   2         70.33        100.48        64.80 o
  -5  24   2         83.94         99.46        39.83 o
  -4  24   2         52.27         25.05        33.70 o
  -3  24   2          0.21          1.05        33.19 o
  -2  24   2          0.12          4.35        35.21 o
  -1  24   2         25.97         20.61        42.65 o
   0  24   2         11.43         25.04        39.18 o
   1  24   2         10.22         11.57        29.65 o
   2  24   2         53.81         38.42        37.47 o
   3  24   2          1.78        -38.27        38.27 o
   4  24   2          0.33        -33.16        33.16 o
   5  24   2          1.66          8.97        32.69 o
   6  24   2         16.28         30.05        37.38 o
   7  24   2         11.59         -0.90        37.35 o
   8  24   2          0.00        -33.56        66.33 o
   9  24   2         22.74         58.83        47.74 o
  10  24   2         64.08        148.32       124.26 o
  -9  25   2         18.40         62.32        49.32 o
  -8  25   2         73.09         80.25        71.12 o
  -7  25   2          8.04        -21.70        64.15 o
  -6  25   2         23.46        -40.75        47.46 o
  -5  25   2          2.56        -70.32        70.32 o
  -4  25   2          1.01         25.57        68.72 o
  -3  25   2          3.16        -35.96        62.33 o
  -2  25   2         37.88         11.78        36.06 o
  -1  25   2         14.43         -0.90        38.45 o
   0  25   2        190.19        249.29        72.52 o
   1  25   2          8.56         44.97        37.69 o
   2  25   2        128.74        136.66        42.86 o
   3  25   2        127.36         88.70        59.93 o
   4  25   2         13.90         -0.80        41.55 o
   5  25   2         83.45         54.34        46.35 o
   6  25   2          2.07         46.35        67.12 o
   7  25   2         52.97         64.28        42.92 o
   8  25   2         20.56         13.89        48.01 o
  -6  26   2         12.28         -5.59        60.73 o
  -5  26   2          8.80        -54.34        90.30 o
  -4  26   2          0.02        -61.72        61.72 o
  -3  26   2         14.71         43.85        34.48 o
  -2  26   2         28.88         50.17        37.28 o
  -1  26   2          0.35        -24.89        44.92 o
   0  26   2          0.56         45.96        51.12 o
   1  26   2        121.68        169.75        67.79 o
   2  26   2        225.74        359.83        60.46 o
   3  26   2         59.27         50.15        55.58 o
   4  26   2          2.59         -6.50        57.54 o
   5  26   2          0.64         30.76        46.32 o
   6  26   2          7.61         15.00        69.52 o
   0  27   2         63.91         81.51        66.33 o
   1  27   2         58.52        131.05        97.49 o
 -24   1   3        100.90        120.06        47.12 o
 -23   1   3         60.87         52.06        37.50 o
 -22   1   3         19.56          2.00        34.06 o
 -21   1   3         27.00         18.18        31.73 o
 -20   1   3        331.27        336.53        43.98 o
 -19   1   3          0.29          1.22        31.33 o
 -18   1   3          9.41         33.76        18.34 o
 -17   1   3        159.21        153.71        20.02 o
 -16   1   3          1.45         -9.51        15.23 o
 -15   1   3        752.17        658.42        23.50 o
 -14   1   3         56.04         45.49        12.34 o
 -13   1   3        533.36        514.78        20.83 o
 -12   1   3         47.10         34.65        13.56 o
 -11   1   3        206.03        215.08        14.57 o
 -10   1   3        161.70        148.74        15.04 o
  -9   1   3        836.89        827.70        23.92 o
  -8   1   3        394.69        427.95        15.30 o
  -7   1   3        255.52        281.72        11.82 o
  -6   1   3        309.97        320.47        13.27 o
  -5   1   3       5210.52       5376.64       100.23 o
  -4   1   3        173.49        205.86        11.68 o
  -3   1   3        704.74        779.36        17.37 o
  -2   1   3        353.82        406.41        11.81 o
  -1   1   3        438.03        515.59        16.40 o
   0   1   3        840.54        968.51        34.71 o
   1   1   3         27.04        120.77        19.92 o
   2   1   3       3335.72       3621.87       112.31 o
   3   1   3       2503.25       2591.79        58.76 o
   4   1   3         44.51         45.79         9.55 o
   5   1   3        968.32        968.53        25.75 o
   6   1   3        789.27        841.28        19.88 o
   7   1   3         27.95         21.49        10.15 o
   8   1   3       1425.18       1514.67        32.98 o
   9   1   3        226.98        239.29        15.86 o
  10   1   3         89.81        106.19        14.07 o
  11   1   3        598.16        647.87        22.50 o
  12   1   3          5.73          6.77        13.51 o
  13   1   3         49.78         48.04        11.41 o
  14   1   3         83.67         92.71        14.28 o
  15   1   3         74.91         63.29        15.51 o
  16   1   3        299.40        379.70        32.06 o
  17   1   3         71.51         75.27        17.48 o
  18   1   3          2.55          5.21        21.42 o
  19   1   3         23.42         63.98        34.15 o
  20   1   3         51.37         60.75        31.08 o
  21   1   3          0.02        -31.28        32.17 o
  22   1   3         46.67         63.37        43.20 o
 -24   2   3        138.36        169.30        54.51 o
 -23   2   3        143.74        153.99        44.45 o
 -22   2   3          1.36        -31.13        34.56 o
 -21   2   3          0.08          5.61        34.69 o
 -20   2   3         72.54        102.30        35.16 o
 -19   2   3         33.16         -5.85        27.89 o
 -18   2   3          4.89         24.51        18.12 o
 -17   2   3        262.25        199.81        23.55 o
 -16   2   3         62.45         68.11        18.81 o
 -15   2   3        821.67        765.77        27.27 o
 -14   2   3        169.20        138.33        14.79 o
 -13   2   3        987.22        906.83        33.61 o
 -12   2   3        129.81        118.50        13.61 o
 -11   2   3         16.67         16.86        12.54 o
 -10   2   3        247.58        228.45        14.15 o
  -9   2   3         53.46         67.80        11.28 o
  -8   2   3       2771.52       2969.19        51.35 o
  -7   2   3       1227.81       1242.96        27.94 o
  -6   2   3       2619.80       2661.38        50.66 o
  -5   2   3        846.27        861.40        20.66 o
  -4   2   3       1813.55       1959.19        48.41 o
  -3   2   3       1408.36       1586.33        28.63 o
  -2   2   3        227.64        281.99        11.05 o
  -1   2   3        543.68        609.78        25.86 o
   0   2   3         51.81         75.59         7.27 o
   1   2   3       2061.11       2191.73        52.43 o
   2   2   3       1592.86       1754.17        28.65 o
   3   2   3        588.55        620.09        17.78 o
   4   2   3        318.52        343.13        12.58 o
   5   2   3        189.45        179.35        11.99 o
   6   2   3       1969.99       2094.28        43.77 o
   7   2   3        528.56        533.42        17.45 o
   8   2   3        286.60        246.93        13.68 o
   9   2   3        694.54        721.37        22.10 o
  10   2   3       1612.92       1696.51        36.22 o
  11   2   3        997.50        966.47        26.39 o
  12   2   3        141.11        126.58        12.91 o
  13   2   3        368.94        357.67        16.91 o
  14   2   3        392.84        404.65        20.92 o
  15   2   3         62.18         75.53        13.74 o
  16   2   3         32.86         43.51        14.80 o
  17   2   3        110.31         74.74        17.01 o
  18   2   3         57.67         41.70        23.50 o
  19   2   3         32.38         38.36        34.83 o
  20   2   3        124.24        140.38        22.86 o
  21   2   3        100.87         73.73        48.45 o
  22   2   3          0.00          5.07        42.67 o
 -24   3   3         13.73        -20.45        75.52 o
 -23   3   3         82.79         75.12        49.54 o
 -22   3   3          0.78         -4.90        32.21 o
 -21   3   3         32.69         64.53        34.37 o
 -20   3   3          3.44        -10.32        59.13 o
 -19   3   3         12.66         -9.17        25.58 o
 -18   3   3          5.03         21.71        20.26 o
 -17   3   3          0.42         -3.56        20.96 o
 -16   3   3        219.03        180.33        44.32 o
 -15   3   3       1967.05       1923.77        58.97 o
 -14   3   3        222.07        201.75        15.62 o
 -13   3   3         46.24         38.82        12.79 o
 -12   3   3        449.98        419.85        18.05 o
 -11   3   3        172.91        163.01        15.53 o
 -10   3   3        245.49        253.67        15.62 o
  -9   3   3         46.23         50.64        12.24 o
  -8   3   3         11.35         -1.68        10.62 o
  -7   3   3        848.62        891.45        24.72 o
  -6   3   3        155.17        155.74        11.53 o
  -5   3   3        762.08        788.35        19.74 o
  -4   3   3        197.75        214.36        12.95 o
  -3   3   3       1353.54       1518.18        43.34 o
  -2   3   3        472.86        529.57        16.00 o
  -1   3   3       1881.28       1951.09        39.64 o
   0   3   3       2036.31       2168.24        42.55 o
   1   3   3       2406.90       2462.97        53.04 o
   2   3   3        165.18        223.84        11.21 o
   3   3   3          2.45         14.56         8.30 o
   4   3   3       1392.09       1383.79        29.75 o
   5   3   3       1420.73       1383.89        29.31 o
   6   3   3        749.11        767.70        17.76 o
   7   3   3        139.44        156.40        12.74 o
   8   3   3        260.40        252.48        13.89 o
   9   3   3         49.97         33.81        10.67 o
  10   3   3        410.49        412.49        15.82 o
  11   3   3        242.18        272.12        13.65 o
  12   3   3         11.79         10.55        10.63 o
  13   3   3          1.24         -7.80         9.89 o
  14   3   3         85.00         60.71        12.78 o
  15   3   3        373.24        397.35        20.03 o
  16   3   3        120.25        113.92        15.98 o
  17   3   3        445.99        418.20        28.19 o
  18   3   3         21.85         36.58        18.68 o
  19   3   3        230.71        241.26        30.21 o
  20   3   3        173.05        182.33        26.32 o
  21   3   3         68.80         84.64        39.33 o
  22   3   3         14.12        -22.31        35.83 o
 -24   4   3         13.97        -36.90        51.06 o
 -23   4   3         15.02         11.19        45.55 o
 -22   4   3          6.06         19.92        29.49 o
 -21   4   3        140.66        138.66        34.09 o
 -20   4   3         61.69         76.09        32.04 o
 -19   4   3        199.17        126.00        34.13 o
 -18   4   3         45.08         65.72        21.70 o
 -17   4   3        213.80        151.26        22.89 o
 -16   4   3        425.09        316.00        23.69 o
 -15   4   3         21.37         17.88        15.44 o
 -14   4   3        341.03        327.21        19.35 o
 -13   4   3          6.26         -0.44        13.92 o
 -12   4   3         54.58         66.31        13.54 o
 -11   4   3        192.24        158.43        15.55 o
 -10   4   3       1014.20       1056.24        30.14 o
  -9   4   3        206.26        190.47        12.42 o
  -8   4   3          0.35         -9.79        10.20 o
  -7   4   3        153.40        143.09        11.84 o
  -6   4   3          0.78        -10.11        10.11 o
  -5   4   3        403.24        403.49        18.99 o
  -4   4   3        168.49        142.28        11.79 o
  -3   4   3        249.31        286.90        14.75 o
  -2   4   3         47.33         85.72        11.15 o
  -1   4   3        503.30        584.60        16.04 o
   0   4   3         60.32         88.61         9.20 o
   1   4   3         37.26         62.61         9.73 o
   2   4   3         47.23         55.69        10.51 o
   3   4   3         12.65         11.06         8.31 o
   4   4   3        401.59        404.61        14.42 o
   5   4   3        509.14        501.90        13.11 o
   6   4   3         31.26         28.52         8.60 o
   7   4   3         72.07         65.61         8.66 o
   8   4   3        429.03        473.28        16.25 o
   9   4   3         28.71         31.81        10.74 o
  10   4   3         53.58         61.76         9.51 o
  11   4   3         31.81         24.91         9.28 o
  12   4   3         55.32         55.00        10.04 o
  13   4   3         44.53         44.49         9.82 o
  14   4   3         14.02         21.73        10.57 o
  15   4   3        566.01        577.95        20.75 o
  16   4   3          0.41          2.26        12.18 o
  17   4   3          2.21         12.82        20.80 o
  18   4   3         71.99         54.82        18.72 o
  19   4   3         63.08         67.72        24.49 o
  20   4   3         51.82         38.23        26.00 o
  21   4   3          5.30         19.34        48.38 o
  22   4   3          2.85        -28.20        38.80 o
 -24   5   3         38.29         16.78        63.93 o
 -23   5   3         22.96         30.28        35.88 o
 -22   5   3        240.87        262.14        39.23 o
 -21   5   3         67.47         94.66        30.74 o
 -20   5   3          5.49         16.01        27.08 o
 -19   5   3         78.28         58.61        32.98 o
 -18   5   3          9.45          6.79        19.11 o
 -17   5   3         87.85         76.46        25.38 o
 -16   5   3        277.06        282.12        23.39 o
 -15   5   3        964.70       1001.61        35.19 o
 -14   5   3        354.92        360.10        21.13 o
 -13   5   3        451.05        435.90        21.16 o
 -12   5   3       2496.90       2574.21        85.25 o
 -11   5   3         23.41         13.20        15.52 o
 -10   5   3          7.51          0.08         9.97 o
  -9   5   3        675.77        715.07        28.47 o
  -8   5   3        355.21        374.48        16.41 o
  -7   5   3        818.72        791.10        21.96 o
  -6   5   3        310.80        321.01        15.58 o
  -5   5   3         36.02         41.93        10.66 o
  -4   5   3         40.54         25.23        11.55 o
  -3   5   3          1.52          3.58        11.65 o
  -2   5   3        544.26        603.96        17.33 o
  -1   5   3          4.45         11.84        10.31 o
   0   5   3        278.78        286.27        11.76 o
   1   5   3       2008.73       2050.63        48.25 o
   2   5   3         51.35         39.81         9.55 o
   3   5   3        534.02        514.57        15.68 o
   4   5   3        275.44        279.62        12.01 o
   5   5   3         46.67         27.93         9.88 o
   6   5   3        248.38        229.40        10.32 o
   7   5   3        235.86        219.23        10.24 o
   8   5   3         58.66         53.50         6.27 o
   9   5   3        562.92        554.27        18.44 o
  10   5   3        116.51        113.30        13.36 o
  11   5   3         93.65        108.97         6.76 o
  12   5   3        109.04         97.55         8.00 o
  13   5   3         10.26         10.56        10.33 o
  14   5   3          0.33         -5.37         8.21 o
  15   5   3        587.12        598.47        19.90 o
  16   5   3          0.05         14.51        10.17 o
  17   5   3        800.41        850.62        53.26 o
  18   5   3        705.89        815.03        47.07 o
  19   5   3         66.56         63.37        19.52 o
  20   5   3        212.50        238.38        46.15 o
  21   5   3          4.23         12.98        54.34 o
  22   5   3          0.15          8.07        30.41 o
  23   5   3          3.49          3.72        43.66 o
 -23   6   3         57.21         83.70        55.31 o
 -22   6   3          0.24        -18.28        35.12 o
 -21   6   3         58.36         55.40        27.75 o
 -20   6   3          3.36         12.70        27.97 o
 -19   6   3         48.26         66.84        28.21 o
 -18   6   3         20.75          5.07        22.01 o
 -17   6   3         76.65         87.92        23.42 o
 -16   6   3         77.57         67.81        22.48 o
 -15   6   3       1320.50       1309.73        45.80 o
 -14   6   3         40.46         13.59        18.09 o
 -13   6   3       2685.16       2779.66        78.10 o
 -12   6   3        434.43        444.63        20.03 o
 -11   6   3        342.07        315.99        17.66 o
 -10   6   3       2370.45       2440.49        90.66 o
  -9   6   3        766.05        737.75        21.05 o
  -8   6   3          0.68         -5.72         9.97 o
  -7   6   3        658.64        634.68        33.68 o
  -6   6   3          0.11        -11.81        11.81 o
  -5   6   3        248.25        267.20        14.25 o
  -4   6   3         37.48         23.03        12.88 o
  -3   6   3        573.54        649.48        18.14 o
  -2   6   3         46.67         41.82        12.14 o
  -1   6   3         39.12         21.88        11.65 o
   0   6   3       1921.07       1946.22        36.25 o
   1   6   3        520.27        501.87        14.00 o
   2   6   3        218.49        228.36        10.81 o
   3   6   3          2.32         -8.78         8.78 o
   4   6   3        125.17        110.32         9.79 o
   5   6   3         56.79         54.88         7.75 o
   6   6   3       1234.40       1283.78        25.72 o
   7   6   3        481.99        479.69        19.64 o
   8   6   3          0.00          5.42        11.03 o
   9   6   3         79.87         85.20        11.99 o
  10   6   3        219.96        193.37        14.81 o
  11   6   3        481.28        481.20        20.21 o
  12   6   3       1142.87       1125.32        32.15 o
  13   6   3        795.02        791.04        29.54 o
  14   6   3        765.90        784.09        28.92 o
  15   6   3       1978.03       2146.26        71.53 o
  16   6   3         44.65         37.95        20.60 o
  17   6   3         12.38         27.47        25.42 o
  18   6   3         66.90         56.54        21.30 o
  19   6   3         54.33         42.19        21.08 o
  20   6   3         17.16         40.95        32.09 o
  21   6   3        100.20        150.86        63.25 o
  22   6   3         18.09          9.29        46.16 o
  23   6   3          0.00        -32.64        64.73 o
 -23   7   3         16.04        -38.05        63.53 o
 -22   7   3          3.42        -18.12        74.32 o
 -21   7   3         17.79          5.31        35.75 o
 -20   7   3          6.50         26.51        33.38 o
 -19   7   3         33.31         16.97        31.00 o
 -18   7   3        122.08         69.95        21.96 o
 -17   7   3        196.40        221.15        26.16 o
 -16   7   3          0.13         14.11        18.12 o
 -15   7   3         99.76         94.54        20.73 o
 -14   7   3          9.35          1.55        17.19 o
 -13   7   3        358.28        361.46        22.51 o
 -12   7   3         14.85         13.62        17.52 o
 -11   7   3       1358.75       1345.74        41.61 o
 -10   7   3          0.01          3.70        10.30 o
  -9   7   3         38.35         30.78        11.59 o
  -8   7   3         32.98         22.34        11.09 o
  -7   7   3        979.91       1050.40        34.42 o
  -6   7   3        124.25        123.80        12.68 o
  -5   7   3         37.48         24.23        12.11 o
  -4   7   3         83.17         61.31        13.48 o
  -3   7   3         64.71         28.51        12.17 o
  -2   7   3         68.80         83.14        10.77 o
  -1   7   3        192.08        192.14        11.37 o
   0   7   3          8.64         -1.79         8.30 o
   1   7   3        413.99        397.77        12.63 o
   2   7   3       2078.78       2052.03        39.63 o
   3   7   3         62.62         35.42         8.21 o
   4   7   3         21.71          7.44         7.88 o
   5   7   3         40.59         20.62         9.96 o
   6   7   3         73.51         70.00        11.36 o
   7   7   3         27.93         37.56        11.91 o
   8   7   3         23.03         26.55        11.71 o
   9   7   3        103.53         87.70        12.66 o
  10   7   3        162.48        169.22        15.52 o
  11   7   3         13.93         13.43        12.54 o
  12   7   3         49.69         43.57        12.03 o
  13   7   3         11.62        -12.70        12.70 o
  14   7   3          1.60          2.28        14.02 o
  15   7   3         28.01         51.36        24.95 o
  16   7   3          1.16         25.52        24.53 o
  17   7   3        302.18        265.44        30.68 o
  18   7   3          0.01          0.84        21.05 o
  19   7   3        163.24        162.69        42.43 o
  20   7   3        189.36        186.84        44.75 o
  21   7   3          0.01        -12.33        34.74 o
  22   7   3         20.96          6.39        51.94 o
 -23   8   3          5.78          0.07        33.28 o
 -22   8   3          3.31         12.79        47.95 o
 -21   8   3         98.96         68.34        35.88 o
 -20   8   3          9.15         -9.09        32.93 o
 -19   8   3         31.03         51.97        27.34 o
 -18   8   3          2.66         11.67        18.83 o
 -17   8   3         12.92         19.17        22.09 o
 -16   8   3        528.81        530.08        33.06 o
 -15   8   3         38.00         26.07        20.24 o
 -14   8   3        268.20        311.31        29.42 o
 -13   8   3        127.99        108.38        19.26 o
 -12   8   3       1015.30       1074.43        34.64 o
 -11   8   3         15.01          4.89        11.73 o
 -10   8   3         21.68         20.09        11.71 o
  -9   8   3        792.83        768.22        29.19 o
  -8   8   3         20.88         29.42        12.02 o
  -7   8   3          6.67          4.32        11.43 o
  -6   8   3          3.39        -11.19        11.62 o
  -5   8   3        856.07        928.86        31.22 o
  -4   8   3        511.66        555.41        24.61 o
  -3   8   3        105.21        115.34        10.76 o
  -2   8   3         50.94         43.42         6.89 o
  -1   8   3        390.17        425.47        19.50 o
   0   8   3        465.37        440.03        22.38 o
   1   8   3        824.10        741.32        18.55 o
   2   8   3        242.33        220.73        10.96 o
   3   8   3       1680.05       1671.21        34.75 o
   4   8   3        316.23        289.92        13.04 o
   5   8   3          0.01         -9.28        12.04 o
   6   8   3        600.55        578.92        18.77 o
   7   8   3          1.22         -2.45        11.36 o
   8   8   3        674.30        675.77        23.52 o
   9   8   3         40.46         43.93        12.87 o
  10   8   3        100.50         90.67        13.52 o
  11   8   3          1.14          6.23        13.44 o
  12   8   3        468.77        530.58        23.04 o
  13   8   3          0.02        -12.45        14.47 o
  14   8   3         22.41         26.00        15.33 o
  15   8   3        279.99        326.98        27.40 o
  16   8   3        213.53        211.17        25.54 o
  17   8   3         93.08         93.57        24.45 o
  18   8   3        321.02        327.91        34.95 o
  19   8   3         70.04         93.94        35.41 o
  20   8   3         30.36         52.38        36.71 o
  21   8   3          0.35        -24.53        40.03 o
 -22   9   3          8.13         -0.21        29.82 o
 -21   9   3         34.16         36.01        32.25 o
 -20   9   3          8.42        -14.93        30.48 o
 -19   9   3          1.27        -28.57        29.14 o
 -18   9   3          6.28          6.77        31.10 o
 -17   9   3         25.51         22.56        27.89 o
 -16   9   3         66.14         62.64        18.91 o
 -15   9   3          0.62         -2.68        17.86 o
 -14   9   3          9.61          8.50        21.13 o
 -13   9   3        266.70        280.03        20.28 o
 -12   9   3       1661.01       1758.82        43.94 o
 -11   9   3         78.12         87.04        12.50 o
 -10   9   3         41.56         41.49        12.00 o
  -9   9   3        124.54        133.01        13.70 o
  -8   9   3       1179.48       1213.78        34.94 o
  -7   9   3        523.32        521.24        20.90 o
  -6   9   3         28.88         30.93        11.16 o
  -5   9   3        132.92        133.23        11.53 o
  -4   9   3          1.28         -9.11         9.11 o
  -3   9   3        384.71        387.69        11.33 o
  -2   9   3          6.04         -9.23        11.13 o
  -1   9   3         28.76         19.29        11.05 o
   0   9   3       1047.21       1013.87        41.76 o
   1   9   3         65.12         54.72        10.69 o
   2   9   3         59.63         66.46        11.89 o
   3   9   3         56.68         43.08         9.81 o
   4   9   3        884.79        843.28        25.57 o
   5   9   3       1134.30       1202.54        29.14 o
   6   9   3          6.89          5.07        11.48 o
   7   9   3          0.19          1.25        12.28 o
   8   9   3        658.51        652.89        22.81 o
   9   9   3        264.45        299.47        17.90 o
  10   9   3        204.87        220.64        17.75 o
  11   9   3        525.77        558.28        23.31 o
  12   9   3         94.68         64.77        15.46 o
  13   9   3         39.70         51.01        16.05 o
  14   9   3         35.65         22.84        20.74 o
  15   9   3          3.69         32.65        24.58 o
  16   9   3          4.07          1.84        20.10 o
  17   9   3         16.72          8.35        21.09 o
  18   9   3         11.44         11.65        20.79 o
  19   9   3         19.63         12.97        36.48 o
  20   9   3          5.87        -19.68        47.89 o
  21   9   3          2.06         -9.98        40.87 o
  22   9   3          3.85         27.43        50.57 o
 -22  10   3         19.76          2.68        43.36 o
 -21  10   3         35.38        -24.77        67.92 o
 -20  10   3          2.71        -13.83        36.41 o
 -19  10   3        142.91        170.22        39.35 o
 -18  10   3         10.86         41.17        30.93 o
 -17  10   3        156.43        148.67        40.52 o
 -16  10   3         10.77         -3.94        28.95 o
 -15  10   3        277.41        259.50        31.98 o
 -14  10   3        246.38        251.26        23.88 o
 -13  10   3        438.87        444.19        26.42 o
 -12  10   3          8.60          5.82         9.65 o
 -11  10   3        919.44        936.05        28.14 o
 -10  10   3       1989.24       2201.49        85.22 o
  -9  10   3         21.37         27.40        13.45 o
  -8  10   3       1112.76       1172.92        47.65 o
  -7  10   3          4.42         13.03        13.31 o
  -6  10   3        121.21        121.11        11.80 o
  -5  10   3          0.10          2.62         9.06 o
  -4  10   3         22.45         24.76         8.63 o
  -3  10   3          9.60          3.83        13.51 o
  -2  10   3        643.02        718.79        22.58 o
  -1  10   3        350.99        327.19        16.86 o
   0  10   3       1719.94       1728.95        78.46 o
   1  10   3          7.45          1.42        12.37 o
   2  10   3         85.46         58.63        13.05 o
   3  10   3        727.34        746.13        23.63 o
   4  10   3        828.04        834.93        22.52 o
   5  10   3        659.46        662.53        22.19 o
   6  10   3         32.81         21.55        11.07 o
   7  10   3         23.75         29.51        13.29 o
   8  10   3          6.85         19.11        14.01 o
   9  10   3        312.43        289.16        16.53 o
  10  10   3          6.03         26.63        15.20 o
  11  10   3       1308.40       1515.20        61.01 o
  12  10   3         19.76         20.20        16.68 o
  13  10   3        688.43        771.44        51.84 o
  14  10   3        174.55        183.46        23.77 o
  15  10   3        520.63        552.50        39.11 o
  16  10   3          5.75         19.85        35.42 o
  17  10   3          0.45        -10.39        34.33 o
  18  10   3         21.15         34.46        34.02 o
  19  10   3          0.00         13.85        46.90 o
  20  10   3         63.93         99.35        50.37 o
  21  10   3          0.08        -55.94        69.52 o
 -22  11   3         33.45         68.10        57.87 o
 -21  11   3          3.85         19.98        61.53 o
 -20  11   3         21.95         40.06        40.30 o
 -19  11   3          0.01        -41.12        41.12 o
 -18  11   3         45.54         48.19        32.21 o
 -17  11   3         28.29          4.77        32.85 o
 -16  11   3         53.02         66.84        30.31 o
 -15  11   3         26.13         47.79        27.39 o
 -14  11   3          5.29          3.55        24.22 o
 -13  11   3          0.96         -4.46        21.58 o
 -12  11   3        638.71        672.28        27.38 o
 -11  11   3         44.34         38.53        13.74 o
 -10  11   3        414.75        444.82        23.94 o
  -9  11   3         99.52        151.76        28.15 o
  -8  11   3        251.27        280.33        15.79 o
  -7  11   3        286.59        277.23        19.43 o
  -6  11   3         41.70         51.68        11.21 o
  -5  11   3         35.32         32.72         9.82 o
  -4  11   3         29.47         32.52        13.95 o
  -3  11   3         28.91         24.58        12.40 o
  -2  11   3        342.82        374.73        21.62 o
  -1  11   3          0.22          4.54        16.27 o
   0  11   3          0.77          1.68        13.48 o
   1  11   3       1261.40       1324.37        40.61 o
   2  11   3        261.68        243.26        15.57 o
   3  11   3         40.34         35.75        11.23 o
   4  11   3          0.47          5.89         9.43 o
   5  11   3        433.48        423.49        18.34 o
   6  11   3          0.04         -7.77        11.98 o
   7  11   3          9.60         20.24        14.24 o
   8  11   3         43.69         50.61        15.30 o
   9  11   3        147.73        155.65        17.35 o
  10  11   3          0.98         -6.11        15.37 o
  11  11   3        276.35        282.26        23.11 o
  12  11   3         17.11         -1.88        16.42 o
  13  11   3        859.27        900.18        59.28 o
  14  11   3        408.35        480.09        36.66 o
  15  11   3         52.61         69.51        25.72 o
  16  11   3         33.49         58.30        35.89 o
  17  11   3         76.07         57.11        56.87 o
  18  11   3          0.00         60.81        44.47 o
  19  11   3          7.31          9.11        45.66 o
  20  11   3         19.28         50.52        39.44 o
  21  11   3          2.69          7.19        51.14 o
 -21  12   3         38.75         17.46        29.55 o
 -20  12   3        347.98        373.33        50.99 o
 -19  12   3        143.50        173.19        43.72 o
 -18  12   3        116.41         87.65        45.64 o
 -17  12   3        176.47        178.34        39.56 o
 -16  12   3         15.18         10.81        29.15 o
 -15  12   3        201.93        191.88        29.85 o
 -14  12   3         45.97         83.34        24.37 o
 -13  12   3          9.72        -23.36        23.36 o
 -12  12   3          2.25         11.10        13.02 o
 -11  12   3       1053.63       1105.10        41.48 o
 -10  12   3       1661.48       1786.49        46.51 o
  -9  12   3        695.26        712.19        25.67 o
  -8  12   3        195.71        207.42        15.38 o
  -7  12   3         28.30         29.19        12.20 o
  -6  12   3          4.95          7.95         9.98 o
  -5  12   3         66.98         61.71        15.25 o
  -4  12   3          0.83         10.64        18.14 o
  -3  12   3         24.43          2.60        18.14 o
  -2  12   3        143.26        133.54        16.18 o
  -1  12   3         20.49         10.79        15.12 o
   0  12   3        475.56        451.38        20.36 o
   1  12   3        321.71        280.42        16.19 o
   2  12   3         65.80         53.76        12.02 o
   3  12   3        487.87        485.27        21.78 o
   4  12   3         10.48          2.45         9.01 o
   5  12   3         31.99         38.30         8.89 o
   6  12   3         23.11         29.00        13.28 o
   7  12   3         69.66         79.44        13.98 o
   8  12   3          5.69         22.36        14.91 o
   9  12   3         71.85         63.18        16.25 o
  10  12   3          9.82         -7.60        16.67 o
  11  12   3          1.36          6.30        15.16 o
  12  12   3        509.43        609.68        40.85 o
  13  12   3        385.26        489.56        38.92 o
  14  12   3        629.86        680.24        48.29 o
  15  12   3         56.13         71.87        35.51 o
  16  12   3        310.19        308.03        86.30 o
  17  12   3          0.40          7.56        39.45 o
  18  12   3          5.44         15.50        32.85 o
  19  12   3         28.44         -1.92        49.38 o
  20  12   3         33.35        -35.16        87.10 o
 -21  13   3         71.26        144.66        54.07 o
 -20  13   3        127.93        185.39        51.14 o
 -19  13   3        156.00        151.86        37.64 o
 -18  13   3          0.37         25.10        36.04 o
 -17  13   3         41.92         37.61        31.67 o
 -16  13   3        139.61        142.28        39.20 o
 -15  13   3         88.91         86.09        28.03 o
 -14  13   3          1.49        -17.74        21.08 o
 -13  13   3          7.95         13.85        16.52 o
 -12  13   3        443.14        494.11        20.18 o
 -11  13   3        921.91        943.46        35.27 o
 -10  13   3          2.37         26.13        24.11 o
  -9  13   3         48.04         70.76        19.83 o
  -8  13   3          1.00          1.81        10.25 o
  -7  13   3        278.44        295.90        18.20 o
  -6  13   3        190.90        222.99        18.08 o
  -5  13   3        350.47        363.70        23.50 o
  -4  13   3        151.28        134.67        18.20 o
  -3  13   3        116.28        116.33        17.51 o
  -2  13   3         11.59          2.35        13.93 o
  -1  13   3          0.07          1.40        15.02 o
   0  13   3        597.97        575.76        23.07 o
   1  13   3         40.87         26.55        13.32 o
   2  13   3        113.77         94.49        13.48 o
   3  13   3        189.33        174.31        15.29 o
   4  13   3        997.51        958.18        35.38 o
   5  13   3         10.50          3.92         8.78 o
   6  13   3        187.46        190.11        14.31 o
   7  13   3         60.06         67.12        13.74 o
   8  13   3        176.05        197.46        17.53 o
   9  13   3         95.52        105.96        16.61 o
  10  13   3        353.58        413.38        24.78 o
  11  13   3        104.06        103.64        24.59 o
  12  13   3          4.53          8.88        22.23 o
  13  13   3         24.66         36.37        25.03 o
  14  13   3          2.78         -3.00        24.86 o
  15  13   3         12.69          1.42        59.93 o
  16  13   3         18.00         32.24        39.84 o
  17  13   3         60.87         82.49        39.50 o
  18  13   3         21.46         27.78        38.49 o
  19  13   3         35.67         63.90        42.39 o
  20  13   3         31.44         71.12        63.93 o
 -20  14   3         26.61          8.25        37.06 o
 -19  14   3        415.96        361.99        87.90 o
 -18  14   3        135.15        134.55        36.84 o
 -17  14   3        249.29        311.35        50.12 o
 -16  14   3         33.61         53.48        33.98 o
 -15  14   3          0.13         15.49        35.81 o
 -14  14   3        736.36        714.60        62.77 o
 -13  14   3          1.89          5.27        29.40 o
 -12  14   3         73.62         70.04        20.81 o
 -11  14   3       1746.66       1861.99       126.99 o
 -10  14   3        319.90        357.82        47.87 o
  -9  14   3          0.59         29.27        33.59 o
  -8  14   3          0.47          1.03        15.21 o
  -7  14   3        130.17        122.77        16.19 o
  -6  14   3         70.00         67.42        16.13 o
  -5  14   3          3.69          5.61        18.10 o
  -4  14   3         14.94         15.68        19.43 o
  -3  14   3        215.42        206.18        21.11 o
  -2  14   3        336.42        364.45        23.20 o
  -1  14   3         15.21         13.10        17.05 o
   0  14   3        533.71        537.23        22.79 o
   1  14   3        973.49        979.56        30.63 o
   2  14   3        180.43        163.39        16.19 o
   3  14   3        757.16        780.31        39.79 o
   4  14   3         53.21         59.73         9.24 o
   5  14   3        625.69        625.16        21.40 o
   6  14   3        249.21        256.75        11.27 o
   7  14   3          2.73          5.86        12.21 o
   8  14   3          0.75         -9.37        13.58 o
   9  14   3          0.01         13.15        11.97 o
  10  14   3        190.77        174.57        26.38 o
  11  14   3          4.38          9.64        29.64 o
  12  14   3        146.83        147.94        25.73 o
  13  14   3        649.08        716.18        43.75 o
  14  14   3         91.59         66.33        33.72 o
  15  14   3         26.24         41.50        45.26 o
  16  14   3         54.67         52.09        46.46 o
  17  14   3         41.46         58.00        33.81 o
  18  14   3         14.65          8.79        99.09 o
  19  14   3         11.88         24.77        79.91 o
 -20  15   3         73.86         75.60        49.47 o
 -19  15   3          0.29         27.17        62.33 o
 -18  15   3          3.33          9.54        33.73 o
 -17  15   3        175.09        301.66        59.89 o
 -16  15   3         21.66         12.68        34.13 o
 -15  15   3         81.36         85.61        32.01 o
 -14  15   3          1.03         19.70        41.76 o
 -13  15   3          1.14         18.36        33.21 o
 -12  15   3        330.10        332.08        35.31 o
 -11  15   3        263.86        273.27        28.65 o
 -10  15   3        230.71        277.08        33.25 o
  -9  15   3         61.95         26.96        18.91 o
  -8  15   3          1.09         40.65        28.84 o
  -7  15   3          2.45        -21.93        21.93 o
  -6  15   3        119.04        113.28        23.25 o
  -5  15   3         76.03         51.05        20.49 o
  -4  15   3          4.42         14.96        16.37 o
  -3  15   3         88.37        111.44        18.34 o
  -2  15   3        189.90        174.86        19.67 o
  -1  15   3        297.63        333.88        21.38 o
   0  15   3        398.04        371.58        23.79 o
   1  15   3        187.22        151.72        14.57 o
   2  15   3        198.62        225.85        18.00 o
   3  15   3          0.71         -9.89        13.82 o
   4  15   3          6.02        -12.41        12.41 o
   5  15   3        428.87        462.63        18.05 o
   6  15   3         33.35         31.65         8.15 o
   7  15   3          4.72         -3.83        11.98 o
   8  15   3         77.05         87.07        18.93 o
   9  15   3          0.37         12.95        16.47 o
  10  15   3          1.37         -5.35        21.69 o
  11  15   3          2.82        -20.91        20.91 o
  12  15   3         73.29         69.17        30.55 o
  13  15   3         43.33         28.34        37.39 o
  14  15   3        201.07        236.07        39.66 o
  15  15   3        364.13        411.23        49.98 o
  16  15   3          0.01        -31.80        39.61 o
  17  15   3         10.36          5.77        34.43 o
  18  15   3          8.14          7.68        45.61 o
  19  15   3         52.89         89.50        87.90 o
 -19  16   3          0.20         36.22        46.57 o
 -18  16   3          9.54        -11.19        59.13 o
 -17  16   3         11.39         21.78        47.04 o
 -16  16   3         98.67        107.38        38.96 o
 -15  16   3         69.02         83.00        39.62 o
 -14  16   3          0.44          2.00        49.72 o
 -13  16   3        170.42        112.76        39.49 o
 -12  16   3          5.62         -3.17        26.48 o
 -11  16   3         43.90          0.74        32.70 o
 -10  16   3         23.90          3.56        20.34 o
  -9  16   3        170.66        166.40        24.40 o
  -8  16   3         14.14        -36.46        46.61 o
  -7  16   3        176.71        217.63        33.30 o
  -6  16   3         27.35         41.66        33.41 o
  -5  16   3         15.40         36.85        23.12 o
  -4  16   3         36.67         45.57        20.68 o
  -3  16   3        953.25       1010.06        42.89 o
  -2  16   3        681.02        689.48        36.82 o
  -1  16   3        368.54        421.83        25.26 o
   0  16   3        539.74        497.38        28.54 o
   1  16   3          1.25        -10.50        12.32 o
   2  16   3         39.41         42.45        14.32 o
   3  16   3          2.68         -3.73        15.02 o
   4  16   3       3049.89       3326.15       119.98 o
   5  16   3        349.20        366.94        18.07 o
   6  16   3        115.16        129.33        15.25 o
   7  16   3         32.94         21.95        12.67 o
   8  16   3         69.29         50.35        14.98 o
   9  16   3          9.86          8.44        14.91 o
  10  16   3          2.24         12.19        30.86 o
  11  16   3          8.66        -14.89        30.89 o
  12  16   3        170.38        182.99        37.58 o
  13  16   3          4.10         18.30        34.86 o
  14  16   3         74.02         64.55        39.76 o
  15  16   3          3.37          5.24        37.09 o
  16  16   3          9.48         25.96        35.26 o
  17  16   3        126.57        149.13        65.08 o
  18  16   3          2.28         -4.79        68.72 o
 -18  17   3         26.16         19.56        35.78 o
 -17  17   3         12.61         -7.99        60.73 o
 -16  17   3          1.56        -23.83        34.39 o
 -15  17   3         26.08         20.91        40.37 o
 -14  17   3         14.56        -13.60        30.47 o
 -13  17   3         82.48         71.79        47.90 o
 -12  17   3        233.13        269.24        40.20 o
 -11  17   3        127.19        189.41        46.75 o
 -10  17   3         75.27         57.24        32.16 o
  -9  17   3         11.00         12.57        38.85 o
  -8  17   3          0.44          1.34        35.89 o
  -7  17   3          5.59         22.95        35.12 o
  -6  17   3         76.04         97.16        33.32 o
  -5  17   3          0.78        -18.96        21.60 o
  -4  17   3        911.12        933.37        54.93 o
  -3  17   3        123.21        219.81        61.38 o
  -2  17   3         86.23        150.09        45.85 o
  -1  17   3        458.33        475.04        29.86 o
   0  17   3        159.20        136.31        20.57 o
   1  17   3        461.59        453.16        24.37 o
   2  17   3        395.37        419.48        21.85 o
   3  17   3        335.90        369.99        40.96 o
   4  17   3         40.06         36.54        13.96 o
   5  17   3         15.68         28.41        13.18 o
   6  17   3        117.76        112.60        11.40 o
   7  17   3        466.33        487.74        27.81 o
   8  17   3         16.25         23.94        17.85 o
   9  17   3        149.57        119.18        22.36 o
  10  17   3         61.70         31.30        35.33 o
  11  17   3          0.35         -9.79        32.65 o
  12  17   3          5.03         -9.37        32.47 o
  13  17   3          2.71         12.43        35.60 o
  14  17   3         22.26          7.66        41.16 o
  15  17   3         18.21         39.62        40.21 o
  16  17   3          4.25         17.87        36.67 o
  17  17   3          0.26        -47.95        47.95 o
 -17  18   3          4.58         32.42        37.25 o
 -16  18   3         41.41         22.37        60.73 o
 -15  18   3        258.81        269.68        52.84 o
 -14  18   3          7.63         -8.92        53.96 o
 -13  18   3         52.87         12.80        38.76 o
 -12  18   3         15.03         47.00        34.79 o
 -11  18   3         52.39         53.58        42.53 o
 -10  18   3          8.59        -15.82        31.17 o
  -9  18   3        145.71        146.90        40.31 o
  -8  18   3          0.14         -1.60        52.18 o
  -7  18   3          0.49         -4.28        52.74 o
  -6  18   3         17.34          7.19        41.83 o
  -5  18   3        462.82        436.42        37.04 o
  -4  18   3        830.74        807.14        62.39 o
  -3  18   3        311.28        288.71        37.54 o
  -2  18   3        273.11        260.21        31.42 o
  -1  18   3        315.45        348.45        30.09 o
   0  18   3        120.98        116.22        23.41 o
   1  18   3         33.59         27.97        15.28 o
   2  18   3         34.81         49.79        16.49 o
   3  18   3         54.70         25.12        15.57 o
   4  18   3        245.38        247.14        20.67 o
   5  18   3        809.60        788.97        32.42 o
   6  18   3        396.05        382.88        28.01 o
   7  18   3        317.03        266.17        25.04 o
   8  18   3        384.25        396.43        31.31 o
   9  18   3         31.68         25.44        22.62 o
  10  18   3          7.48         16.67        28.37 o
  11  18   3          0.17          1.16        29.30 o
  12  18   3          5.98        -14.95        32.10 o
  13  18   3         46.70         45.43        33.81 o
  14  18   3         22.68         -5.31        38.97 o
  15  18   3          2.83         33.55        40.06 o
  17  18   3          0.05        -52.74        54.34 o
 -16  19   3          8.21         25.70        37.63 o
 -15  19   3         32.76        -15.18        42.35 o
 -14  19   3         13.34         59.31        40.80 o
 -13  19   3         11.85         23.75        29.78 o
 -12  19   3          0.48         20.08        35.88 o
 -11  19   3         36.29         49.40        33.29 o
 -10  19   3         22.21         30.12        37.01 o
  -9  19   3         69.82         57.89        56.75 o
  -8  19   3         34.22         85.45        48.35 o
  -7  19   3         72.81         42.31        52.56 o
  -6  19   3          6.18          0.02        59.53 o
  -5  19   3          3.03        -14.31        35.69 o
  -4  19   3          3.89         22.85        27.33 o
  -3  19   3        139.94        129.73        30.32 o
  -2  19   3         18.83         38.96        25.48 o
  -1  19   3         27.30         23.84        26.30 o
   0  19   3        363.84        366.07        36.93 o
   1  19   3          0.04          4.20        17.67 o
   2  19   3          4.31         26.25        17.91 o
   3  19   3        142.48        145.43        18.99 o
   4  19   3         12.58         -2.94        21.88 o
   5  19   3         21.32         20.72        23.14 o
   6  19   3        277.51        314.51        29.16 o
   7  19   3         15.87         -4.68        18.49 o
   8  19   3        120.05         61.11        25.22 o
   9  19   3         10.26        -17.58        37.63 o
  10  19   3          4.63         28.21        42.93 o
  11  19   3          0.52         12.06        39.92 o
  12  19   3         18.53         -8.53        39.69 o
  13  19   3         11.42         33.95        37.70 o
  14  19   3         20.31         29.77        30.70 o
  16  19   3         14.10          3.20        59.93 o
 -15  20   3         74.93        116.13        42.53 o
 -14  20   3         22.37         15.98        44.75 o
 -13  20   3        122.02        131.23        43.64 o
 -12  20   3         64.88         51.12        33.38 o
 -11  20   3        283.04        355.56        48.38 o
 -10  20   3         13.82        -18.28        36.61 o
  -9  20   3          0.44         18.47        41.75 o
  -8  20   3         27.77         10.67        54.52 o
  -7  20   3         10.32          3.04        45.61 o
  -6  20   3         12.10         35.86        41.73 o
  -5  20   3        122.77        106.47        40.26 o
  -4  20   3        384.14        270.14        50.82 o
  -3  20   3          7.21         17.10        23.36 o
  -2  20   3          2.77         -1.56        22.97 o
  -1  20   3          2.67         12.07        22.95 o
   0  20   3         50.87         58.07        22.99 o
   1  20   3         20.92         63.62        29.84 o
   2  20   3         32.31         58.10        36.28 o
   3  20   3          5.31          1.41        28.76 o
   4  20   3        313.45        314.15        33.29 o
   5  20   3        109.21         86.91        27.03 o
   6  20   3         19.34        -11.55        24.47 o
   7  20   3        154.09        170.88        28.36 o
   8  20   3         88.32         38.32        35.28 o
   9  20   3         21.48          9.25        32.52 o
  10  20   3         12.49        -20.46        33.75 o
  11  20   3        137.52        182.40        44.87 o
  12  20   3         42.85         28.07        37.30 o
  13  20   3          2.02        -13.40        38.50 o
  15  20   3         75.91         66.83        56.24 o
 -14  21   3          0.37         -0.17        46.72 o
 -13  21   3         33.53         30.37        66.33 o
 -12  21   3        120.56        124.23        40.78 o
 -11  21   3         52.53         58.15        38.48 o
 -10  21   3         36.48         54.66        30.90 o
  -9  21   3        109.63        143.96        46.61 o
  -8  21   3          3.94         14.40        53.54 o
  -7  21   3          0.01         -2.23        39.36 o
  -6  21   3         64.60        105.18        62.85 o
  -5  21   3         14.87         58.63        55.09 o
  -4  21   3          0.42          8.96        45.03 o
  -3  21   3        428.30        394.40        49.92 o
  -2  21   3          8.57         -6.98        44.27 o
  -1  21   3         63.77         88.75        43.08 o
   0  21   3          0.01        -11.85        40.64 o
   1  21   3          1.47        -27.02        33.84 o
   2  21   3          1.66         -2.20        33.04 o
   3  21   3          0.62         -2.43        26.38 o
   4  21   3          0.91         10.74        25.63 o
   5  21   3        249.49        247.46        30.70 o
   6  21   3         34.46         22.51        34.05 o
   7  21   3          3.56         11.64        31.46 o
   8  21   3         16.81         -9.77        32.24 o
   9  21   3        139.90        110.14        36.32 o
  10  21   3          9.76         -1.55        31.27 o
  11  21   3         22.81         12.79        30.70 o
  12  21   3         40.23         17.37        32.65 o
  13  21   3         32.45          9.59        61.53 o
 -13  22   3        113.55        143.20        36.56 o
 -12  22   3         27.26         41.78        63.98 o
 -11  22   3         21.29         44.75        67.12 o
 -10  22   3         45.50         24.27        31.44 o
  -9  22   3          0.06        -23.39        42.10 o
  -8  22   3          6.12         -8.19        36.61 o
  -7  22   3         10.70         36.62        52.56 o
  -6  22   3         37.81         86.24        61.55 o
  -5  22   3          0.18         21.46        73.12 o
  -4  22   3          5.43        -39.03        39.03 o
  -3  22   3         12.86         41.71        44.85 o
  -2  22   3          4.74         36.80        36.92 o
  -1  22   3          5.25        -17.41        39.33 o
   0  22   3          2.59        -35.10        37.47 o
   1  22   3          0.01         -0.53        32.01 o
   2  22   3          1.53         17.47        32.75 o
   3  22   3         81.58         69.19        27.52 o
   4  22   3         45.72         39.67        34.75 o
   5  22   3          5.96          3.03        40.10 o
   6  22   3          1.27         22.87        35.17 o
   7  22   3         58.72         67.26        40.70 o
   8  22   3          9.20         11.18        34.12 o
   9  22   3          0.00         -2.63        39.03 o
  10  22   3          0.05        -37.35        37.35 o
  11  22   3          0.08          3.20        75.12 o
  12  22   3         17.11         58.58        60.07 o
 -11  23   3        180.68        277.96        52.51 o
 -10  23   3          0.40        -12.79        50.34 o
  -8  23   3          5.29          8.01        41.18 o
  -7  23   3         16.72        -42.17        61.09 o
  -6  23   3          2.60        -18.09        48.38 o
  -5  23   3          0.85        -28.80        39.63 o
  -4  23   3          7.50        -22.24        35.75 o
  -3  23   3         70.19         24.49        43.44 o
  -2  23   3         45.31         49.41        45.69 o
  -1  23   3          1.04         34.92        39.04 o
   0  23   3          0.99         33.32        39.60 o
   1  23   3         65.68         59.14        58.96 o
   2  23   3          2.70        -11.80        33.21 o
   3  23   3          7.49        -21.59        37.58 o
   4  23   3         29.62         74.77        36.27 o
   5  23   3         24.83         67.90        45.47 o
   6  23   3          3.39         32.91        41.92 o
   7  23   3          5.55         -8.43        39.47 o
   8  23   3         17.44        -26.33        35.17 o
   9  23   3         27.41         14.38        73.52 o
  10  23   3         44.75         61.53        56.74 o
  11  23   3          0.74        -35.96        54.34 o
 -10  24   3          3.30        -39.00        46.73 o
  -9  24   3          4.23          0.00        42.62 o
  -8  24   3         82.96        114.57        58.69 o
  -6  24   3         33.74         43.90        44.54 o
  -5  24   3          2.42         48.52        39.62 o
  -4  24   3         33.01         34.53        37.59 o
  -3  24   3          1.40         42.18        41.08 o
  -2  24   3          4.70         36.10        37.08 o
  -1  24   3         26.57         46.87        33.40 o
   0  24   3         24.26        -15.19        38.38 o
   1  24   3         11.74         22.46        37.40 o
   2  24   3          0.02        -11.32        29.61 o
   3  24   3         90.66        114.14        39.15 o
   4  24   3          0.55        -10.68        31.99 o
   5  24   3         16.02         36.37        37.70 o
   6  24   3         47.28        115.87        53.54 o
   7  24   3         11.12         23.97        51.94 o
   8  24   3         13.43         34.36        45.45 o
   9  24   3         30.64         30.32        41.44 o
  -7  25   3         19.00         30.85        60.74 o
  -6  25   3         29.98         29.97        45.20 o
  -5  25   3          1.12         -4.42        47.57 o
  -4  25   3         20.96         19.98        72.72 o
  -3  25   3         23.43          3.20        69.52 o
  -2  25   3         35.21         52.74        57.54 o
  -1  25   3         14.44         31.96        55.94 o
   0  25   3          2.94        -22.37        47.15 o
   1  25   3         52.48         42.35        48.75 o
   2  25   3         42.28         17.58        51.94 o
   3  25   3          4.90         15.98        48.75 o
   4  25   3         75.48         43.15        51.94 o
   5  25   3         10.54          8.65        34.32 o
   6  25   3          0.05          5.33        31.46 o
  -3  26   3          1.03        -41.99        63.57 o
  -2  26   3          8.56         -9.48        44.60 o
  -1  26   3         20.17        -13.03        48.61 o
   0  26   3         36.71         15.37        38.75 o
   1  26   3          2.83        -22.32        34.75 o
   2  26   3         35.15         55.75        64.72 o
 -22   0   4         18.81         30.37        59.13 o
 -21   0   4         55.63        121.46        80.71 o
 -20   0   4        112.85        143.59        46.61 o
 -19   0   4          7.97         -6.35        35.48 o
 -18   0   4          0.16        -18.38        67.92 o
 -17   0   4         49.54         51.38        34.91 o
 -16   0   4        152.32        107.74        49.72 o
 -15   0   4          0.00         19.75        31.44 o
 -14   0   4         80.79        106.02        27.44 o
 -13   0   4        318.57        326.36        31.09 o
 -12   0   4        288.20        294.47        29.57 o
 -11   0   4       2620.14       2736.29       138.76 o
 -10   0   4       1046.74       1016.54        43.15 o
  -9   0   4        266.57        300.84        22.44 o
  -8   0   4          0.21        -12.69        12.69 o
  -7   0   4          6.83         19.71        17.09 o
  -6   0   4        535.03        629.30        37.60 o
  -5   0   4         26.27         24.70        14.07 o
  -4   0   4         81.89         97.36        13.76 o
  -3   0   4        311.58        377.36        17.99 o
  -2   0   4         76.34         84.44        27.46 o
  -1   0   4        124.63        146.66        32.76 o
   0   0   4      16461.38      15772.78       609.23 o
   1   0   4      21195.11      20989.37       683.39 o
   2   0   4       1303.03       1085.86        56.79 o
   3   0   4        226.63        311.10        60.52 o
   4   0   4       3752.45       3943.72       258.52 o
   5   0   4       1565.78       1462.00       120.89 o
   6   0   4        381.75        439.41        23.01 o
   7   0   4        629.73        630.68        25.69 o
   8   0   4         42.88         23.01        15.25 o
   9   0   4         18.68         16.95        18.80 o
  10   0   4         93.15         72.74        20.40 o
  11   0   4         24.81         20.73        19.68 o
  12   0   4          8.11         22.22        21.29 o
  13   0   4        880.99        904.67        48.25 o
  14   0   4        155.47        153.52        23.16 o
  15   0   4         23.65         36.22        20.16 o
  16   0   4         70.38         73.45        26.29 o
  17   0   4         92.17         79.50        41.55 o
  18   0   4         18.45        -28.61        42.35 o
  19   0   4        133.32        142.83        44.25 o
  20   0   4         88.49        139.04        44.40 o
  21   0   4        194.15        248.42        80.31 o
  22   0   4         76.78        101.08        47.08 o
 -23   1   4         10.23        -27.17        48.75 o
 -22   1   4        250.45        272.89        47.06 o
 -21   1   4        160.93        162.63        36.65 o
 -20   1   4         60.55         64.17        34.70 o
 -19   1   4         10.21         22.35        33.34 o
 -18   1   4         22.03         42.77        27.43 o
 -17   1   4         41.62         23.79        29.71 o
 -16   1   4          1.15         12.09        24.91 o
 -15   1   4          1.53        -19.74        21.20 o
 -14   1   4         75.28         47.81        19.77 o
 -13   1   4        101.14         77.22        16.45 o
 -12   1   4        382.19        363.38        21.45 o
 -11   1   4        196.55        219.25        19.20 o
 -10   1   4        147.54        127.61        12.92 o
  -9   1   4         27.15         26.49        13.19 o
  -8   1   4          6.26         -6.95        11.44 o
  -7   1   4        348.19        332.57        15.21 o
  -6   1   4       1166.52       1204.39        28.20 o
  -5   1   4        671.46        678.43        19.86 o
  -4   1   4        551.23        593.07        21.14 o
  -3   1   4         18.99         13.29         7.24 o
  -2   1   4        495.64        590.87        31.07 o
  -1   1   4        549.93        600.83        27.04 o
   0   1   4       1428.64       1330.62        44.54 o
   1   1   4       4627.77       4615.71       109.63 o
   2   1   4       4980.92       4917.93        99.19 o
   3   1   4       7107.60       7730.03       139.76 o
   4   1   4       2538.80       2741.48        78.86 o
   5   1   4        323.03        362.67        21.74 o
   6   1   4        103.46        109.89        11.11 o
   7   1   4        290.09        323.05        18.56 o
   8   1   4         31.22         32.81        10.77 o
   9   1   4         13.57         10.98        12.47 o
  10   1   4         22.92         21.86        10.66 o
  11   1   4        198.20        210.69        16.04 o
  12   1   4        299.09        318.75        19.01 o
  13   1   4         32.90         19.11        14.50 o
  14   1   4         73.66         69.83        15.09 o
  15   1   4         61.83         49.55        15.91 o
  16   1   4         21.65          7.16        21.05 o
  17   1   4          8.68          8.84        24.55 o
  18   1   4         18.80         10.96        29.51 o
  19   1   4         35.76         35.27        30.42 o
  20   1   4         17.29        -17.23        34.38 o
  21   1   4         76.92        108.30        30.01 o
  22   1   4         36.40          5.38        40.11 o
 -22   2   4         10.20         45.95        31.83 o
 -21   2   4          0.21         29.79        34.46 o
 -20   2   4          1.48        -14.71        40.21 o
 -19   2   4         11.02        -10.05        40.61 o
 -18   2   4         26.96         25.40        25.98 o
 -17   2   4          0.22        -10.38        21.49 o
 -16   2   4         80.58         54.75        26.64 o
 -15   2   4        194.54        189.31        18.24 o
 -14   2   4        141.53        164.26        17.36 o
 -13   2   4         41.84         37.06        16.83 o
 -12   2   4         18.55         33.64        15.23 o
 -11   2   4        121.93        144.39        14.89 o
 -10   2   4         27.76         15.98        15.14 o
  -9   2   4        409.52        412.82        18.50 o
  -8   2   4       1765.56       1865.74        37.19 o
  -7   2   4        877.90        937.46        23.77 o
  -6   2   4         15.04         17.69        10.69 o
  -5   2   4          2.34         -5.10         9.47 o
  -4   2   4         81.21         81.77         8.86 o
  -3   2   4         19.53         11.36         7.26 o
  -2   2   4        124.48        142.06         7.59 o
  -1   2   4         32.75         -8.44        19.53 o
   0   2   4         15.98        -20.85        20.85 o
   1   2   4        167.08        130.83        17.21 o
   2   2   4         81.31         84.29        12.46 o
   3   2   4       1209.24       1263.53        36.76 o
   4   2   4       2060.96       2201.07        62.33 o
   5   2   4        171.15        202.78        11.52 o
   6   2   4          8.20          1.64         9.04 o
   7   2   4         30.64         31.56        11.35 o
   8   2   4        133.52        136.65        12.90 o
   9   2   4         87.76         90.38        14.95 o
  10   2   4         52.40         41.89        13.38 o
  11   2   4         18.92         25.52        12.60 o
  12   2   4         94.27        104.80        14.64 o
  13   2   4         56.14         58.60        14.80 o
  14   2   4        151.59        124.31        14.50 o
  15   2   4          2.02         -6.40        18.37 o
  16   2   4          0.73          1.30        20.99 o
  17   2   4          1.02        -26.61        26.61 o
  18   2   4         32.88         24.25        28.73 o
  19   2   4        138.95        129.21        26.04 o
  20   2   4          4.95          7.72        25.45 o
  21   2   4          0.09        -30.63        30.63 o
  22   2   4          1.25        -20.14        34.96 o
 -23   3   4         10.18         53.17        39.55 o
 -22   3   4         48.34         74.73        36.87 o
 -21   3   4        148.53        146.76        38.43 o
 -20   3   4         30.06         41.35        28.89 o
 -19   3   4          0.00         17.26        26.91 o
 -18   3   4         21.23         56.86        39.30 o
 -17   3   4         19.18         -1.73        19.11 o
 -16   3   4          0.53         -2.12        25.71 o
 -15   3   4        495.48        563.16        40.32 o
 -14   3   4        754.63        702.57        39.87 o
 -13   3   4         36.15         24.97        13.39 o
 -12   3   4         77.87         74.03        13.92 o
 -11   3   4       1439.94       1547.18        39.56 o
 -10   3   4        345.99        356.95        18.94 o
  -9   3   4        165.74        175.31        14.23 o
  -8   3   4        156.16        150.23        12.95 o
  -7   3   4        433.85        440.29        17.24 o
  -6   3   4         87.62         80.04        11.13 o
  -5   3   4        833.24        849.70        21.39 o
  -4   3   4         98.11         91.95         9.44 o
  -3   3   4        478.61        479.17        14.87 o
  -2   3   4        218.89        224.13        11.66 o
  -1   3   4         35.73         36.22         5.71 o
   0   3   4        291.90        407.35        34.66 o
   1   3   4        781.74        894.97        52.79 o
   2   3   4        882.14        865.78        20.64 o
   3   3   4        423.12        451.06        18.06 o
   4   3   4        118.03        130.86         9.46 o
   5   3   4          1.15         -4.77         8.26 o
   6   3   4        170.17        162.70        10.63 o
   7   3   4          4.97         14.08        11.09 o
   8   3   4          1.62          4.93         9.45 o
   9   3   4        132.29        129.91        12.57 o
  10   3   4        184.27        195.92        14.31 o
  11   3   4        208.15        227.49        14.30 o
  12   3   4         77.81         71.66        13.26 o
  13   3   4        221.76        220.98        15.20 o
  14   3   4         32.16         36.68        12.80 o
  15   3   4         11.23         -6.42        12.83 o
  16   3   4        186.05        175.67        22.92 o
  17   3   4          0.00         24.00        22.78 o
  18   3   4        175.77        158.99        24.85 o
  19   3   4         59.17         24.31        26.67 o
  20   3   4        110.85        109.14        29.54 o
  21   3   4          2.12        -30.43        43.21 o
  22   3   4          8.72        -30.73        44.12 o
 -23   4   4        318.66        369.19        91.10 o
 -22   4   4         98.82        138.19        38.89 o
 -21   4   4        341.79        351.43        41.56 o
 -20   4   4         46.97         30.31        28.47 o
 -19   4   4         13.12          4.27        27.58 o
 -18   4   4        123.18        135.23        39.79 o
 -17   4   4        243.90        175.19        27.54 o
 -16   4   4         67.44         58.77        23.52 o
 -15   4   4        514.40        528.65        33.77 o
 -14   4   4          3.08         -4.17        19.03 o
 -13   4   4        244.31        261.77        20.94 o
 -12   4   4          9.95         19.99        14.00 o
 -11   4   4       1158.57       1244.39        31.99 o
 -10   4   4        437.38        444.39        18.71 o
  -9   4   4          5.74         10.95        10.70 o
  -8   4   4          1.59          2.67        10.73 o
  -7   4   4         92.23         79.29        13.90 o
  -6   4   4        532.99        535.39        18.44 o
  -5   4   4       1286.84       1353.67        28.64 o
  -4   4   4        158.39        161.65        10.98 o
  -3   4   4        224.45        220.04        11.48 o
  -2   4   4        689.76        733.52        25.10 o
  -1   4   4         15.06         14.00         7.38 o
   0   4   4        205.76        201.07        13.34 o
   1   4   4        583.32        679.78        23.86 o
   2   4   4        158.78        188.59         9.36 o
   3   4   4        231.93        254.86        12.35 o
   4   4   4         90.75        108.61         9.39 o
   5   4   4        590.77        577.24        16.16 o
   6   4   4        493.73        493.80        15.20 o
   7   4   4          8.32         -3.14         9.51 o
   8   4   4         29.42         25.92         9.43 o
   9   4   4        709.70        718.26        20.42 o
  10   4   4          1.46          8.98        11.12 o
  11   4   4        203.94        199.94        13.08 o
  12   4   4        301.09        301.51        14.46 o
  13   4   4        104.98         86.06        11.69 o
  14   4   4        286.20        259.87        15.77 o
  15   4   4         19.60         30.05        10.91 o
  16   4   4        252.85        241.37        22.66 o
  17   4   4          0.89        -19.68        20.23 o
  18   4   4        273.94        306.37        31.93 o
  19   4   4         38.32         57.13        22.85 o
  20   4   4          6.87         18.57        27.43 o
  21   4   4         18.66         -6.39        32.99 o
  22   4   4        224.98        239.50        47.21 o
 -23   5   4        285.54        310.10        73.95 o
 -22   5   4         29.57         41.90        43.28 o
 -21   5   4        309.52        339.48        43.13 o
 -20   5   4         93.14         73.60        36.68 o
 -19   5   4         39.29         48.23        32.09 o
 -18   5   4         64.17         62.50        38.17 o
 -17   5   4          9.15         -9.36        26.33 o
 -16   5   4          5.19          8.54        22.70 o
 -15   5   4         18.61         29.18        15.46 o
 -14   5   4        689.08        667.56        25.56 o
 -13   5   4        836.39        897.42        29.73 o
 -12   5   4       2280.28       2161.57        72.23 o
 -11   5   4        403.29        410.36        19.90 o
 -10   5   4         84.42         68.15        13.99 o
  -9   5   4        267.38        259.46        16.33 o
  -8   5   4          1.48         -6.54        10.96 o
  -7   5   4        138.48        127.44        14.01 o
  -6   5   4        309.14        339.19        19.18 o
  -5   5   4        409.61        440.60        17.29 o
  -4   5   4         60.68         64.58        10.66 o
  -3   5   4        102.80         82.78        11.70 o
  -2   5   4        137.45        155.20        11.56 o
  -1   5   4         23.84         28.85         8.60 o
   0   5   4        112.67        125.06         9.87 o
   1   5   4          4.24          1.29         7.68 o
   2   5   4        179.40        194.24        10.63 o
   3   5   4        446.25        466.42        16.53 o
   4   5   4        464.96        467.40        15.35 o
   5   5   4        158.93        163.20        10.66 o
   6   5   4          0.86          4.26         8.66 o
   7   5   4          0.18         -5.02         9.02 o
   8   5   4        412.49        389.21        15.34 o
   9   5   4         28.07         15.54         7.50 o
  10   5   4         66.93         64.06         7.11 o
  11   5   4         46.01         55.82        14.61 o
  12   5   4         72.94         39.45        16.62 o
  13   5   4         24.14         49.42        17.83 o
  14   5   4          0.33         26.85        22.19 o
  15   5   4        133.29        142.80        17.84 o
  16   5   4        501.53        485.16        29.95 o
  17   5   4       1054.63       1076.14        50.42 o
  18   5   4        300.05        278.88        31.53 o
  19   5   4         75.73         36.81        22.79 o
  20   5   4         33.32         32.81        46.64 o
  21   5   4         11.49          0.27        36.43 o
 -22   6   4          0.69          5.59        53.54 o
 -21   6   4          4.46         18.74        37.88 o
 -20   6   4         16.65         -7.24        34.36 o
 -19   6   4         78.59        104.76        31.57 o
 -18   6   4          0.23        -17.53        27.52 o
 -17   6   4          6.62         31.96        23.98 o
 -16   6   4         51.61         62.24        30.12 o
 -15   6   4         95.54         65.38        24.45 o
 -14   6   4       1662.90       1701.27        50.29 o
 -13   6   4        565.07        548.69        23.66 o
 -12   6   4        491.39        508.48        26.64 o
 -11   6   4        595.48        571.83        22.31 o
 -10   6   4        172.19        187.28        15.59 o
  -9   6   4         59.08         52.54        11.34 o
  -8   6   4         56.90         56.23        12.11 o
  -7   6   4        147.49        148.15        12.05 o
  -6   6   4        181.14        187.13        14.41 o
  -5   6   4         55.55         56.20        12.08 o
  -4   6   4          8.23          4.63        11.25 o
  -3   6   4         24.62         25.37        12.40 o
  -2   6   4         30.36         36.97         8.92 o
  -1   6   4        250.68        261.55        11.71 o
   0   6   4         66.22         61.46         8.45 o
   1   6   4          5.06          7.72         9.50 o
   2   6   4         76.91         76.09         9.39 o
   3   6   4        115.37        123.66        11.50 o
   4   6   4         31.76         22.65        11.46 o
   5   6   4        309.12        308.72        14.59 o
   6   6   4          6.27          1.01         8.14 o
   7   6   4        329.36        333.84        13.82 o
   8   6   4        111.23        101.07         8.86 o
   9   6   4         51.76         37.60        12.47 o
  10   6   4          3.09          3.63        13.29 o
  11   6   4        133.36        111.60        17.55 o
  12   6   4          2.96         -1.11        14.60 o
  13   6   4         18.39         35.49        15.53 o
  14   6   4         25.59          5.10        19.20 o
  15   6   4        289.99        290.58        26.30 o
  16   6   4          5.46          4.99        17.74 o
  17   6   4          6.02         12.09        26.52 o
  18   6   4         12.29         43.39        28.93 o
  19   6   4         64.62         57.19        25.95 o
  20   6   4         17.02         53.69        38.82 o
  21   6   4          4.03         32.46        36.03 o
 -22   7   4        232.03        271.70        84.71 o
 -21   7   4         18.11          3.67        30.67 o
 -20   7   4          3.45         -2.61        29.43 o
 -19   7   4        114.87        151.41        32.52 o
 -18   7   4         73.35         52.23        30.69 o
 -17   7   4         78.75         73.73        33.79 o
 -16   7   4        281.29        315.11        28.47 o
 -15   7   4         30.32         13.05        19.39 o
 -14   7   4        107.73        124.84        21.91 o
 -13   7   4         54.08         53.25        20.72 o
 -12   7   4          0.17         -0.26        14.19 o
 -11   7   4        907.44        923.50        28.61 o
 -10   7   4         33.69         23.21        12.36 o
  -9   7   4        198.97        211.56        14.86 o
  -8   7   4         20.40         31.64        14.26 o
  -7   7   4        112.84        117.57        14.42 o
  -6   7   4         72.56         86.39        13.50 o
  -5   7   4        396.22        449.10        18.55 o
  -4   7   4        631.24        679.69        23.79 o
  -3   7   4       3682.19       3964.79       102.32 o
  -2   7   4        144.86        154.60        11.94 o
  -1   7   4        172.46        173.95        11.14 o
   0   7   4         14.06         24.05         9.34 o
   1   7   4         43.70         34.75        10.15 o
   2   7   4         11.70         15.01        10.33 o
   3   7   4          3.23         -1.99         9.91 o
   4   7   4        589.84        567.59        20.18 o
   5   7   4        479.46        502.11        15.53 o
   6   7   4        234.33        226.08        12.47 o
   7   7   4        675.14        689.37        19.53 o
   8   7   4       1256.38       1269.91        31.20 o
   9   7   4        121.31        111.21        13.46 o
  10   7   4         40.33         51.21        14.14 o
  11   7   4         27.36         25.15        12.92 o
  12   7   4          0.72          9.26        15.69 o
  13   7   4         44.35         44.75        15.07 o
  14   7   4          3.07         13.65        16.44 o
  15   7   4        448.11        407.74        30.40 o
  16   7   4        200.72        190.14        28.49 o
  17   7   4         56.64         75.51        30.14 o
  18   7   4         43.42         45.93        26.92 o
  19   7   4         15.89         33.94        44.10 o
  20   7   4         35.91         40.46        41.61 o
  21   7   4          0.60         -4.89        39.46 o
 -22   8   4        116.87         87.68        42.87 o
 -21   8   4          4.16        -23.78        33.33 o
 -20   8   4         67.73         87.69        36.69 o
 -19   8   4          1.81         -9.73        27.27 o
 -18   8   4         33.82         26.02        26.01 o
 -17   8   4         23.06         10.40        31.47 o
 -16   8   4        142.97        156.63        31.03 o
 -15   8   4         26.93         24.27        22.97 o
 -14   8   4        121.97         93.91        22.49 o
 -13   8   4        271.43        287.48        19.96 o
 -12   8   4         49.84         34.29        14.67 o
 -11   8   4        197.53        189.97        16.28 o
 -10   8   4        787.51        817.22        25.44 o
  -9   8   4          5.76         13.82        11.47 o
  -8   8   4         88.46        102.68        12.69 o
  -7   8   4         82.72         92.13        14.87 o
  -6   8   4         29.97         46.22        12.16 o
  -5   8   4        636.45        693.75        29.04 o
  -4   8   4        169.90        190.67        14.19 o
  -3   8   4        328.54        349.60        17.52 o
  -2   8   4        388.63        405.85        16.42 o
  -1   8   4        879.98        885.10        28.12 o
   0   8   4        354.61        326.94        13.15 o
   1   8   4        807.24        786.87        21.66 o
   2   8   4          1.32          9.51        10.00 o
   3   8   4        229.84        206.40        12.92 o
   4   8   4         11.86          7.90         9.77 o
   5   8   4        113.99        100.93         9.73 o
   6   8   4       1407.61       1426.82        30.71 o
   7   8   4        188.93        208.17        15.89 o
   8   8   4        406.17        408.21        18.05 o
   9   8   4       1046.75       1078.78        48.24 o
  10   8   4        280.20        276.00        21.82 o
  11   8   4        147.69        110.19        16.65 o
  12   8   4         41.91         41.66        16.63 o
  13   8   4        112.27         93.55        15.60 o
  14   8   4        260.58        244.19        26.02 o
  15   8   4         47.11         43.61        26.07 o
  16   8   4          5.39         10.39        20.00 o
  17   8   4        464.20        488.07        40.82 o
  18   8   4         13.79         -3.04        29.85 o
  19   8   4          3.60        -31.78        53.22 o
  20   8   4          0.74        -31.18        31.18 o
  21   8   4          9.86          8.91        43.95 o
 -21   9   4         51.78         36.21        41.55 o
 -20   9   4         51.70         21.41        33.73 o
 -19   9   4         25.78         38.62        28.97 o
 -18   9   4          5.80         -8.75        29.65 o
 -17   9   4         52.44          3.10        26.38 o
 -16   9   4         29.27         30.88        23.61 o
 -15   9   4          0.73         12.43        28.37 o
 -14   9   4         46.23         59.00        24.25 o
 -13   9   4          4.97         37.22        23.59 o
 -12   9   4          7.29         11.07        14.05 o
 -11   9   4        391.88        406.65        21.74 o
 -10   9   4          1.47        -10.43        11.92 o
  -9   9   4        829.80        926.60        32.26 o
  -8   9   4         95.01         84.28        13.70 o
  -7   9   4         16.09         28.57        12.99 o
  -6   9   4         16.63          7.14        11.61 o
  -5   9   4         29.63         47.02        12.56 o
  -4   9   4          1.72          6.92        11.56 o
  -3   9   4          0.00          3.78         9.68 o
  -2   9   4        253.01        271.05        19.50 o
  -1   9   4        933.83        957.46        38.49 o
   0   9   4        278.92        276.74        12.69 o
   1   9   4        618.21        604.12        18.13 o
   2   9   4         81.15         88.88         9.74 o
   3   9   4        530.57        522.89        18.69 o
   4   9   4        201.61        181.23        12.66 o
   5   9   4       1931.24       1904.91        40.53 o
   6   9   4       1210.10       1232.38        37.72 o
   7   9   4        141.08        128.35        13.41 o
   8   9   4          5.34          1.90        12.27 o
   9   9   4          0.69          5.53        12.94 o
  10   9   4         34.86         20.30        14.21 o
  11   9   4          0.26          2.73        15.32 o
  12   9   4         37.93         50.88        15.26 o
  13   9   4        104.94         72.81        17.50 o
  14   9   4          9.50         32.11        19.65 o
  15   9   4        157.54        162.94        31.22 o
  16   9   4        348.43        332.86        36.10 o
  17   9   4          1.14         31.49        30.27 o
  18   9   4          0.03        -30.86        37.40 o
  19   9   4        100.42        114.29        43.46 o
  20   9   4         26.05         62.53        43.53 o
 -21  10   4         39.27         -2.40        47.95 o
 -20  10   4          1.37         -8.94        34.03 o
 -19  10   4        353.81        432.16        56.66 o
 -18  10   4         12.34         33.50        28.79 o
 -17  10   4         32.01          7.39        32.52 o
 -16  10   4         41.11          6.09        36.51 o
 -15  10   4        385.44        379.61        31.58 o
 -14  10   4         18.32         36.82        22.58 o
 -13  10   4        412.90        443.11        32.35 o
 -12  10   4         34.51         51.68        13.84 o
 -11  10   4          4.79         18.54        13.84 o
 -10  10   4       1313.41       1445.67        49.47 o
  -9  10   4        156.81        143.24        15.59 o
  -8  10   4         83.49        109.62        16.08 o
  -7  10   4        195.64        203.72        15.07 o
  -6  10   4         64.85         57.59        12.51 o
  -5  10   4         47.50         49.87        11.81 o
  -4  10   4         10.70          6.06         8.49 o
  -3  10   4        370.17        415.19        13.12 o
  -2  10   4        872.86        906.28        38.18 o
  -1  10   4        128.16        137.97        13.49 o
   0  10   4         31.75         43.56        11.95 o
   1  10   4         47.53         35.08         9.29 o
   2  10   4         43.61         35.55         9.64 o
   3  10   4       1215.44       1163.56        29.30 o
   4  10   4        316.66        310.59        16.16 o
   5  10   4        530.91        517.53        19.82 o
   6  10   4          4.17          5.27        11.78 o
   7  10   4        126.89        143.20        14.27 o
   8  10   4          0.01         -9.09        12.90 o
   9  10   4         83.10         67.60        13.55 o
  10  10   4         89.02         92.68        16.35 o
  11  10   4         59.15         81.35        17.24 o
  12  10   4        118.90        116.91        19.35 o
  13  10   4         31.34         47.42        22.34 o
  14  10   4        125.40        108.21        20.85 o
  15  10   4          0.32         -6.05        24.91 o
  16  10   4         61.98        105.25        25.24 o
  17  10   4         57.19         58.65        27.41 o
  18  10   4        223.28        242.09        52.16 o
  19  10   4          2.06        -33.54        88.90 o
  20  10   4         46.22         66.35        43.00 o
 -21  11   4         29.71         20.01        41.14 o
 -20  11   4          4.23        -32.55        39.95 o
 -19  11   4         39.68          0.64        43.83 o
 -18  11   4         73.86         64.08        37.55 o
 -17  11   4         39.76         32.63        32.60 o
 -16  11   4          1.84         19.12        29.54 o
 -15  11   4          6.42          6.56        25.05 o
 -14  11   4          0.12         18.06        22.05 o
 -13  11   4         92.61         83.53        18.29 o
 -12  11   4         59.11         84.67        17.52 o
 -11  11   4         50.33         37.00        16.50 o
 -10  11   4        659.86        668.07        24.53 o
  -9  11   4       1386.44       1522.00        57.84 o
  -8  11   4       1107.42       1153.22        31.65 o
  -7  11   4        945.64        969.67        34.92 o
  -6  11   4         77.58         77.21        12.04 o
  -5  11   4          6.98         18.55         9.03 o
  -4  11   4         62.22         60.89        13.97 o
  -3  11   4         15.45          6.51        12.50 o
  -2  11   4        300.13        304.71        17.99 o
  -1  11   4         94.09         94.78        13.07 o
   0  11   4         12.80         29.13        14.11 o
   1  11   4          1.05         10.83        12.38 o
   2  11   4       1398.84       1336.55        56.41 o
   3  11   4        115.40        113.15        13.73 o
   4  11   4        120.63        122.60        14.83 o
   5  11   4        157.24        142.06        15.18 o
   6  11   4         11.89         24.49        12.86 o
   7  11   4        108.64        107.02        16.57 o
   8  11   4         48.17         38.36        14.16 o
   9  11   4        122.01        106.38        15.07 o
  10  11   4         12.60         33.52        14.48 o
  11  11   4         33.13         33.76        15.69 o
  12  11   4        582.39        604.50        28.91 o
  13  11   4        887.03        967.16        50.69 o
  14  11   4        800.37        876.17        73.24 o
  15  11   4        356.92        406.31        67.12 o
  16  11   4         25.24         40.96        21.24 o
  17  11   4         53.78        123.61        56.06 o
  18  11   4         36.91         38.62        37.32 o
  19  11   4        105.16        137.62        51.65 o
  20  11   4          1.22        -12.79        52.74 o
 -20  12   4         18.22         72.72        67.12 o
 -19  12   4          4.74         -6.43        35.06 o
 -18  12   4         88.05        149.54        39.27 o
 -17  12   4         20.43         -8.99        46.10 o
 -16  12   4         28.29         23.97        36.85 o
 -15  12   4         19.14         -7.41        27.36 o
 -14  12   4         82.90         58.42        34.04 o
 -13  12   4        238.10        255.87        20.45 o
 -12  12   4          2.19          3.18        13.66 o
 -11  12   4        777.19        926.44        28.87 o
 -10  12   4        210.26        243.14        18.03 o
  -9  12   4        271.30        309.58        19.21 o
  -8  12   4         12.86         24.31        18.07 o
  -7  12   4        272.69        284.56        18.63 o
  -6  12   4         40.62         64.14        12.39 o
  -5  12   4          0.39         -9.21        13.60 o
  -4  12   4        129.13        115.16        13.20 o
  -3  12   4        127.16        128.91        14.45 o
  -2  12   4          9.70         -3.37        12.05 o
  -1  12   4        120.21         90.55        13.66 o
   0  12   4          0.00          0.64        13.91 o
   1  12   4        364.64        336.28        21.36 o
   2  12   4         42.93         72.69        14.12 o
   3  12   4        260.11        248.02        15.95 o
   4  12   4        216.77        196.57        18.70 o
   5  12   4         69.07         79.76        18.08 o
   6  12   4        103.18         73.46        14.20 o
   7  12   4        238.39        237.85        16.52 o
   8  12   4        122.53        114.22        16.08 o
   9  12   4         45.83         23.51        15.08 o
  10  12   4        213.26        220.68        21.44 o
  11  12   4          5.30         26.24        18.29 o
  12  12   4        185.81        152.80        28.01 o
  13  12   4          0.02        -10.81        30.31 o
  14  12   4         50.82         32.68        32.47 o
  15  12   4         56.23         94.09        33.54 o
  16  12   4         24.48         17.57        40.71 o
  17  12   4         50.54         14.72        45.42 o
  18  12   4         50.74         44.32        35.88 o
  19  12   4          7.30         31.76        47.54 o
 -20  13   4         14.11        -37.12        59.21 o
 -19  13   4         37.94         49.67        34.83 o
 -18  13   4         71.16         69.32        35.36 o
 -17  13   4          5.81         19.70        33.28 o
 -16  13   4          5.40         39.13        32.15 o
 -15  13   4          1.94         12.38        32.99 o
 -14  13   4          0.05         -8.63        35.58 o
 -13  13   4         35.88         75.42        38.39 o
 -12  13   4        210.47        205.28        19.99 o
 -11  13   4         55.88         54.83        14.37 o
 -10  13   4          9.44         53.96        19.29 o
  -9  13   4        177.25        189.71        16.22 o
  -8  13   4          1.32         -3.33        12.57 o
  -7  13   4        457.18        453.37        19.59 o
  -6  13   4         55.02         42.24        15.38 o
  -5  13   4          3.66        -13.19        13.19 o
  -4  13   4        199.86        185.89        23.13 o
  -3  13   4         64.92         40.93        17.98 o
  -2  13   4         63.71         59.00        18.87 o
  -1  13   4        385.77        364.39        24.33 o
   0  13   4          4.23        -15.27        16.85 o
   1  13   4         18.05          4.25        14.27 o
   2  13   4        170.72        164.04        15.12 o
   3  13   4          2.05         -8.10        14.68 o
   4  13   4         73.23         68.26        11.54 o
   5  13   4        681.97        664.04        25.80 o
   6  13   4        462.67        467.13        21.57 o
   7  13   4         29.21         29.16        13.60 o
   8  13   4          0.12          7.00        15.32 o
   9  13   4          0.01         -1.46        15.74 o
  10  13   4         36.72         34.34        17.22 o
  11  13   4        196.44        183.84        31.17 o
  12  13   4         26.64        -13.60        31.01 o
  13  13   4         62.35         44.26        31.90 o
  14  13   4         73.49         50.21        29.28 o
  15  13   4         50.56         77.90        38.97 o
  16  13   4         11.27          6.88        51.12 o
  17  13   4          2.12         -9.92        55.54 o
  18  13   4          0.90         19.79        37.55 o
 -19  14   4         23.20         -4.79        76.71 o
 -18  14   4         12.06         -3.67        36.90 o
 -17  14   4          3.64          9.52        33.64 o
 -16  14   4         20.84         37.40        33.72 o
 -15  14   4         46.57         32.73        32.49 o
 -14  14   4        176.46        179.84        39.08 o
 -13  14   4         35.71         45.99        40.41 o
 -12  14   4          2.19         12.90        20.01 o
 -11  14   4          0.64         20.28        18.55 o
 -10  14   4        220.83        239.84        25.24 o
  -9  14   4        151.79        193.38        25.96 o
  -8  14   4         18.63         20.18        10.91 o
  -7  14   4        225.33        225.94        19.83 o
  -6  14   4          0.27         -4.41        19.09 o
  -5  14   4         22.52          2.66        20.06 o
  -4  14   4        186.32        150.77        24.00 o
  -3  14   4         14.37          9.58        17.47 o
  -2  14   4        100.02        105.30        19.17 o
  -1  14   4         27.22         17.42        18.63 o
   0  14   4          0.06          8.08        15.12 o
   1  14   4        108.88        112.63        15.47 o
   2  14   4        159.85        157.96        16.08 o
   3  14   4         17.41          6.41        11.33 o
   4  14   4         17.65          7.19        12.26 o
   5  14   4        258.22        248.52        20.78 o
   6  14   4         23.96         31.91        12.52 o
   7  14   4         44.41         38.10        13.07 o
   8  14   4        111.51        126.04        18.71 o
   9  14   4          4.43         16.76        21.10 o
  10  14   4          0.06          4.27        24.78 o
  11  14   4          1.15          8.91        29.37 o
  12  14   4          9.01        -22.52        30.80 o
  13  14   4         58.31         40.64        37.24 o
  14  14   4        153.82        123.97        37.31 o
  15  14   4        143.77        117.06        37.85 o
  16  14   4          6.82         -4.39        44.90 o
  17  14   4          1.81         23.75        43.76 o
  18  14   4         21.36         22.53        40.50 o
 -18  15   4         47.27         47.95        71.92 o
 -17  15   4         13.79        -15.89        41.17 o
 -16  15   4          0.31         18.69        35.66 o
 -15  15   4          0.00         22.92        36.32 o
 -14  15   4         29.69         18.95        33.79 o
 -13  15   4          4.41         27.82        34.47 o
 -12  15   4         19.86          9.61        31.40 o
 -11  15   4        123.28        156.00        40.02 o
 -10  15   4          6.16          5.96        31.03 o
  -9  15   4        258.80        253.64        38.18 o
  -8  15   4         41.15         49.09        53.14 o
  -7  15   4        128.40        207.26        49.22 o
  -6  15   4        216.02        213.03        24.90 o
  -5  15   4         11.91          4.07        17.82 o
  -4  15   4         17.16         15.04        18.28 o
  -3  15   4        438.85        447.18        30.79 o
  -2  15   4         65.78         81.70        19.28 o
  -1  15   4        175.54        187.57        21.81 o
   0  15   4         36.62         24.43        18.85 o
   1  15   4        799.44        811.15        34.56 o
   2  15   4         15.19          6.81        17.31 o
   3  15   4          2.31         -0.95        13.72 o
   4  15   4        276.83        257.90        17.93 o
   5  15   4          1.56        -11.98        16.18 o
   6  15   4         48.20         52.14        18.16 o
   7  15   4         93.40         93.68        29.75 o
   8  15   4         51.85         40.03        30.56 o
   9  15   4          4.64        -13.27        23.07 o
  10  15   4          0.01          7.13        23.39 o
  11  15   4          0.62         -7.91        33.52 o
  12  15   4          7.87         -2.15        34.90 o
  13  15   4         34.05         50.60        37.32 o
  14  15   4        111.71        130.26        46.71 o
  15  15   4         27.62         80.48        36.77 o
  16  15   4         41.11        -16.46        45.82 o
  17  15   4         26.43         13.69        45.78 o
 -18  16   4          6.16          9.01        35.22 o
 -17  16   4          0.78         52.74        50.34 o
 -16  16   4          1.57        -14.26        30.86 o
 -15  16   4          1.33         -8.32        38.06 o
 -14  16   4         63.05         42.94        38.51 o
 -13  16   4         23.27          9.27        33.69 o
 -12  16   4         35.78         34.60        29.14 o
 -11  16   4          0.35         15.03        29.56 o
 -10  16   4        223.68        253.51        37.56 o
  -9  16   4         59.96         40.45        35.02 o
  -8  16   4        145.24        116.51        35.51 o
  -7  16   4        394.13        389.96        42.94 o
  -6  16   4          0.58         19.74        25.60 o
  -5  16   4         31.17         87.66        37.05 o
  -4  16   4        103.77        107.59        22.76 o
  -3  16   4        532.22        528.69        34.34 o
  -2  16   4        122.02        119.06        19.45 o
  -1  16   4         12.50          1.11        18.76 o
   0  16   4         32.48         22.14        18.04 o
   1  16   4        124.14        108.80        19.51 o
   2  16   4        103.98         94.96        16.51 o
   3  16   4         24.83         23.74        14.28 o
   4  16   4        167.47        177.20        20.72 o
   5  16   4        667.74        733.16        32.60 o
   6  16   4        124.03        105.12        21.24 o
   7  16   4         94.79         85.43        27.74 o
   8  16   4          9.33         14.33        23.14 o
   9  16   4         94.82         76.94        22.23 o
  10  16   4          2.78         11.29        25.07 o
  11  16   4        232.15        254.18        41.20 o
  12  16   4          0.56         17.95        34.48 o
  13  16   4         37.51         71.68        36.27 o
  14  16   4          3.69         -9.10        34.38 o
  15  16   4         18.86         61.78        40.51 o
  16  16   4         97.53         60.72        50.87 o
 -17  17   4          9.84         61.98        37.83 o
 -16  17   4         30.57         56.59        37.93 o
 -15  17   4          7.52        -34.92        34.92 o
 -14  17   4         19.57        -23.63        32.55 o
 -13  17   4        122.31        130.60        36.60 o
 -12  17   4          1.41        -49.34        51.46 o
 -11  17   4          0.53         11.82        37.19 o
 -10  17   4         62.24         97.00        37.47 o
  -9  17   4        101.35         96.54        36.89 o
  -8  17   4          6.02         31.38        46.45 o
  -7  17   4         64.66         59.56        45.15 o
  -6  17   4         56.49         59.58        31.87 o
  -5  17   4         35.14         51.30        26.00 o
  -4  17   4        112.15         69.60        29.66 o
  -3  17   4        211.36        186.16        33.90 o
  -2  17   4        113.11        161.76        46.29 o
  -1  17   4       1336.76       1401.09        49.94 o
   0  17   4       1341.08       1467.65        51.27 o
   1  17   4          5.90         43.17        25.26 o
   2  17   4        219.47        249.85        39.15 o
   3  17   4          0.37         27.75        18.98 o
   4  17   4        367.99        351.13        29.00 o
   5  17   4       1481.23       1476.64        57.71 o
   6  17   4        292.75        308.08        27.90 o
   7  17   4         47.45         40.58        24.10 o
   8  17   4         38.08         10.52        24.10 o
   9  17   4         72.34         56.77        30.70 o
  10  17   4        143.43        145.65        30.65 o
  11  17   4          1.81         26.40        32.34 o
  12  17   4         15.57         12.11        36.51 o
  13  17   4         17.10         16.95        36.67 o
  14  17   4          8.07         17.50        56.54 o
  15  17   4          4.14          6.52        54.51 o
  16  17   4         56.24         77.51        61.53 o
 -16  18   4          6.80         -2.40        58.33 o
 -15  18   4         10.21         19.48        32.97 o
 -14  18   4         26.79          9.04        36.87 o
 -13  18   4         31.82         34.75        39.54 o
 -12  18   4        131.68        119.08        42.90 o
 -11  18   4         20.48         44.70        33.51 o
 -10  18   4          9.50         38.79        34.74 o
  -9  18   4          5.12         33.73        30.21 o
  -8  18   4        125.56        105.48        44.11 o
  -7  18   4          0.35         34.68        41.09 o
  -6  18   4         12.73         -6.80        38.00 o
  -5  18   4         56.71         84.65        46.59 o
  -4  18   4         28.98         46.89        32.98 o
  -3  18   4        100.53         87.02        27.69 o
  -2  18   4        138.45        150.52        28.08 o
  -1  18   4        232.50        219.83        29.39 o
   0  18   4        193.19        190.09        30.36 o
   1  18   4         84.90         77.39        25.89 o
   2  18   4          3.13         23.55        28.26 o
   3  18   4         11.32          5.40        22.80 o
   4  18   4         19.41         25.57        19.42 o
   5  18   4         99.09         78.75        21.16 o
   6  18   4          0.23         22.90        24.31 o
   7  18   4          0.27         29.17        27.92 o
   8  18   4         45.93         48.02        27.23 o
   9  18   4         40.30         29.01        27.81 o
  10  18   4         41.72         30.58        27.29 o
  11  18   4         15.48          2.31        36.13 o
  12  18   4          0.64          5.81        33.20 o
  13  18   4         51.10         47.45        60.73 o
  14  18   4         12.81         34.12        36.03 o
  15  18   4          2.23        -13.08        51.07 o
 -15  19   4         20.58         15.98        77.51 o
 -14  19   4        264.29        342.63        58.38 o
 -13  19   4         98.99         76.94        36.73 o
 -12  19   4         28.39         52.58        57.41 o
 -11  19   4         40.17          7.51        37.11 o
 -10  19   4         38.26         36.35        35.10 o
  -9  19   4          3.57          2.92        50.67 o
  -8  19   4          0.16          1.71        41.39 o
  -7  19   4         31.69         -2.49        50.17 o
  -6  19   4         50.43         22.59        49.00 o
  -5  19   4         62.98         37.47        48.56 o
  -4  19   4          0.00        -31.88        40.13 o
  -3  19   4         70.12         34.84        39.66 o
  -2  19   4          1.80         -9.43        21.17 o
  -1  19   4        103.71         77.35        35.75 o
   0  19   4          3.79        -15.05        36.00 o
   1  19   4        132.88        102.92        36.96 o
   2  19   4         58.92         40.78        40.50 o
   3  19   4        198.33        167.08        31.93 o
   4  19   4          1.10         18.17        25.48 o
   5  19   4         19.61         14.67        27.35 o
   6  19   4         45.56         85.37        28.62 o
   7  19   4         44.05         48.86        30.21 o
   8  19   4          0.38         26.37        28.67 o
   9  19   4         12.45         -9.13        26.59 o
  10  19   4          2.68        -20.33        32.24 o
  11  19   4          2.56         15.86        42.72 o
  12  19   4         32.14         86.89        51.64 o
  13  19   4         37.36        -66.89        66.89 o
 -14  20   4         50.01         57.91        36.95 o
 -13  20   4        427.37        401.95        91.10 o
 -12  20   4        217.85        241.12        50.38 o
 -11  20   4         15.77        -26.88        32.96 o
 -10  20   4         63.56         68.68        39.39 o
  -9  20   4        112.67        121.37        55.29 o
  -8  20   4         42.59         18.79        53.75 o
  -7  20   4        175.38        157.62        48.44 o
  -6  20   4          5.14          9.40        51.53 o
  -5  20   4         12.58         24.42        79.91 o
  -4  20   4         38.80         70.50        43.58 o
  -3  20   4         28.98          5.30        36.30 o
  -2  20   4          1.77          1.45        32.63 o
  -1  20   4         15.43         -6.74        32.15 o
   0  20   4        175.43        139.59        39.52 o
   1  20   4          9.02        -12.05        40.32 o
   2  20   4         71.47         29.92        37.54 o
   3  20   4         55.83         63.62        29.88 o
   4  20   4          4.40          0.72        29.20 o
   5  20   4          1.63        -26.09        29.10 o
   6  20   4          3.05          0.90        27.92 o
   7  20   4          2.82          1.92        30.34 o
   8  20   4         87.03         72.68        37.55 o
   9  20   4         44.32         61.55        36.74 o
  10  20   4          7.24        -17.39        32.52 o
  11  20   4         66.05        106.11        45.76 o
  12  20   4         32.94         26.37       103.88 o
 -12  21   4          9.43        -65.53        81.51 o
 -11  21   4          4.40         28.85        52.72 o
 -10  21   4          0.10        -19.41        38.08 o
  -9  21   4         15.83         20.34        42.02 o
  -8  21   4          9.35        -67.12        67.12 o
  -7  21   4        166.11        179.14        51.02 o
  -6  21   4          0.46        -20.50        53.69 o
  -5  21   4          1.46        -49.03        52.65 o
  -4  21   4          0.01         26.11        39.95 o
  -3  21   4         10.91        -20.81        37.11 o
  -2  21   4          3.90         18.50        34.51 o
  -1  21   4         14.21          7.83        34.08 o
   0  21   4         45.05         31.83        30.78 o
   1  21   4        125.81        161.81        33.64 o
   2  21   4          9.85         19.96        26.77 o
   3  21   4          5.54         34.87        26.90 o
   4  21   4          0.49          8.54        27.34 o
   5  21   4         45.55         21.77        27.80 o
   6  21   4          9.12        -11.67        30.10 o
   7  21   4         57.19         79.42        34.22 o
   8  21   4          9.75         -1.20        31.81 o
   9  21   4          5.73         18.53        35.29 o
  10  21   4          3.74        -65.53       117.47 o
  11  21   4         45.47         49.54        85.50 o
 -10  22   4          2.30         43.95        79.91 o
  -9  22   4         23.44         58.57        45.84 o
  -8  22   4          5.48        -14.14        41.01 o
  -7  22   4          1.04         15.36        45.92 o
  -6  22   4          0.21        -28.59        58.07 o
  -5  22   4         49.87         50.87        42.09 o
  -4  22   4         45.98         32.61        36.49 o
  -3  22   4         18.37         51.02        51.20 o
  -2  22   4          4.72         35.77        35.21 o
  -1  22   4          5.32          1.16        35.44 o
   0  22   4         25.21         59.47        40.92 o
   1  22   4          0.55        -16.96        45.44 o
   2  22   4          7.49          1.38        28.75 o
   3  22   4          0.81        -17.84        27.92 o
   4  22   4         39.60         58.35        44.90 o
   5  22   4          4.80         25.68        45.17 o
   6  22   4         36.45         19.25        40.05 o
   7  22   4          4.33        -15.96        37.10 o
   8  22   4         58.59         30.55        50.46 o
   9  22   4         75.47         43.95        61.53 o
  -7  23   4         52.30         47.44        47.39 o
  -6  23   4         16.50        -27.18        56.74 o
  -5  23   4         77.59         56.20        40.43 o
  -4  23   4          0.10         -2.44        36.53 o
  -3  23   4          4.58         21.91        40.36 o
  -2  23   4          8.99         -9.33        38.38 o
  -1  23   4         21.84        -34.83        34.83 o
   0  23   4          0.59          3.59        34.76 o
   1  23   4         88.37         67.09        38.18 o
   2  23   4          0.01        -11.13        44.11 o
   3  23   4          0.03        -25.62        43.65 o
   4  23   4         67.42         90.58        42.50 o
   5  23   4         12.64         14.74        44.98 o
   6  23   4          1.72         -3.17        36.07 o
   7  23   4          0.64        -28.77        87.90 o
  -4  24   4         36.58         21.14        47.00 o
  -3  24   4         22.83         23.80        47.34 o
  -2  24   4          0.93        -14.66        33.51 o
  -1  24   4         29.41          9.26        36.80 o
   0  24   4          8.96        -39.08        44.88 o
   1  24   4         11.43          4.46        44.49 o
   2  24   4         34.51          4.75        36.65 o
   3  24   4         33.68         54.69        40.07 o
   4  24   4          0.83         15.80        32.24 o
 -21   1   5          0.58          2.46        37.30 o
 -20   1   5          2.58          8.41        40.50 o
 -19   1   5        189.17        177.17        31.97 o
 -18   1   5         44.81         75.77        35.22 o
 -17   1   5         50.04         29.65        27.77 o
 -16   1   5          0.26        -27.54        28.21 o
 -15   1   5         14.11         47.44        19.43 o
 -14   1   5         65.76         64.74        17.94 o
 -13   1   5         63.78         87.51        20.13 o
 -12   1   5        131.39        120.92        19.09 o
 -11   1   5        292.79        303.41        21.51 o
 -10   1   5        417.81        471.48        21.58 o
  -9   1   5         12.01          3.29        13.39 o
  -8   1   5        138.46        151.09        13.78 o
  -7   1   5        725.78        718.63        27.77 o
  -6   1   5        453.23        504.21        19.51 o
  -5   1   5        475.76        487.40        16.79 o
  -4   1   5         56.32         50.41         6.75 o
  -3   1   5        105.70        118.18        22.22 o
  -2   1   5        112.74        104.52        20.75 o
  -1   1   5        319.00        315.28        22.33 o
   0   1   5         60.71         51.20        16.05 o
   1   1   5        405.95        396.41        19.08 o
   2   1   5         60.41         74.83        16.81 o
   3   1   5        801.78        841.60        37.65 o
   4   1   5        256.70        256.40        22.57 o
   5   1   5        423.70        429.33        14.36 o
   6   1   5         18.80         31.18         8.43 o
   7   1   5        115.68        128.19        12.37 o
   8   1   5         45.37         37.55        11.00 o
   9   1   5        854.18        892.92        28.47 o
  10   1   5        102.61         86.59        13.82 o
  11   1   5        152.38        138.43        18.24 o
  12   1   5         23.72         15.82        16.16 o
  13   1   5         21.67          3.97        16.58 o
  14   1   5         59.65         36.10        17.23 o
  15   1   5         55.10         52.43        23.35 o
  16   1   5         10.48         20.85        25.29 o
  17   1   5         30.10         37.16        26.73 o
  18   1   5          0.01         -8.68        23.51 o
  19   1   5         14.67         -0.12        31.96 o
  20   1   5          6.90        -20.70        21.91 o
 -22   2   5        207.41        149.43        72.72 o
 -21   2   5         43.06         18.41        39.73 o
 -20   2   5         41.85         34.23        37.01 o
 -19   2   5        152.23        150.88        35.84 o
 -18   2   5          0.15         -5.34        36.56 o
 -17   2   5         42.38         50.83        28.28 o
 -16   2   5          7.75         21.06        39.25 o
 -15   2   5         39.07         39.94        20.21 o
 -14   2   5        143.13        148.51        25.79 o
 -13   2   5        318.27        326.38        23.75 o
 -12   2   5        150.02        159.45        19.98 o
 -11   2   5          1.24        -15.09        15.09 o
 -10   2   5        958.07        968.01        32.98 o
  -9   2   5       1548.06       1572.73        58.36 o
  -8   2   5        227.63        228.59        17.33 o
  -7   2   5        222.18        216.83        14.08 o
  -6   2   5         49.69         63.26        10.66 o
  -5   2   5        715.43        773.03        26.65 o
  -4   2   5        750.03        796.49        20.08 o
  -3   2   5        237.25        233.81        24.08 o
  -2   2   5        829.85        835.30        33.61 o
  -1   2   5          0.21         -1.64        14.26 o
   0   2   5         38.72         30.64        17.26 o
   1   2   5          2.43        -10.82        19.70 o
   2   2   5        713.69        753.04        32.25 o
   3   2   5        281.78        248.72        21.22 o
   4   2   5        924.65        937.15        33.90 o
   5   2   5          4.82         10.75         6.95 o
   6   2   5          1.38         13.46         8.19 o
   7   2   5        237.85        243.83        12.20 o
   8   2   5        263.86        258.91        15.73 o
   9   2   5         21.68          8.37        11.88 o
  10   2   5          0.31          9.63        11.99 o
  11   2   5        719.58        739.18        30.18 o
  12   2   5        148.94        123.61        17.09 o
  13   2   5         40.04         32.36        11.82 o
  14   2   5         12.26          1.38        17.34 o
  15   2   5         12.58         21.70        19.78 o
  16   2   5          5.11         10.13        21.82 o
  17   2   5        136.47        186.28        26.31 o
  18   2   5          0.20          9.22        24.21 o
  19   2   5        191.22        229.56        40.17 o
  20   2   5          4.86        -20.62        24.22 o
 -21   3   5        142.38        158.99        43.47 o
 -20   3   5         48.50        103.08        75.91 o
 -19   3   5         78.26         78.72        31.86 o
 -18   3   5          0.06          6.76        29.19 o
 -17   3   5          8.76          3.94        50.39 o
 -16   3   5          4.54        -11.61        28.59 o
 -15   3   5        115.05        131.19        22.56 o
 -14   3   5        454.96        526.09        28.41 o
 -13   3   5        148.49        139.70        23.22 o
 -12   3   5        721.48        792.79        41.11 o
 -11   3   5         57.91         39.04        15.74 o
 -10   3   5       2421.08       2669.30       111.31 o
  -9   3   5          0.67          9.15        13.72 o
  -8   3   5        348.92        396.45        18.93 o
  -7   3   5        638.61        649.85        25.95 o
  -6   3   5          4.92         18.79        10.27 o
  -5   3   5         25.61         22.27         9.47 o
  -4   3   5          3.84          1.74         9.04 o
  -3   3   5         79.09        101.72         7.48 o
  -2   3   5         78.66        104.81        19.20 o
  -1   3   5          6.91         14.73        17.28 o
   0   3   5       1652.62       1575.45        59.57 o
   1   3   5        259.04        270.42        23.92 o
   2   3   5          6.69          7.17        16.19 o
   3   3   5          1.04          7.46        19.46 o
   4   3   5        165.95        180.45         8.88 o
   5   3   5        311.95        330.86        14.82 o
   6   3   5        124.31        129.99         9.74 o
   7   3   5         86.14         88.91        10.22 o
   8   3   5         18.56         20.43        11.96 o
   9   3   5         57.36         57.44        10.81 o
  10   3   5         18.03          6.53         9.83 o
  11   3   5        496.09        526.92        23.48 o
  12   3   5         57.11         56.46        16.54 o
  13   3   5         58.97         50.28        16.74 o
  14   3   5        227.01        219.02        22.08 o
  15   3   5         91.13         82.97        26.57 o
  16   3   5         83.42         83.84        25.43 o
  17   3   5         83.91         80.68        23.76 o
  18   3   5          3.19          0.04        24.38 o
  19   3   5          0.01          4.32        24.07 o
  20   3   5         44.21         75.39        25.60 o
 -21   4   5         24.07         17.19        33.72 o
 -20   4   5         55.76         77.86        35.07 o
 -19   4   5         58.33         97.59        36.91 o
 -18   4   5        263.36        227.51        35.23 o
 -17   4   5         13.69        -15.06        30.03 o
 -16   4   5         14.47         34.47        23.97 o
 -15   4   5         98.71        114.99        16.85 o
 -14   4   5        120.67        128.14        18.42 o
 -13   4   5          0.42          5.24        14.00 o
 -12   4   5          7.92          9.76        15.20 o
 -11   4   5        333.45        324.07        25.25 o
 -10   4   5         31.41         29.86        13.37 o
  -9   4   5         27.73         42.54        14.51 o
  -8   4   5        321.00        333.15        17.53 o
  -7   4   5         24.88         19.51        12.62 o
  -6   4   5         56.84         78.91        11.59 o
  -5   4   5          3.21         -1.88         8.77 o
  -4   4   5        183.42        191.08        11.55 o
  -3   4   5         63.37         73.54         7.75 o
  -2   4   5         11.62         22.60         5.85 o
  -1   4   5          0.06          8.85         9.34 o
   0   4   5        145.43        135.95        20.41 o
   1   4   5        213.41        267.75        40.10 o
   2   4   5        119.09        125.29         7.83 o
   3   4   5        116.74        125.76         7.33 o
   4   4   5        439.74        491.61        15.81 o
   5   4   5         46.56         58.79         9.64 o
   6   4   5         40.24         40.81         9.05 o
   7   4   5         88.52         93.54        10.29 o
   8   4   5         11.19         -4.99        10.79 o
   9   4   5         21.13         18.04        10.43 o
  10   4   5         12.31         10.97        11.91 o
  11   4   5         33.95         23.73        10.67 o
  12   4   5          1.31         15.25        10.61 o
  13   4   5         96.70         83.20        13.13 o
  14   4   5         41.85         50.24        20.28 o
  15   4   5          2.21         28.43        21.91 o
  16   4   5          0.41        -20.33        20.33 o
  17   4   5          5.17          9.20        27.41 o
  18   4   5         61.16         86.14        27.31 o
  19   4   5         13.06        -10.07        26.35 o
  20   4   5         96.61         45.48        34.90 o
 -21   5   5          5.10         22.57        51.72 o
 -20   5   5         22.98         17.01        35.90 o
 -19   5   5         38.44         39.16        58.33 o
 -18   5   5          0.25         -6.48        28.21 o
 -17   5   5         42.49         41.47        37.15 o
 -16   5   5        157.26        128.32        31.72 o
 -15   5   5         15.91         16.40        22.23 o
 -14   5   5        450.91        413.86        24.99 o
 -13   5   5       1339.33       1353.85        57.93 o
 -12   5   5        243.98        242.09        16.30 o
 -11   5   5        104.04        105.28        15.45 o
 -10   5   5          7.54          2.33        14.23 o
  -9   5   5        516.14        528.00        20.22 o
  -8   5   5        121.44        110.73        14.04 o
  -7   5   5        348.66        325.86        16.35 o
  -6   5   5        237.84        215.07        13.25 o
  -5   5   5         67.28         71.27        11.43 o
  -4   5   5          4.03          1.36         9.34 o
  -3   5   5         26.34         22.95         9.97 o
  -2   5   5        123.35        112.36         9.25 o
  -1   5   5        713.36        767.79        23.92 o
   0   5   5        203.35        224.03        18.69 o
   1   5   5         10.67          7.10         6.58 o
   2   5   5        102.81        110.51         8.82 o
   3   5   5        934.29        943.31        21.97 o
   4   5   5        203.08        221.46        11.48 o
   5   5   5          4.65          8.82         9.56 o
   6   5   5        473.15        489.46        17.07 o
   7   5   5          7.73          9.32         9.13 o
   8   5   5          0.91         -1.63         9.56 o
   9   5   5        124.56        113.74        11.72 o
  10   5   5        194.93        175.04        12.23 o
  11   5   5         27.18         23.61         8.79 o
  12   5   5         53.27         56.49         6.94 o
  13   5   5         53.93         70.25        17.26 o
  14   5   5         39.70         47.80        17.24 o
  15   5   5         73.75         42.88        20.16 o
  16   5   5        619.05        642.32        46.33 o
  17   5   5         96.19         98.18        24.26 o
  18   5   5          6.23        -14.40        28.44 o
  19   5   5         74.37         81.12        27.17 o
  20   5   5        161.43        140.11        49.25 o
 -21   6   5         14.52         23.49        49.94 o
 -20   6   5        127.41         65.88        75.91 o
 -19   6   5         31.07         50.23        37.93 o
 -18   6   5          6.89          9.85        28.60 o
 -17   6   5          7.20         28.27        40.82 o
 -16   6   5         91.43         79.28        33.35 o
 -15   6   5          2.57         -7.42        26.64 o
 -14   6   5         33.63         31.11        18.16 o
 -13   6   5         72.68         70.80        17.14 o
 -12   6   5          8.60          3.50        15.36 o
 -11   6   5        989.75       1050.05        35.48 o
 -10   6   5         29.51         27.24        12.26 o
  -9   6   5       1610.70       1624.13        49.15 o
  -8   6   5        423.65        421.45        19.06 o
  -7   6   5        286.95        277.99        15.95 o
  -6   6   5         31.08         37.83        12.07 o
  -5   6   5         51.94         63.55        11.13 o
  -4   6   5        257.77        253.50        15.76 o
  -3   6   5         10.94         20.23         9.60 o
  -2   6   5         45.84         52.83         8.92 o
  -1   6   5        103.15        116.19        10.15 o
   0   6   5          0.00         19.48         9.80 o
   1   6   5          0.62          0.99         8.49 o
   2   6   5        419.97        487.05        18.09 o
   3   6   5          4.68          6.05         8.19 o
   4   6   5          0.00          3.68         8.04 o
   5   6   5        907.98        936.28        24.44 o
   6   6   5         72.58         54.13         9.88 o
   7   6   5       1424.75       1453.36        42.77 o
   8   6   5         67.21         50.70         9.92 o
   9   6   5        234.48        216.06        13.42 o
  10   6   5        331.62        295.98        12.82 o
  11   6   5         27.85         22.83        13.62 o
  12   6   5          2.60         -2.20        14.89 o
  13   6   5         77.83         79.43        18.42 o
  14   6   5          5.38        -16.35        20.87 o
  15   6   5         58.73         55.14        28.17 o
  16   6   5        115.09         98.66        25.98 o
  17   6   5        580.05        676.80        41.66 o
  18   6   5        141.34        120.79        29.36 o
  19   6   5        103.38         71.97        27.24 o
  20   6   5          0.47         43.95        76.71 o
 -21   7   5        136.94         47.95        95.09 o
 -20   7   5         56.58         62.77        36.87 o
 -19   7   5         16.43         32.39        30.83 o
 -18   7   5         45.42         64.46        27.43 o
 -17   7   5         25.15          9.56        29.29 o
 -16   7   5        166.10        161.78        32.52 o
 -15   7   5        230.52        179.18        30.07 o
 -14   7   5        225.84        262.65        30.85 o
 -13   7   5         33.15         27.01        14.96 o
 -12   7   5        169.46        155.13        21.23 o
 -11   7   5        301.60        334.04        22.20 o
 -10   7   5        302.77        305.99        22.69 o
  -9   7   5        144.69        137.41        15.64 o
  -8   7   5         17.83         31.12        14.42 o
  -7   7   5         15.03         -0.69        11.58 o
  -6   7   5        141.39        149.14        12.94 o
  -5   7   5         34.56         55.62        12.34 o
  -4   7   5        138.55        144.37        13.66 o
  -3   7   5         42.89         48.70        10.60 o
  -2   7   5          1.65         15.00         8.74 o
  -1   7   5        141.55        143.50        11.14 o
   0   7   5        268.77        257.57        12.63 o
   1   7   5          1.08          6.43         9.44 o
   2   7   5        318.08        337.39        13.68 o
   3   7   5          9.84         15.59         9.33 o
   4   7   5          0.46          2.89         9.19 o
   5   7   5        238.87        227.60        13.46 o
   6   7   5        686.96        686.43        20.99 o
   7   7   5          0.96          6.14         9.49 o
   8   7   5         65.17         57.19         9.07 o
   9   7   5         30.82         25.70        13.12 o
  10   7   5          0.95          1.49        13.10 o
  11   7   5         37.91         31.93        13.54 o
  12   7   5         49.88         32.61        15.38 o
  13   7   5         46.65         37.82        17.01 o
  14   7   5         40.30         43.67        26.22 o
  15   7   5        108.50         85.44        29.20 o
  16   7   5         29.76         38.67        26.40 o
  17   7   5          2.13         28.02        26.37 o
  18   7   5          1.82         -9.59        30.19 o
  19   7   5        202.32        178.05        45.23 o
 -20   8   5          4.71         19.16        36.98 o
 -19   8   5          5.42         17.05        30.99 o
 -18   8   5        128.64         85.04        36.23 o
 -17   8   5         18.18         43.91        33.07 o
 -16   8   5          0.16          3.00        36.23 o
 -15   8   5          3.25          2.07        26.49 o
 -14   8   5         52.67         64.26        20.63 o
 -13   8   5         13.28         -3.31        16.08 o
 -12   8   5         15.15          2.20        17.98 o
 -11   8   5        474.46        491.82        27.24 o
 -10   8   5         16.24         27.35        15.58 o
  -9   8   5          0.00         17.44        14.33 o
  -8   8   5        144.38        138.70        14.01 o
  -7   8   5        214.63        223.92        16.12 o
  -6   8   5         36.13         51.81        13.12 o
  -5   8   5        264.89        304.13        17.19 o
  -4   8   5        474.98        490.83        18.79 o
  -3   8   5         40.04         41.51        10.68 o
  -2   8   5        202.58        237.97        13.23 o
  -1   8   5          7.10          9.81         8.22 o
   0   8   5         45.75         52.44        10.26 o
   1   8   5        115.81        129.99        11.08 o
   2   8   5        222.86        225.45        12.79 o
   3   8   5         67.59         65.60        10.89 o
   4   8   5        199.90        178.68        12.49 o
   5   8   5        131.75        107.42        12.54 o
   6   8   5          0.02         -6.64         9.66 o
   7   8   5          3.33          0.23         8.33 o
   8   8   5          1.83         -6.05        12.50 o
   9   8   5        269.32        258.53        17.77 o
  10   8   5         19.15         17.38        13.49 o
  11   8   5          8.85          3.74        14.20 o
  12   8   5         51.35         38.96        16.13 o
  13   8   5         85.90        106.70        22.15 o
  14   8   5         63.56         70.01        23.39 o
  15   8   5          3.15         -2.63        23.09 o
  16   8   5         64.65         44.56        27.61 o
  17   8   5        128.86        133.96        31.73 o
  18   8   5         38.31         28.34        29.08 o
  19   8   5         84.66         57.35        34.94 o
 -20   9   5          3.96         30.34        59.13 o
 -19   9   5          5.23         -1.28        33.53 o
 -18   9   5         50.36         47.41        33.52 o
 -17   9   5         31.43         62.44        28.36 o
 -16   9   5         24.93         26.79        33.73 o
 -15   9   5        152.34        154.00        33.48 o
 -14   9   5         66.63         64.34        22.95 o
 -13   9   5         54.91         85.41        27.66 o
 -12   9   5        306.25        322.38        23.05 o
 -11   9   5         52.97         46.47        16.99 o
 -10   9   5          3.66         13.68        15.42 o
  -9   9   5         85.13         71.82        15.15 o
  -8   9   5         43.04         23.68        13.70 o
  -7   9   5       1616.71       1650.21        63.10 o
  -6   9   5        120.79        105.17        15.76 o
  -5   9   5         27.42         25.95        13.55 o
  -4   9   5          1.67          9.59        11.98 o
  -3   9   5          2.96          2.27         9.92 o
  -2   9   5         51.85         48.23        11.05 o
  -1   9   5       1075.91       1062.18        26.11 o
   0   9   5         50.66         51.77        10.40 o
   1   9   5        243.64        223.09        13.20 o
   2   9   5        388.90        372.41        17.31 o
   3   9   5         35.64         21.04         9.81 o
   4   9   5        675.81        737.40        34.67 o
   5   9   5        435.13        393.64        15.89 o
   6   9   5          0.61          0.25         8.63 o
   7   9   5          1.86          7.17        14.19 o
   8   9   5         20.74          9.38        12.50 o
   9   9   5        279.16        273.54        18.21 o
  10   9   5          5.92          4.07        12.79 o
  11   9   5        208.56        203.41        16.37 o
  12   9   5         52.45         50.22        16.69 o
  13   9   5         61.75         47.85        22.21 o
  14   9   5         64.03         80.58        26.92 o
  15   9   5        106.81         78.60        28.68 o
  16   9   5        186.34        179.37        31.42 o
  17   9   5         98.07        101.38        27.20 o
  18   9   5          6.47          8.79        45.55 o
  19   9   5         28.12         18.38        65.53 o
 -20  10   5         19.55        -23.97        94.29 o
 -19  10   5         31.23         25.51        33.75 o
 -18  10   5         49.50         24.16        30.82 o
 -17  10   5          7.07        -14.21        35.50 o
 -16  10   5          0.01          8.22        36.13 o
 -15  10   5        127.94        136.92        29.23 o
 -14  10   5         12.46         22.30        27.39 o
 -13  10   5         70.95         72.81        21.03 o
 -12  10   5          0.76          7.76        17.22 o
 -11  10   5          3.78         20.60        16.23 o
 -10  10   5         94.79         97.80        15.84 o
  -9  10   5        239.71        240.06        18.07 o
  -8  10   5        119.60        106.54        15.64 o
  -7  10   5        793.42        784.51        25.07 o
  -6  10   5         26.28         33.53        14.12 o
  -5  10   5        121.18         93.98        12.36 o
  -4  10   5          9.35         -3.85         9.66 o
  -3  10   5         69.44         44.12        10.85 o
  -2  10   5         80.19         89.52        12.33 o
  -1  10   5         58.43         59.82         9.15 o
   0  10   5        165.29        171.53        12.02 o
   1  10   5         63.15         67.32        10.41 o
   2  10   5        293.43        279.15        13.08 o
   3  10   5         29.46         22.65        10.47 o
   4  10   5         16.62         12.20        10.80 o
   5  10   5        198.92        190.30        12.98 o
   6  10   5        230.25        234.66        17.51 o
   7  10   5        142.11        125.20        15.53 o
   8  10   5        277.87        241.82        18.06 o
   9  10   5         24.48         22.86        12.39 o
  10  10   5         93.48         71.03        13.34 o
  11  10   5          9.54          5.61        15.53 o
  12  10   5         98.10         84.41        24.04 o
  13  10   5        189.67        204.05        32.18 o
  14  10   5        207.54        185.35        28.43 o
  15  10   5        264.91        295.19        43.37 o
  16  10   5         94.08         83.77        30.62 o
  17  10   5         42.17         28.95        28.98 o
  18  10   5         11.26        -16.34        51.15 o
 -19  11   5          6.26        -10.23        35.12 o
 -18  11   5         19.98         45.51        36.05 o
 -17  11   5          2.30         13.46        31.11 o
 -16  11   5          8.19         23.23        25.96 o
 -15  11   5         27.25         65.82        30.31 o
 -14  11   5         14.39        -11.21        24.16 o
 -13  11   5         30.32         49.31        28.32 o
 -12  11   5         33.31         25.57        20.82 o
 -11  11   5        819.14        903.91        36.06 o
 -10  11   5        382.41        391.23        21.33 o
  -9  11   5       1567.02       1733.98        54.84 o
  -8  11   5        438.44        455.61        21.87 o
  -7  11   5          3.96          6.59        12.64 o
  -6  11   5          2.76          6.82        12.06 o
  -5  11   5          4.53         -3.58         9.27 o
  -4  11   5         54.64         43.25         8.32 o
  -3  11   5         91.20         81.83        14.90 o
  -2  11   5         13.19         10.43        12.28 o
  -1  11   5         49.64         31.77        12.94 o
   0  11   5          5.40          6.45        12.15 o
   1  11   5         23.49         15.00        10.13 o
   2  11   5          7.44          2.20        10.09 o
   3  11   5         92.26         86.74        10.98 o
   4  11   5          3.05         -7.74        13.02 o
   5  11   5         14.12          3.99        13.26 o
   6  11   5       1217.84       1232.36        53.06 o
   7  11   5         17.52          8.18        15.11 o
   8  11   5         10.60         12.39        13.77 o
   9  11   5         35.22         51.31        20.81 o
  10  11   5         25.05         14.27        14.29 o
  11  11   5         68.53         67.30        21.16 o
  12  11   5        404.85        382.57        34.68 o
  13  11   5        238.65        219.49        30.50 o
  14  11   5         22.68         11.30        26.70 o
  15  11   5          9.12          7.59        25.80 o
  16  11   5          4.69         -4.56        30.05 o
  17  11   5          0.07        -13.44        42.63 o
  18  11   5          3.00          4.79        63.93 o
 -19  12   5          0.58         55.94        58.33 o
 -18  12   5         10.94         37.98        37.84 o
 -17  12   5         54.50         35.81        29.34 o
 -16  12   5          4.29         15.73        32.92 o
 -15  12   5          8.17         46.97        26.79 o
 -14  12   5          0.05          2.93        31.39 o
 -13  12   5        181.09        216.06        27.44 o
 -12  12   5          6.02        -10.61        17.31 o
 -11  12   5        162.35        155.00        20.25 o
 -10  12   5         65.32         46.75        15.88 o
  -9  12   5        311.83        328.52        19.93 o
  -8  12   5         57.38         60.83        16.17 o
  -7  12   5        131.60        149.29        14.76 o
  -6  12   5          1.11          1.87         8.27 o
  -5  12   5         24.03         24.49        16.42 o
  -4  12   5        274.89        238.67        17.74 o
  -3  12   5          5.15          1.78        12.63 o
  -2  12   5         67.16         54.41        12.79 o
  -1  12   5         59.09         43.48        13.28 o
   0  12   5        111.29         97.02        15.76 o
   1  12   5          6.94         -3.26        12.57 o
   2  12   5         22.29          2.66        11.87 o
   3  12   5         35.09         22.68        16.30 o
   4  12   5          7.91         14.27        15.13 o
   5  12   5        125.36        126.52        17.63 o
   6  12   5         37.59         49.19        17.20 o
   7  12   5        131.74        118.46        18.49 o
   8  12   5          3.81          3.99        14.47 o
   9  12   5          0.14         -5.22        18.48 o
  10  12   5          1.62          0.29        23.73 o
  11  12   5          0.05        -13.67        24.06 o
  12  12   5        120.92        154.57        29.51 o
  13  12   5         53.45         83.34        25.59 o
  14  12   5        233.58        244.05        31.37 o
  15  12   5        358.83        316.17        49.66 o
  16  12   5         34.70         12.90        45.93 o
  17  12   5         15.25         32.83        50.74 o
 -18  13   5        487.72        577.01        75.62 o
 -17  13   5        322.00        292.42        48.02 o
 -16  13   5        103.52         94.80        45.76 o
 -15  13   5        103.31        136.11        34.15 o
 -14  13   5         12.26         -6.46        37.99 o
 -13  13   5         13.99          9.66        28.28 o
 -12  13   5          3.79         -7.56        23.90 o
 -11  13   5         45.41         61.93        20.64 o
 -10  13   5         22.31         19.98        18.74 o
  -9  13   5          1.25         28.11        19.05 o
  -8  13   5          3.44         -2.06        17.35 o
  -7  13   5        164.97        190.55        16.04 o
  -6  13   5        400.92        402.90        24.14 o
  -5  13   5          8.79         -0.69        17.55 o
  -4  13   5         22.38         16.63        15.00 o
  -3  13   5         80.99         75.34        12.96 o
  -2  13   5         59.36         50.28        16.48 o
  -1  13   5         90.63         89.24        16.65 o
   0  13   5        106.89        102.09        17.12 o
   1  13   5         61.92         45.63        16.39 o
   2  13   5         12.11         15.14        16.57 o
   3  13   5         29.70          7.81        17.55 o
   4  13   5         35.17         37.25        17.87 o
   5  13   5         72.96         73.07        19.54 o
   6  13   5         73.17         71.61        18.73 o
   7  13   5          0.02         -2.51        16.59 o
   8  13   5         47.63         45.39        19.36 o
   9  13   5        110.19         90.12        24.41 o
  10  13   5          7.54          4.62        20.66 o
  11  13   5         21.37         40.33        24.60 o
  12  13   5         16.18         10.45        27.38 o
  13  13   5         12.86          7.98        29.05 o
  14  13   5         65.68         50.43        45.70 o
  15  13   5         46.10         -3.93        41.79 o
  16  13   5          4.17         28.41        38.11 o
  17  13   5         78.87        170.21        71.12 o
 -17  14   5         12.96         16.75        42.35 o
 -16  14   5          0.21        -37.06        37.06 o
 -15  14   5         58.11         82.45        35.98 o
 -14  14   5          0.40         33.27        35.65 o
 -13  14   5         13.76          1.61        36.06 o
 -12  14   5        516.82        521.06        40.95 o
 -11  14   5        199.64        241.77        26.86 o
 -10  14   5         40.13         33.15        32.12 o
  -9  14   5        865.66        934.34        42.76 o
  -8  14   5         67.77         57.75        21.65 o
  -7  14   5        162.59        154.76        18.81 o
  -6  14   5        327.22        286.26        23.68 o
  -5  14   5          5.09          4.36        15.53 o
  -4  14   5         12.94         11.54        16.76 o
  -3  14   5          9.36         13.61        19.11 o
  -2  14   5         17.16         19.96        15.56 o
  -1  14   5        117.92        124.07        19.10 o
   0  14   5         92.16         73.86        15.33 o
   1  14   5         47.29         46.97        16.14 o
   2  14   5        155.79        148.34        19.97 o
   3  14   5         50.11         50.18        19.21 o
   4  14   5         70.09         44.89        16.16 o
   5  14   5         13.94         31.52        18.02 o
   6  14   5         42.24         44.02        19.07 o
   7  14   5         47.18         21.92        17.42 o
   8  14   5         31.23         43.53        27.51 o
   9  14   5         88.20        120.49        32.88 o
  10  14   5         17.84         27.19        25.28 o
  11  14   5         22.38         12.16        27.38 o
  12  14   5         46.09         63.37        35.73 o
  13  14   5         16.05         47.74        32.43 o
  14  14   5         37.71         45.58        38.00 o
  15  14   5        528.63        570.27        71.61 o
  16  14   5        283.56        307.40        60.46 o
 -17  15   5         59.29         57.77        38.94 o
 -16  15   5         21.20         74.76        48.68 o
 -15  15   5         29.20         24.33        31.02 o
 -14  15   5         13.62         41.43        38.50 o
 -13  15   5         10.84         29.33        36.81 o
 -12  15   5         37.90         38.03        31.95 o
 -11  15   5        410.59        375.18        43.86 o
 -10  15   5        191.18        131.33        32.86 o
  -9  15   5        173.98        124.48        31.74 o
  -8  15   5        133.20        129.93        23.41 o
  -7  15   5         15.77         47.69        37.14 o
  -6  15   5         13.94         14.68        20.71 o
  -5  15   5        241.29        236.54        24.86 o
  -4  15   5          2.42         12.80        14.79 o
  -3  15   5         60.06         59.11        22.57 o
  -2  15   5          0.99         -7.30        14.67 o
  -1  15   5         31.30         39.49        18.61 o
   0  15   5        217.44        245.47        20.99 o
   1  15   5         11.93          5.97        16.32 o
   2  15   5        182.39        158.64        22.82 o
   3  15   5          0.02          2.13        17.85 o
   4  15   5        160.00        162.25        20.10 o
   5  15   5         20.46         28.59        19.18 o
   6  15   5        181.75        187.78        31.50 o
   7  15   5          4.23         14.07        21.29 o
   8  15   5         69.33         58.27        27.87 o
   9  15   5         82.54         62.67        32.67 o
  10  15   5          0.09          5.92        23.71 o
  11  15   5          9.33         26.21        32.40 o
  12  15   5          0.63        -16.65        30.88 o
  13  15   5         37.11         83.11        61.53 o
  14  15   5          3.36        -22.38        42.09 o
  15  15   5          5.81          3.15        39.30 o
 -16  16   5         49.37         -1.44        66.73 o
 -15  16   5          1.97         43.74        42.56 o
 -14  16   5          1.63         28.42        38.08 o
 -13  16   5          0.96        -37.08        37.08 o
 -12  16   5        158.67        128.85        33.33 o
 -11  16   5         98.77         86.26        31.62 o
 -10  16   5         37.41         16.88        38.29 o
  -9  16   5          1.32         41.87        36.56 o
  -8  16   5          2.89         13.03        31.84 o
  -7  16   5          2.51          6.36        32.40 o
  -6  16   5         15.22         -3.08        32.67 o
  -5  16   5          6.07         33.40        24.57 o
  -4  16   5         82.65         72.51        21.22 o
  -3  16   5        519.13        452.68        34.49 o
  -2  16   5          8.53         -0.19        17.47 o
  -1  16   5        121.87        104.46        20.73 o
   0  16   5        487.51        492.75        29.91 o
   1  16   5        496.09        486.50        33.64 o
   2  16   5         48.76         69.31        21.16 o
   3  16   5         11.76         23.81        23.59 o
   4  16   5        136.94        137.30        25.39 o
   5  16   5        145.54        135.18        29.01 o
   6  16   5        163.86        199.57        33.27 o
   7  16   5        318.25        333.04        36.19 o
   8  16   5         84.75         81.70        28.64 o
   9  16   5         29.40         46.56        27.79 o
  10  16   5          3.55          4.78        34.06 o
  11  16   5          7.91         12.90        31.30 o
  12  16   5          7.19         17.50        46.82 o
  13  16   5         32.32         37.46        34.73 o
  14  16   5         44.66         32.38        51.99 o
 -15  17   5         22.64         56.76        39.16 o
 -14  17   5          8.20        -25.43        43.16 o
 -13  17   5         50.39         53.42        35.23 o
 -12  17   5         13.44        -24.56        34.69 o
 -11  17   5         41.51         60.83        38.40 o
 -10  17   5          2.57         -6.00        32.08 o
  -9  17   5          4.28         11.31        34.07 o
  -8  17   5         52.13         66.99        34.15 o
  -7  17   5         52.51         37.20        59.93 o
  -6  17   5          3.64         14.17        62.33 o
  -5  17   5         22.45         42.62        39.47 o
  -4  17   5         42.15         71.51        41.20 o
  -3  17   5        392.85        340.67        40.74 o
  -2  17   5        601.87        662.88        53.09 o
  -1  17   5        256.35        216.66        36.69 o
   0  17   5        349.84        322.25        38.19 o
   1  17   5         23.88         -2.71        27.80 o
   2  17   5         12.66         21.82        28.50 o
   3  17   5        657.01        660.76        42.33 o
   4  17   5        749.54        809.28        46.50 o
   5  17   5        536.62        522.84        40.83 o
   6  17   5        208.81        224.79        32.04 o
   7  17   5         14.17         -1.13        30.53 o
   8  17   5         23.83          7.67        26.86 o
   9  17   5         78.61         70.72        34.13 o
  10  17   5         47.68         48.94        34.11 o
  11  17   5          4.08        -33.73        33.73 o
  12  17   5         19.48         15.64        30.16 o
  13  17   5         39.96         33.14        44.90 o
 -14  18   5         13.66         17.46        35.32 o
 -13  18   5         23.86         27.26        38.14 o
 -12  18   5         81.64         49.77        44.43 o
 -11  18   5         11.22        -30.23        35.67 o
 -10  18   5         93.21         71.58        37.10 o
  -9  18   5         92.67         99.63        31.95 o
  -8  18   5          1.46        -21.67        29.60 o
  -7  18   5        100.95        125.86        48.75 o
  -6  18   5         91.68         63.42        35.92 o
  -5  18   5          0.40          2.09        32.67 o
  -4  18   5          1.07        -21.03        32.67 o
  -3  18   5         64.19         49.60        34.99 o
  -2  18   5         12.70         35.45        29.74 o
  -1  18   5        125.09        104.73        40.67 o
   0  18   5        207.09        203.24        35.82 o
   1  18   5         78.63         77.39        29.84 o
   2  18   5          1.09        -14.37        31.30 o
   3  18   5          1.66        -29.39        29.39 o
   4  18   5          4.05         -4.64        27.47 o
   5  18   5          3.74         -7.02        29.15 o
   6  18   5         54.88         29.48        26.69 o
   7  18   5         78.78         73.41        25.44 o
   8  18   5        290.05        268.81        37.26 o
   9  18   5        428.52        369.28        45.93 o
  10  18   5          0.02        -17.18        36.16 o
  11  18   5          9.66         31.32        30.69 o
  12  18   5          5.09         -6.30        42.34 o
 -13  19   5         21.46          9.50        35.55 o
 -12  19   5          2.81         23.14        40.63 o
 -11  19   5         12.68        -12.84        48.75 o
 -10  19   5          0.03         13.07        41.72 o
  -9  19   5          2.14          2.99        38.78 o
  -8  19   5          0.46         12.20        49.68 o
  -7  19   5          0.66        -10.22        46.08 o
  -6  19   5         55.11         52.95        38.43 o
  -5  19   5         18.74          8.35        36.26 o
  -4  19   5        447.89        463.56        51.20 o
  -3  19   5        132.86        124.06        38.39 o
  -2  19   5          0.24        -19.96        37.90 o
  -1  19   5          6.09         -4.57        36.38 o
   0  19   5          1.17        -17.71        30.07 o
   1  19   5        115.79        114.11        32.15 o
   2  19   5          5.91          7.00        27.48 o
   3  19   5         25.26          8.20        27.88 o
   4  19   5         92.67         37.24        27.37 o
   5  19   5         27.91         52.35        27.59 o
   6  19   5          1.09          9.60        33.75 o
   7  19   5        438.82        502.98        53.79 o
   8  19   5         45.95         55.45        40.58 o
   9  19   5        193.85        165.16        51.82 o
  10  19   5          2.28         35.74        30.13 o
  11  19   5          1.97         16.88        37.28 o
 -11  20   5          0.01         -5.03        39.51 o
 -10  20   5        199.20        210.41        49.64 o
  -9  20   5         45.69         54.56        39.85 o
  -8  20   5          3.42         -1.34        39.27 o
  -7  20   5          4.22          2.28        46.82 o
  -6  20   5         13.91          4.44        46.75 o
  -5  20   5          0.19          4.38        37.83 o
  -4  20   5          0.42        -30.89        30.89 o
  -3  20   5         53.40         30.08        33.77 o
  -2  20   5          0.01         24.27        35.08 o
  -1  20   5          5.27         -8.84        30.65 o
   0  20   5         66.53         43.07        37.11 o
   1  20   5        160.51        113.00        41.27 o
   2  20   5         18.95         18.74        36.12 o
   3  20   5          2.16         12.92        32.67 o
   4  20   5         17.17         14.77        28.05 o
   5  20   5          7.10         -9.04        26.93 o
   6  20   5          6.22         21.40        30.68 o
   7  20   5          0.69         25.18        45.03 o
   8  20   5         32.72         57.81        37.57 o
   9  20   5         44.75         22.26        37.63 o
  -9  21   5          3.03         31.32        34.48 o
  -8  21   5          3.25         -9.22        33.55 o
  -7  21   5        100.18        145.12        53.02 o
  -6  21   5          6.48        -11.06        45.26 o
  -5  21   5         17.51         21.78        41.84 o
  -4  21   5          2.40        -11.51        33.62 o
  -3  21   5          0.38        -19.23        43.19 o
  -2  21   5         46.30         68.01        44.03 o
  -1  21   5        141.02        150.59        39.83 o
   0  21   5         11.49         36.19        38.62 o
   1  21   5          0.18        -24.58        35.77 o
   2  21   5        112.24        101.65        37.32 o
   3  21   5        101.03        111.02        32.52 o
   4  21   5          0.42         -2.42        32.87 o
   5  21   5          0.90         17.94        26.22 o
   6  21   5          0.98          2.97        31.36 o
   7  21   5         44.56         41.71        31.27 o
   8  21   5          0.43         12.70        26.40 o
  -7  22   5         32.36         19.76        39.17 o
  -6  22   5        117.43        111.63        37.40 o
  -5  22   5          4.62         27.77        37.52 o
  -4  22   5         52.63         90.07        53.38 o
  -3  22   5         46.77         -3.04        41.22 o
  -2  22   5          0.23        -23.78        39.43 o
  -1  22   5         29.01         34.92        33.85 o
   0  22   5         19.31         32.83        40.35 o
   1  22   5         29.98         35.67        35.03 o
   2  22   5        118.68        115.42        32.86 o
   3  22   5         74.92         84.30        37.60 o
   4  22   5         64.35         27.83        35.94 o
   5  22   5          3.22         -3.58        37.33 o
   6  22   5         25.52         -2.00        38.42 o
  -4  23   5          5.41        -18.53        33.99 o
  -3  23   5          2.70         19.54        33.94 o
  -2  23   5          3.83        -13.98        33.95 o
  -1  23   5          5.69         34.65        42.54 o
   0  23   5         76.67         57.85        43.83 o
   1  23   5         94.28         55.49        35.09 o
   2  23   5         10.51          0.01        54.25 o
 -19   0   6         70.20         15.18        59.13 o
 -17   0   6          5.43         28.41        36.85 o
 -16   0   6         47.60         81.41        35.17 o
 -15   0   6         18.44         23.17        61.53 o
 -14   0   6         98.65         97.58        44.03 o
 -13   0   6         16.96         41.55        46.35 o
 -12   0   6         46.08         28.68        22.65 o
 -11   0   6        427.63        402.21        37.35 o
 -10   0   6        229.27        263.39        24.57 o
  -9   0   6        370.30        393.22        27.48 o
  -8   0   6        913.03        941.50        48.60 o
  -7   0   6        156.08        158.14        19.80 o
  -6   0   6          3.16          7.66        10.50 o
  -5   0   6        177.78        166.15        35.96 o
  -4   0   6        441.51        417.33        45.61 o
  -3   0   6        574.80        592.37        46.05 o
  -2   0   6        550.63        580.13        37.27 o
  -1   0   6        287.31        320.05        28.69 o
   0   0   6          0.37         -2.62        21.65 o
   1   0   6       3017.09       2953.75       102.31 o
   2   0   6       4020.70       4147.04       128.23 o
   3   0   6      11361.37      11746.72       313.53 o
   4   0   6       3062.93       3186.02       102.35 o
   5   0   6        675.27        642.66        40.27 o
   6   0   6       1794.45       1764.01        81.63 o
   7   0   6         10.62         17.94        13.71 o
   8   0   6        112.79        107.12        14.06 o
   9   0   6         33.91         26.46        12.22 o
  10   0   6         16.48         30.46        22.72 o
  11   0   6         57.63         25.20        28.22 o
  12   0   6         23.42         38.70        27.02 o
  13   0   6        368.44        356.83        45.01 o
  14   0   6        272.37        273.57        29.98 o
  15   0   6         48.03         40.30        23.90 o
  16   0   6        116.87        102.23        29.76 o
  17   0   6         28.11         83.11        49.54 o
  18   0   6         83.92         91.90        52.74 o
 -19   1   6         53.95         38.76        44.64 o
 -18   1   6         21.58         51.68        31.26 o
 -17   1   6         31.71         34.28        35.24 o
 -16   1   6         23.51          6.52        27.74 o
 -15   1   6         23.13         70.38        27.87 o
 -14   1   6         15.93         28.50        21.63 o
 -13   1   6         70.45         79.46        30.26 o
 -12   1   6         26.21          7.34        16.56 o
 -11   1   6         47.77         52.38        14.94 o
 -10   1   6        334.41        365.41        20.08 o
  -9   1   6        152.37        134.90        13.88 o
  -8   1   6        573.71        581.34        23.12 o
  -7   1   6         32.11         36.33         9.68 o
  -6   1   6        424.45        431.48        15.22 o
  -5   1   6        115.50        114.37        23.94 o
  -4   1   6        265.18        256.63        26.55 o
  -3   1   6        105.22         91.51        20.86 o
  -2   1   6         89.25         98.83        19.44 o
  -1   1   6          6.19          0.72        16.36 o
   0   1   6        929.39        904.30        34.96 o
   1   1   6        182.47        214.52        20.67 o
   2   1   6        173.45        246.70        48.13 o
   3   1   6        528.25        609.94        46.25 o
   4   1   6        386.24        424.93        67.58 o
   5   1   6         10.63         28.85        20.32 o
   6   1   6         12.78         21.01        20.37 o
   7   1   6        558.29        615.57        17.15 o
   8   1   6          5.22          4.62         7.76 o
   9   1   6         17.53         15.89        13.16 o
  10   1   6         57.24         53.07        14.30 o
  11   1   6          1.09         -2.10        17.38 o
  12   1   6         74.42         75.64        19.33 o
  13   1   6         37.88         35.44        20.94 o
  14   1   6         12.59         -2.43        21.16 o
  15   1   6          0.33        -11.15        25.45 o
  16   1   6         10.96         18.34        23.71 o
  17   1   6         20.92         21.58        67.92 o
  18   1   6         12.84         30.37        45.55 o
 -20   2   6          7.22        -30.37        51.94 o
 -19   2   6         12.08         29.92        38.90 o
 -18   2   6          7.47         29.93        24.38 o
 -17   2   6          0.31         -0.63        21.85 o
 -16   2   6         33.12         33.31        23.35 o
 -15   2   6         69.37         61.38        30.58 o
 -14   2   6          0.32        -26.00        27.18 o
 -13   2   6          1.33          4.68        22.58 o
 -12   2   6         39.71         37.86        14.69 o
 -11   2   6         38.43         30.06        17.03 o
 -10   2   6         27.96         37.00        14.20 o
  -9   2   6        258.94        264.50        16.85 o
  -8   2   6          5.95          0.96        10.70 o
  -7   2   6        333.99        362.25        15.91 o
  -6   2   6        378.90        388.26        25.71 o
  -5   2   6        131.28        136.96         9.17 o
  -4   2   6         46.16         35.38        24.56 o
  -3   2   6         47.26         30.11        18.90 o
  -2   2   6         31.57         25.70        16.39 o
  -1   2   6        133.58        123.75        16.82 o
   0   2   6        561.31        538.68        27.46 o
   1   2   6        142.24        167.13        20.08 o
   2   2   6         35.44         36.50        15.08 o
   3   2   6          7.69         26.93        15.63 o
   4   2   6        678.18        709.51        37.12 o
   5   2   6        959.04        915.76        39.58 o
   6   2   6         64.83         59.41        18.29 o
   7   2   6          0.63          1.29         7.02 o
   8   2   6          0.01         -3.41         7.64 o
   9   2   6          0.76         -4.92        11.84 o
  10   2   6         86.64         69.23        20.94 o
  11   2   6        136.32        124.66        16.52 o
  12   2   6        149.71        149.28        17.52 o
  13   2   6         32.27         79.72        23.78 o
  14   2   6          3.82         -7.60        23.26 o
  15   2   6          3.60         13.33        30.70 o
  16   2   6          9.83         26.53        29.48 o
  17   2   6         11.84         28.77        65.53 o
  18   2   6          0.06        -17.58        99.89 o
 -20   3   6          0.97          8.79        49.54 o
 -19   3   6         15.85         -6.74        38.68 o
 -18   3   6          2.76         33.85        35.51 o
 -17   3   6        106.36         65.27        26.62 o
 -16   3   6          0.04         -7.26        29.97 o
 -15   3   6        137.97        128.66        27.32 o
 -14   3   6        121.75        101.17        25.73 o
 -13   3   6         63.56         58.15        21.83 o
 -12   3   6         30.71         37.08        16.85 o
 -11   3   6         21.40         -2.45        14.83 o
 -10   3   6        191.14        204.34        18.15 o
  -9   3   6        247.08        284.76        17.70 o
  -8   3   6         16.36         12.06        12.45 o
  -7   3   6        335.14        332.84        15.75 o
  -6   3   6        284.96        273.56        15.31 o
  -5   3   6        263.94        255.24        16.49 o
  -4   3   6         34.01         36.22        21.11 o
  -3   3   6          6.33         23.86        18.80 o
  -2   3   6         42.97         54.19        17.10 o
  -1   3   6        213.80        186.77        19.10 o
   0   3   6        603.66        582.86        27.73 o
   1   3   6         60.82         37.52        21.03 o
   2   3   6        108.51         92.41        18.08 o
   3   3   6        457.85        430.87        27.85 o
   4   3   6        179.21        174.93        21.49 o
   5   3   6        185.81        165.58        18.80 o
   6   3   6         70.22         62.14        10.24 o
   7   3   6         90.84        103.61         9.06 o
   8   3   6          7.63          8.38         7.64 o
   9   3   6          1.82         -4.26        12.60 o
  10   3   6          0.09         -5.93        12.25 o
  11   3   6         15.48          9.47        13.22 o
  12   3   6         46.38         67.30        14.33 o
  13   3   6          0.03        -20.97        20.97 o
  14   3   6         36.83         31.65        26.63 o
  15   3   6          4.89         21.59        29.02 o
  16   3   6         44.48         71.84        25.49 o
  17   3   6         91.60         71.65        31.33 o
  18   3   6        122.98        121.46        67.92 o
 -19   4   6          0.32        -37.49        37.49 o
 -18   4   6         22.15         -5.67        31.07 o
 -17   4   6          0.78         10.45        34.47 o
 -16   4   6          0.00         -9.54        35.69 o
 -15   4   6        172.94        121.79        35.49 o
 -14   4   6        442.37        343.69        37.90 o
 -13   4   6        465.32        451.37        38.58 o
 -12   4   6         28.26         49.95        27.12 o
 -11   4   6        336.65        324.51        22.42 o
 -10   4   6        262.74        318.56        20.38 o
  -9   4   6        223.60        217.77        19.30 o
  -8   4   6         66.55         58.87        13.10 o
  -7   4   6          9.24          5.07        10.15 o
  -6   4   6         80.98         80.10         9.67 o
  -5   4   6         33.31         31.22         7.42 o
  -4   4   6        920.85       1022.20        44.97 o
  -3   4   6         39.85         15.28        18.38 o
  -2   4   6        427.98        424.49        25.13 o
  -1   4   6        130.71        130.39        18.90 o
   0   4   6          0.73          5.96        15.26 o
   1   4   6         11.32         19.45        18.93 o
   2   4   6          4.57          3.15        17.83 o
   3   4   6        438.26        386.71        27.22 o
   4   4   6          8.75          3.98        15.66 o
   5   4   6        119.27        103.58        18.27 o
   6   4   6        516.72        537.23        23.48 o
   7   4   6        123.21        122.00         9.19 o
   8   4   6         92.37         89.03        11.09 o
   9   4   6         53.28         59.00        13.08 o
  10   4   6         63.33         48.14        16.50 o
  11   4   6          5.51         12.63        13.48 o
  12   4   6          2.42        -13.63        19.20 o
  13   4   6          0.76         -1.77        20.56 o
  14   4   6         12.66         31.11        23.36 o
  15   4   6          1.64         18.34        30.37 o
  16   4   6        147.43        175.25        41.06 o
  17   4   6         37.81         23.72        31.40 o
  18   4   6        408.16        397.95        82.31 o
 -19   5   6         75.52         73.92        39.96 o
 -18   5   6         17.98         -2.49        26.89 o
 -17   5   6        221.80        242.95        77.91 o
 -16   5   6          0.20        -17.01        33.50 o
 -15   5   6         94.54         83.48        27.13 o
 -14   5   6        400.31        389.39        37.21 o
 -13   5   6        137.82        115.02        20.00 o
 -12   5   6         23.68         57.05        18.35 o
 -11   5   6        217.56        236.90        18.36 o
 -10   5   6         96.98        103.04        17.63 o
  -9   5   6        213.55        207.27        18.12 o
  -8   5   6        660.28        701.24        32.41 o
  -7   5   6          3.79         -3.06        11.06 o
  -6   5   6         12.33          5.36         9.37 o
  -5   5   6        174.88        190.17        11.23 o
  -4   5   6          1.76          6.14         6.67 o
  -3   5   6          5.63         14.88         8.59 o
  -2   5   6          0.44         -3.87        17.33 o
  -1   5   6        196.44        161.60        22.61 o
   0   5   6         39.20         14.98        20.06 o
   1   5   6        401.48        371.06        25.86 o
   2   5   6         29.27         11.20        20.19 o
   3   5   6         93.85         75.87        21.08 o
   4   5   6         16.47          6.07        15.85 o
   5   5   6        266.60        287.36        10.87 o
   6   5   6          5.08          2.45         7.41 o
   7   5   6         49.61         53.01         8.27 o
   8   5   6          7.69         -4.01         9.39 o
   9   5   6        164.57        155.99        15.90 o
  10   5   6         33.22         19.56        12.00 o
  11   5   6         39.04         29.94        21.39 o
  12   5   6         39.50         22.98        19.50 o
  13   5   6         62.69         47.92        19.58 o
  14   5   6          0.22        -10.90        25.74 o
  15   5   6         27.49         26.31        24.21 o
  16   5   6         23.60         11.30        37.72 o
  17   5   6         10.55          7.22        34.62 o
  18   5   6         86.74         78.71        46.33 o
 -19   6   6         14.58         34.93        46.03 o
 -18   6   6         58.56         67.35        52.01 o
 -17   6   6         25.92         24.24        34.17 o
 -16   6   6          1.88         20.81        35.13 o
 -15   6   6         11.55          8.20        26.26 o
 -14   6   6          0.84        -12.42        34.43 o
 -13   6   6        306.51        348.99        40.29 o
 -12   6   6        897.51        847.55        37.82 o
 -11   6   6       1024.91       1084.78        39.02 o
 -10   6   6        983.99       1073.83        41.35 o
  -9   6   6        312.48        327.52        25.42 o
  -8   6   6          1.04        -12.13        13.29 o
  -7   6   6          0.21          1.62        13.85 o
  -6   6   6        102.20         98.36        12.46 o
  -5   6   6         15.25         14.87         9.67 o
  -4   6   6        166.76        173.73        10.91 o
  -3   6   6          6.69          3.76         6.55 o
  -2   6   6        453.89        506.94        35.15 o
  -1   6   6         67.92         54.80        20.92 o
   0   6   6        102.13         74.64        18.84 o
   1   6   6          0.48         -1.60        18.42 o
   2   6   6          0.64         14.83        16.70 o
   3   6   6         32.13         20.76         6.88 o
   4   6   6        565.28        591.37        24.08 o
   5   6   6          0.55         -6.51         6.79 o
   6   6   6        222.96        212.57        11.54 o
   7   6   6         20.13          4.84         8.61 o
   8   6   6        162.60        161.82        14.15 o
   9   6   6         48.65         53.67        11.26 o
  10   6   6         15.59         33.07        16.93 o
  11   6   6          0.51         -9.65        17.39 o
  12   6   6         13.51         31.70        19.83 o
  13   6   6          9.83         10.59        19.37 o
  14   6   6          7.95         16.37        24.55 o
  15   6   6         68.59         97.65        34.51 o
  16   6   6        327.70        254.87        39.04 o
  17   6   6        173.02        121.97        51.38 o
 -19   7   6          0.29         14.38        49.54 o
 -18   7   6         14.75         24.11        44.94 o
 -17   7   6         35.25         45.58        30.01 o
 -16   7   6         51.38         25.22        31.45 o
 -15   7   6         72.30         50.49        26.05 o
 -14   7   6         20.95         11.05        27.46 o
 -13   7   6         14.17         15.81        22.56 o
 -12   7   6         64.24         64.52        19.90 o
 -11   7   6        453.25        491.62        37.30 o
 -10   7   6        205.87        213.45        18.17 o
  -9   7   6         78.37         94.10        16.80 o
  -8   7   6         61.85         50.83        14.42 o
  -7   7   6        252.72        235.61        17.63 o
  -6   7   6        167.14        154.67        13.70 o
  -5   7   6        654.95        623.57        27.89 o
  -4   7   6        193.99        180.19        11.50 o
  -3   7   6         60.94         48.82         8.84 o
  -2   7   6        130.03        130.15         9.04 o
  -1   7   6        412.12        461.93        15.82 o
   0   7   6        402.01        439.73        19.90 o
   1   7   6        527.55        599.87        29.45 o
   2   7   6        412.94        471.21        22.78 o
   3   7   6         56.59         58.71         7.43 o
   4   7   6         59.37         65.77         8.13 o
   5   7   6          1.80          3.76         7.50 o
   6   7   6         22.08         27.99        10.03 o
   7   7   6        266.19        261.43        16.62 o
   8   7   6          9.40         11.32        10.33 o
   9   7   6        121.51        114.33        19.55 o
  10   7   6         67.32         56.49        18.37 o
  11   7   6         41.22         20.00        19.19 o
  12   7   6        102.49         95.43        26.48 o
  13   7   6          1.40         -3.45        21.99 o
  14   7   6         28.90         -1.70        30.97 o
  15   7   6         25.86         32.57        33.17 o
  16   7   6          4.94          3.41        30.95 o
  17   7   6         11.74         -4.63        32.41 o
 -18   8   6         32.62          8.16        29.84 o
 -17   8   6          3.21          1.25        26.58 o
 -16   8   6          0.07        -15.18        67.12 o
 -15   8   6         18.67         27.55        30.09 o
 -14   8   6         42.28         29.25        31.68 o
 -13   8   6         26.55         44.11        22.17 o
 -12   8   6         18.03          9.62        22.15 o
 -11   8   6          0.15         -3.05        18.60 o
 -10   8   6          5.59         10.61        15.38 o
  -9   8   6        168.98        176.55        16.88 o
  -8   8   6         37.93         28.07        13.87 o
  -7   8   6         47.68         48.70        14.19 o
  -6   8   6         12.82         31.18        14.27 o
  -5   8   6        190.14        175.86        13.31 o
  -4   8   6        324.28        321.13        16.17 o
  -3   8   6        332.67        346.76        19.22 o
  -2   8   6        588.88        652.91        25.93 o
  -1   8   6         40.47         41.80         7.82 o
   0   8   6         74.90         84.38         9.22 o
   1   8   6          1.71          8.61         7.65 o
   2   8   6        179.84        191.27        10.93 o
   3   8   6        184.76        195.21        11.31 o
   4   8   6          1.33         -0.58         8.31 o
   5   8   6         10.52         12.30         8.71 o
   6   8   6          9.26         14.70        11.48 o
   7   8   6        639.98        649.11        25.38 o
   8   8   6        529.09        489.62        21.55 o
   9   8   6        227.45        247.25        21.69 o
  10   8   6          6.02         -4.64        17.87 o
  11   8   6         19.68         -9.00        20.05 o
  12   8   6          4.71          5.02        20.99 o
  13   8   6         34.90         25.59        21.34 o
  14   8   6          2.39        -17.79        27.46 o
  15   8   6         73.05         69.35        37.93 o
  16   8   6          9.56         22.82        31.11 o
  17   8   6          0.07         67.92        59.93 o
 -18   9   6         13.82          0.19        32.67 o
 -17   9   6          5.80          7.00        36.36 o
 -16   9   6          0.65         18.33        42.62 o
 -15   9   6          0.03         14.55        28.70 o
 -14   9   6         82.63         54.37        30.40 o
 -13   9   6          1.21        -20.16        20.16 o
 -12   9   6         62.12         61.45        20.53 o
 -11   9   6         70.49         78.97        20.28 o
 -10   9   6        130.79        169.62        20.68 o
  -9   9   6         82.42         90.83        17.27 o
  -8   9   6        109.22         95.14        15.74 o
  -7   9   6          2.02          5.36        14.36 o
  -6   9   6        210.65        200.22        14.28 o
  -5   9   6         54.40         44.02        11.90 o
  -4   9   6         33.30         28.02        11.26 o
  -3   9   6         16.76         14.67         9.58 o
  -2   9   6        567.85        609.50        20.77 o
  -1   9   6          4.00          4.35         9.30 o
   0   9   6         75.03         87.33        10.28 o
   1   9   6        422.77        440.16        19.57 o
   2   9   6          8.86         10.26         8.21 o
   3   9   6         23.71         21.23         9.65 o
   4   9   6        112.39        108.88        10.51 o
   5   9   6         42.94         32.44        10.21 o
   6   9   6        160.98        154.29        16.82 o
   7   9   6        254.43        225.53        15.69 o
   8   9   6          0.46          2.18        15.12 o
   9   9   6         36.93         15.60        18.55 o
  10   9   6          5.52         10.02        19.12 o
  11   9   6          6.44         22.81        20.24 o
  12   9   6          0.57         -1.30        19.31 o
  13   9   6          0.65          0.71        28.68 o
  14   9   6          0.44         -6.20        28.65 o
  15   9   6          4.92         -3.87        30.13 o
  16   9   6         13.69         60.72        42.25 o
 -17  10   6         25.33         35.79        30.32 o
 -16  10   6         35.56         20.35        27.39 o
 -15  10   6          2.70         -4.65        26.13 o
 -14  10   6         12.58          4.40        28.61 o
 -13  10   6         67.96         74.13        29.12 o
 -12  10   6        156.46        155.82        20.56 o
 -11  10   6        165.65        185.30        23.69 o
 -10  10   6         56.57         44.54        23.10 o
  -9  10   6        317.02        298.37        21.63 o
  -8  10   6        182.45        169.87        27.37 o
  -7  10   6         78.49         82.83        15.45 o
  -6  10   6         76.66         61.06        11.99 o
  -5  10   6        174.49        175.73        14.99 o
  -4  10   6          0.51         12.54        10.28 o
  -3  10   6         89.96         82.67        11.02 o
  -2  10   6         10.87          2.36        10.36 o
  -1  10   6        317.91        319.29        15.72 o
   0  10   6         58.13         55.16         9.72 o
   1  10   6        212.92        217.71        12.86 o
   2  10   6        321.01        335.43        15.16 o
   3  10   6         28.64         30.84        10.10 o
   4  10   6        434.02        403.78        21.07 o
   5  10   6         25.50          8.62        11.66 o
   6  10   6         89.90         88.95        12.65 o
   7  10   6        174.82        171.91        19.74 o
   8  10   6         86.30         72.10        15.78 o
   9  10   6         58.66         60.22        17.94 o
  10  10   6         94.01         96.11        25.30 o
  11  10   6          0.74         13.18        17.78 o
  12  10   6          2.50         22.71        18.59 o
  13  10   6        161.97        175.27        34.27 o
  14  10   6        114.17        156.39        34.19 o
  15  10   6         18.00        -25.04        38.60 o
  16  10   6        136.94        170.51        60.33 o
 -17  11   6         49.36         49.29        32.21 o
 -16  11   6          6.22          1.43        33.31 o
 -15  11   6         43.79         45.05        45.10 o
 -14  11   6         28.00         34.71        24.73 o
 -13  11   6          0.03         -0.73        24.92 o
 -12  11   6          0.18          5.22        26.48 o
 -11  11   6        167.56        160.49        22.73 o
 -10  11   6        560.84        608.50        47.77 o
  -9  11   6        376.43        388.55        28.61 o
  -8  11   6        179.81        150.45        21.09 o
  -7  11   6         32.92         34.41        15.96 o
  -6  11   6        971.39       1024.32        46.06 o
  -5  11   6        134.11        119.15        14.76 o
  -4  11   6         25.60         29.59        11.64 o
  -3  11   6        101.72         99.01        11.80 o
  -2  11   6          4.67          3.82        10.98 o
  -1  11   6         65.13         56.11        10.98 o
   0  11   6        430.13        455.95        17.28 o
   1  11   6        180.30        155.01        14.49 o
   2  11   6         22.15         25.39        12.02 o
   3  11   6         61.80         63.36        16.37 o
   4  11   6         27.27         31.61        12.04 o
   5  11   6          2.92          5.22        15.58 o
   6  11   6         10.79         20.45        13.90 o
   7  11   6          1.82         10.83        17.10 o
   8  11   6         41.26         18.98        17.55 o
   9  11   6          0.72         22.57        16.65 o
  10  11   6        131.17        131.56        25.67 o
  11  11   6         58.68         44.11        24.47 o
  12  11   6         42.13         36.09        22.86 o
  13  11   6          1.27         11.89        36.94 o
  14  11   6         84.78         74.16        38.52 o
  15  11   6        223.16        127.86        54.34 o
 -16  12   6          1.05          3.32        30.12 o
 -15  12   6         71.55         66.69        29.95 o
 -14  12   6         18.80         28.53        43.53 o
 -13  12   6         29.42        -14.15        25.35 o
 -12  12   6          6.09        -15.46        41.26 o
 -11  12   6         18.03         17.91        19.76 o
 -10  12   6        284.27        315.65        24.90 o
  -9  12   6        572.73        556.28        31.99 o
  -8  12   6        188.31        165.59        22.20 o
  -7  12   6        475.96        488.99        31.79 o
  -6  12   6        295.09        276.94        23.12 o
  -5  12   6         50.00         39.66        19.17 o
  -4  12   6          1.99          8.41        14.67 o
  -3  12   6        168.91        162.07        16.07 o
  -2  12   6         30.81         30.56        15.25 o
  -1  12   6         95.76         53.79        15.52 o
   0  12   6         56.98         72.62        19.67 o
   1  12   6          2.04          1.38        15.39 o
   2  12   6         28.60         16.14        15.48 o
   3  12   6          0.55          5.95        11.28 o
   4  12   6         22.26         15.73        15.56 o
   5  12   6         31.56         16.53        14.34 o
   6  12   6         41.40         32.16        16.46 o
   7  12   6         35.68         19.40        23.01 o
   8  12   6          3.27          4.93        20.20 o
   9  12   6        106.68         96.72        22.23 o
  10  12   6          0.28         -8.27        21.59 o
  11  12   6          5.18          5.61        28.42 o
  12  12   6         99.87        102.71        32.17 o
  13  12   6        131.71        163.47        46.36 o
  14  12   6        340.50        294.09        57.78 o
  15  12   6         86.50        120.66        63.13 o
 -16  13   6          2.26          1.82        26.46 o
 -15  13   6         29.55         45.77        28.60 o
 -14  13   6          0.41         31.96        53.54 o
 -13  13   6         46.60         98.45        34.91 o
 -12  13   6          0.10         -4.53        26.95 o
 -11  13   6         11.48        -31.81        35.22 o
 -10  13   6         25.96         49.92        24.34 o
  -9  13   6         14.37         25.03        21.49 o
  -8  13   6          1.08        -25.32        27.32 o
  -7  13   6        127.64        137.38        24.85 o
  -6  13   6          3.53         19.32        20.53 o
  -5  13   6         23.79         22.70        22.56 o
  -4  13   6         56.48         55.84        22.31 o
  -3  13   6         30.02         18.64        18.03 o
  -2  13   6         34.26         60.43        17.30 o
  -1  13   6         11.02          5.82        17.25 o
   0  13   6          5.66         17.84        18.82 o
   1  13   6          0.66          5.30        14.35 o
   2  13   6          8.23         -5.90        20.60 o
   3  13   6         54.12         74.05        22.64 o
   4  13   6         37.18         41.65        22.44 o
   5  13   6          0.33        -10.06        22.27 o
   6  13   6          9.39         15.48        23.35 o
   7  13   6        354.19        420.04        46.14 o
   8  13   6         36.77         29.79        26.24 o
   9  13   6        121.83        129.03        25.50 o
  10  13   6         44.23         35.13        26.28 o
  11  13   6          0.01        -30.39        36.78 o
  12  13   6         26.38         15.36        42.87 o
  13  13   6          6.87         11.19        84.71 o
 -15  14   6          0.02         -0.43        36.70 o
 -14  14   6         28.62         39.00        26.10 o
 -13  14   6         17.46         33.48        36.26 o
 -12  14   6          0.02          2.27        28.16 o
 -11  14   6         19.85         25.90        25.83 o
 -10  14   6        140.13        148.12        24.55 o
  -9  14   6         46.40         34.52        21.68 o
  -8  14   6         67.51         69.16        21.98 o
  -7  14   6         33.32         20.38        20.16 o
  -6  14   6         64.02         68.74        20.74 o
  -5  14   6         63.37         57.56        23.52 o
  -4  14   6         62.65         79.05        21.86 o
  -3  14   6        103.62         94.40        20.69 o
  -2  14   6         36.64         38.82        19.90 o
  -1  14   6        143.27        135.48        21.44 o
   0  14   6          7.01          3.23        19.19 o
   1  14   6         39.16         24.75        21.83 o
   2  14   6         19.58         23.35        23.76 o
   3  14   6        385.33        428.98        35.10 o
   4  14   6         12.76          1.74        24.15 o
   5  14   6          0.00          2.95        20.09 o
   6  14   6          0.58        -24.66        24.66 o
   7  14   6         20.67         -9.26        31.05 o
   8  14   6          6.38         40.84        26.01 o
   9  14   6         34.69         15.39        26.31 o
  10  14   6         15.15         -6.59        36.17 o
  11  14   6          1.69         46.40        38.76 o
  12  14   6          2.28         80.71        88.70 o
 -14  15   6          1.33        -12.18        32.32 o
 -13  15   6          0.79        -13.82        37.87 o
 -12  15   6         49.74         46.87        31.95 o
 -11  15   6          8.92         -7.03        40.35 o
 -10  15   6          0.05         -5.00        27.99 o
  -9  15   6          1.23         -2.30        25.89 o
  -8  15   6         15.31         23.25        25.21 o
  -7  15   6         68.17         81.92        29.10 o
  -6  15   6        143.61        154.04        24.37 o
  -5  15   6        115.36         93.81        26.86 o
  -4  15   6          5.80          3.56        27.76 o
  -3  15   6          1.50         -1.10        21.70 o
  -2  15   6          0.05          1.93        25.08 o
  -1  15   6        227.86        233.79        30.97 o
   0  15   6         19.67         32.82        27.11 o
   1  15   6         22.44         22.49        23.36 o
   2  15   6          0.10         14.51        24.36 o
   3  15   6         47.20         35.44        25.23 o
   4  15   6         25.81         14.60        21.70 o
   5  15   6          4.23         -3.37        22.72 o
   6  15   6        194.68        201.48        28.89 o
   7  15   6          0.36          2.46        27.66 o
   8  15   6         26.77         31.75        23.86 o
   9  15   6          0.05          4.79        29.57 o
  10  15   6         11.12        -29.51        29.51 o
  11  15   6         34.66         38.30        41.55 o
  12  15   6         21.95        -63.93        74.32 o
 -13  16   6         10.84         56.39        37.94 o
 -12  16   6          9.98          3.98        38.35 o
 -11  16   6         16.75         32.72        33.40 o
 -10  16   6         21.17         16.28        43.60 o
  -9  16   6         47.22         68.84        40.89 o
  -8  16   6         29.09         15.61        31.54 o
  -7  16   6         50.13         73.53        31.15 o
  -6  16   6         52.23         71.87        68.72 o
  -5  16   6          4.84         -3.44        32.76 o
  -4  16   6          0.60         22.15        29.65 o
  -3  16   6         41.57         67.20        28.99 o
  -2  16   6        425.26        429.20        43.48 o
  -1  16   6        622.91        695.06        53.45 o
   0  16   6        295.52        292.94        33.89 o
   1  16   6        101.81        113.25        30.01 o
   2  16   6          9.21          8.04        27.11 o
   3  16   6        202.85        202.51        29.90 o
   4  16   6          2.10         30.17        24.68 o
   5  16   6        348.94        330.21        32.79 o
   6  16   6        121.91        119.93        29.65 o
   7  16   6        289.38        252.94        47.80 o
   8  16   6         77.83         60.73        35.96 o
   9  16   6         26.38         32.63        33.16 o
  10  16   6         37.02         57.00        49.14 o
  11  16   6         69.38         17.58        58.33 o
 -12  17   6         12.49         -4.72        30.43 o
 -11  17   6          5.23         17.93        33.78 o
 -10  17   6          1.59         28.04        37.54 o
  -9  17   6         11.03        -39.05        40.89 o
  -8  17   6         50.97         17.02        31.61 o
  -7  17   6          0.22         -7.51        30.85 o
  -6  17   6          3.15         14.25        30.72 o
  -5  17   6          4.03         13.85        28.37 o
  -4  17   6         17.36          9.11        22.99 o
  -3  17   6         33.89          7.85        32.67 o
  -2  17   6          8.68         19.58        30.34 o
  -1  17   6        143.54        148.50        37.02 o
   0  17   6        101.64         46.74        33.03 o
   1  17   6         91.58         75.84        29.15 o
   2  17   6         63.35         57.51        25.10 o
   3  17   6          0.18          4.44        22.35 o
   4  17   6        110.69        118.64        26.33 o
   5  17   6         53.31         46.57        31.86 o
   6  17   6          5.98         76.57        39.89 o
   7  17   6        334.84        352.13        56.06 o
   8  17   6         21.70          9.58        30.56 o
   9  17   6         95.39        156.09        43.35 o
 -10  18   6         23.52         28.17        33.73 o
  -9  18   6         81.39        103.19        36.30 o
  -8  18   6         88.99         86.93        35.73 o
  -7  18   6          8.76         -4.02        35.18 o
  -6  18   6          0.17        -20.28        38.90 o
  -5  18   6          0.59        -10.34        36.29 o
  -4  18   6         66.79         58.82        38.11 o
  -3  18   6         23.73         30.29        36.85 o
  -2  18   6        167.32        145.67        32.25 o
  -1  18   6         78.34         53.50        32.64 o
   0  18   6        157.73        104.67        29.68 o
   1  18   6        110.30         99.99        31.54 o
   2  18   6         30.97         13.76        29.61 o
   3  18   6          8.53         17.41        24.64 o
   4  18   6        174.80        156.24        33.79 o
   5  18   6        154.58        148.90        45.27 o
   6  18   6          3.87        -27.08        27.08 o
   7  18   6          1.12         30.35        30.77 o
   8  18   6          0.03        -13.58        65.53 o
  -9  19   6         38.29          3.91        53.46 o
  -8  19   6         49.71         53.17        33.59 o
  -7  19   6          1.48        -18.05        30.24 o
  -6  19   6         20.24         25.88        27.34 o
  -5  19   6         44.96         62.40        29.30 o
  -4  19   6         24.97         10.50        25.79 o
  -3  19   6         17.00          4.04        30.33 o
  -2  19   6          8.19         14.10        29.99 o
  -1  19   6         24.76         28.57        38.41 o
   0  19   6          9.77          3.00        30.86 o
   1  19   6        393.79        368.53        41.53 o
   2  19   6         73.15         57.33        37.43 o
   3  19   6          0.23         30.35        40.01 o
   4  19   6        314.67        224.13        42.11 o
   5  19   6          0.01         -8.60        30.11 o
   6  19   6          3.41         30.33        38.96 o
   7  19   6         15.25         38.36        95.89 o
  -7  20   6         99.01         95.09        60.33 o
  -6  20   6          6.29          7.52        38.73 o
  -5  20   6        128.44        125.56        58.87 o
  -4  20   6         26.93          8.89        45.46 o
  -3  20   6         16.73         22.18        53.12 o
  -2  20   6          0.43          8.88        36.04 o
  -1  20   6         17.30         35.34        43.55 o
   0  20   6          3.23          8.45        43.98 o
   1  20   6          5.13         13.78        36.72 o
   2  20   6          9.93        -19.48        47.00 o
   3  20   6         74.25        111.12        35.19 o
   4  20   6          1.33          6.80        36.34 o
   5  20   6         16.19        -29.07        53.35 o
  -2  21   6          0.56        -18.45        50.99 o
  -1  21   6          0.94        -25.97        55.14 o
   0  21   6         16.39        -34.06        34.06 o
   1  21   6         49.07         80.71        63.13 o
 -17   1   7          7.39        -41.55        58.33 o
 -16   1   7         16.54         31.90        42.33 o
 -15   1   7         18.53         -0.84        55.54 o
 -14   1   7         18.72         19.18        59.13 o
 -13   1   7          1.93         16.78        37.86 o
 -12   1   7          7.53          1.53        44.64 o
 -11   1   7         12.98         -6.14        43.53 o
 -10   1   7        188.67        206.33        35.16 o
  -9   1   7        116.51        139.97        33.29 o
  -8   1   7         17.57         34.48        27.08 o
  -7   1   7          5.80         14.99        23.24 o
  -6   1   7          5.33        -16.22        23.26 o
  -5   1   7        735.68        710.51        37.03 o
  -4   1   7        251.60        246.97        22.98 o
  -3   1   7         46.24         39.48        18.02 o
  -2   1   7          2.39         15.13        22.12 o
  -1   1   7         29.59         -9.81        20.72 o
   0   1   7         38.20         34.49        19.96 o
   1   1   7         38.29         26.78        16.73 o
   2   1   7         56.06         63.85        18.71 o
   3   1   7         53.51         65.29        17.01 o
   4   1   7        250.81        236.12        21.91 o
   5   1   7        171.49        188.34        20.61 o
   6   1   7        130.09         94.70        19.10 o
   7   1   7          0.09        -14.40        14.40 o
   8   1   7         11.22         -1.85        17.84 o
   9   1   7         57.90         74.71        17.88 o
  10   1   7         99.38         90.60        17.09 o
  11   1   7         89.53         85.22        25.29 o
  12   1   7        223.18        208.84        41.13 o
  13   1   7          8.15         -7.45        30.50 o
  14   1   7         26.17        -21.53        41.24 o
  15   1   7          7.43        -27.97        77.51 o
 -17   2   7         47.49         37.56        65.53 o
 -16   2   7          6.50          1.91        48.53 o
 -13   2   7        243.76        288.27        51.41 o
 -12   2   7         50.40         77.78        42.84 o
 -11   2   7         20.21         18.92        42.27 o
 -10   2   7          4.21          7.51        26.68 o
  -9   2   7          5.19         11.47        23.14 o
  -8   2   7         46.52         63.01        23.88 o
  -7   2   7        159.86        155.28        32.35 o
  -6   2   7         21.88         37.93        24.53 o
  -5   2   7         71.15         94.67        27.14 o
  -4   2   7         20.87         -1.78        23.76 o
  -3   2   7          2.37         19.24        18.88 o
  -2   2   7         54.51         64.83        19.64 o
  -1   2   7         49.64         41.76        18.06 o
   0   2   7         41.92          5.42        18.81 o
   1   2   7         55.66         29.69        18.85 o
   2   2   7          8.07          6.69        18.72 o
   3   2   7         38.97         52.43        17.38 o
   4   2   7        243.55        215.13        18.89 o
   5   2   7          2.31         26.80        16.59 o
   6   2   7        131.47        159.09        19.68 o
   7   2   7        159.74        168.67        22.23 o
   8   2   7        102.18         73.42        19.58 o
   9   2   7         33.31         37.91        18.33 o
  10   2   7        102.99         80.53        22.58 o
  11   2   7          6.52         -3.98        31.28 o
  12   2   7         23.74         53.40        37.83 o
  13   2   7         69.57         53.67        35.31 o
  14   2   7         14.72         13.57        42.60 o
  15   2   7        116.93         88.70        59.13 o
 -17   3   7         12.84         32.78        46.18 o
 -16   3   7          0.94         34.08        42.84 o
 -15   3   7          8.76         13.58        63.93 o
 -13   3   7         19.28          7.03        45.95 o
 -12   3   7        146.53        152.65        49.45 o
 -11   3   7        131.71        120.73        34.05 o
 -10   3   7          0.48         -2.79        29.24 o
  -9   3   7        442.43        450.05        37.22 o
  -8   3   7          0.09        -10.31        25.47 o
  -7   3   7         61.40         45.32        25.22 o
  -6   3   7         19.54        -23.70        23.70 o
  -5   3   7        403.37        361.90        27.40 o
  -4   3   7         52.45         47.44        22.26 o
  -3   3   7         33.45         17.27        19.93 o
  -2   3   7          2.00        -15.67        19.35 o
  -1   3   7         42.79         28.32        18.84 o
   0   3   7          2.02          9.27        15.85 o
   1   3   7          2.94         -7.27        16.23 o
   2   3   7        314.44        308.51        23.22 o
   3   3   7        108.14        106.19        20.19 o
   4   3   7          0.49         -1.27        16.54 o
   5   3   7        830.39        861.69        32.71 o
   6   3   7        395.16        361.24        27.39 o
   7   3   7         99.31         70.36        20.43 o
   8   3   7          0.03         -0.50        19.46 o
   9   3   7          0.09         -6.29        19.99 o
  10   3   7          1.17          3.96        26.19 o
  11   3   7          0.67        -11.10        29.36 o
  12   3   7        106.86        124.05        48.76 o
  13   3   7         77.95         32.85        38.65 o
  14   3   7         14.25         19.98        75.12 o
 -17   4   7         49.06         75.12        67.92 o
 -16   4   7          1.15         17.58        56.74 o
 -15   4   7        115.98        131.05        65.53 o
 -13   4   7         36.44         39.51        40.07 o
 -12   4   7          1.72         23.44        35.85 o
 -11   4   7          6.36        -22.12        32.71 o
 -10   4   7         98.19         95.46        40.04 o
  -9   4   7         75.62         51.78        38.79 o
  -8   4   7        129.74        120.21        27.80 o
  -7   4   7         33.35         26.91        23.74 o
  -6   4   7          0.38          5.35        22.75 o
  -5   4   7        199.48        221.88        24.45 o
  -4   4   7         20.18          9.78        20.53 o
  -3   4   7         49.88         48.31        21.00 o
  -2   4   7          8.07          5.05        15.85 o
  -1   4   7         11.70         15.32        18.27 o
   0   4   7         55.08         60.66        20.07 o
   1   4   7         49.27         29.04        16.09 o
   2   4   7         60.21         57.99        15.81 o
   3   4   7         29.24         26.81        18.17 o
   4   4   7        195.19        207.56        24.50 o
   5   4   7         97.30         67.06        20.30 o
   6   4   7         97.76         91.18        23.17 o
   7   4   7         86.54         90.60        21.58 o
   8   4   7          0.15         -0.68        19.51 o
   9   4   7          0.16        -23.75        31.04 o
  10   4   7          3.40        -32.74        32.74 o
  11   4   7         14.27         -3.22        31.13 o
  12   4   7         30.42         18.36        34.66 o
  13   4   7         35.10         45.61        41.66 o
  14   4   7         36.90         22.41        36.98 o
  15   4   7          5.92        -50.34        74.32 o
 -16   5   7         23.23         59.93        83.91 o
 -15   5   7         18.04        -58.33        77.51 o
 -13   5   7         72.26         -9.57        45.48 o
 -12   5   7        206.95        224.52        37.44 o
 -11   5   7        511.65        464.21        48.15 o
 -10   5   7        949.93        989.61        71.57 o
  -9   5   7          5.80         27.48        27.20 o
  -8   5   7         11.00         -0.74        26.78 o
  -7   5   7          0.63          4.38        22.00 o
  -6   5   7        102.57         70.68        30.24 o
  -5   5   7          0.53        -11.30        19.16 o
  -4   5   7         43.37         10.93        21.31 o
  -3   5   7          6.76          6.96        17.41 o
  -2   5   7          3.02         22.98        18.65 o
  -1   5   7         21.31         22.69        18.45 o
   0   5   7          0.54         13.29        16.62 o
   1   5   7         53.48         54.74        20.50 o
   2   5   7         70.02         35.01        19.77 o
   3   5   7          8.27         11.23        20.32 o
   4   5   7         15.87         23.50        18.09 o
   5   5   7         11.99         21.27        19.99 o
   6   5   7         23.99         20.84        19.51 o
   7   5   7          0.74          4.49        19.35 o
   8   5   7         23.61         27.39        20.42 o
   9   5   7         81.11        113.95        30.22 o
  10   5   7         69.19         79.40        26.54 o
  11   5   7         13.17         18.38        24.72 o
  12   5   7         74.96         89.14        37.04 o
  13   5   7          7.97        -11.06        31.83 o
  14   5   7         20.52         19.18        39.74 o
 -16   6   7          0.36        -14.72        43.72 o
 -15   6   7        113.95        103.99        53.62 o
 -14   6   7         68.33         76.71        57.54 o
 -13   6   7        153.75        156.03        43.90 o
 -12   6   7        156.61        141.38        31.45 o
 -11   6   7          5.80          4.79        55.94 o
 -10   6   7        201.91        184.50        35.74 o
  -9   6   7         17.04         38.45        31.71 o
  -8   6   7        142.31        107.81        37.16 o
  -7   6   7         52.14         48.10        25.12 o
  -6   6   7         46.25         41.43        24.89 o
  -5   6   7          4.25         -1.92        23.41 o
  -4   6   7         22.42         23.60        17.82 o
  -3   6   7         54.29         49.64        18.41 o
  -2   6   7         15.02          3.00        19.14 o
  -1   6   7         15.27         16.54        16.27 o
   0   6   7         77.78         72.47        18.81 o
   1   6   7          7.91          0.12        15.69 o
   2   6   7         10.00        -12.30        20.33 o
   3   6   7          1.24        -19.43        21.44 o
   4   6   7         14.95         16.14        19.40 o
   5   6   7         54.78         36.83        21.17 o
   6   6   7         11.38        -14.75        18.48 o
   7   6   7         49.38         57.27        20.87 o
   8   6   7         52.56         66.99        29.03 o
   9   6   7          1.66        -13.74        28.06 o
  10   6   7        219.62        213.57        31.26 o
  11   6   7          0.00        -21.63        33.77 o
  12   6   7          4.30        -26.29        43.66 o
  13   6   7         41.05         42.82        38.36 o
  14   6   7        123.49         91.10        42.10 o
 -16   7   7         11.26         -4.87        44.63 o
 -15   7   7         46.98        107.88        87.10 o
 -14   7   7         73.44         60.73        73.52 o
 -13   7   7         12.49          1.60        80.71 o
 -12   7   7          3.47          7.63        33.67 o
 -11   7   7        194.33        169.60        39.61 o
 -10   7   7        305.71        293.85        36.10 o
  -9   7   7         29.94         39.10        28.45 o
  -8   7   7          3.34         45.17        39.33 o
  -7   7   7         12.46          6.09        27.82 o
  -6   7   7         72.12         47.65        24.58 o
  -5   7   7         22.60          6.62        20.74 o
  -4   7   7          1.85        -10.01        19.70 o
  -3   7   7        305.97        286.31        23.27 o
  -2   7   7         35.90         12.18        16.65 o
  -1   7   7         88.97         96.30        20.21 o
   0   7   7         11.85          4.44        19.32 o
   1   7   7          2.95         -4.60        16.66 o
   2   7   7          0.36          0.20        18.35 o
   3   7   7          0.24         10.34        19.18 o
   4   7   7          7.12         -3.42        18.24 o
   5   7   7         14.66         -0.49        22.13 o
   6   7   7        114.77        127.44        20.60 o
   7   7   7         63.84         76.58        28.92 o
   8   7   7         47.21         13.80        29.33 o
   9   7   7         85.44         91.84        32.88 o
  10   7   7        104.42        108.01        29.05 o
  11   7   7          3.85        -20.79        34.19 o
  12   7   7          5.79         32.07        43.11 o
  13   7   7         27.96         42.38        45.68 o
 -15   8   7         33.32         23.99        57.06 o
 -14   8   7        117.58         35.96        40.68 o
 -12   8   7         15.83         -6.14        33.33 o
 -11   8   7         46.37         50.30        27.00 o
 -10   8   7         25.00         34.14        33.32 o
  -9   8   7         50.10         24.74        33.51 o
  -8   8   7         20.04        -24.56        30.31 o
  -7   8   7          7.05        -22.33        22.33 o
  -6   8   7         73.06         90.88        26.30 o
  -5   8   7         78.18         50.90        21.05 o
  -4   8   7         33.42         39.74        21.30 o
  -3   8   7          0.68          2.88        17.41 o
  -2   8   7          0.28        -11.66        18.58 o
  -1   8   7         14.22         27.69        18.29 o
   0   8   7        139.20        124.61        19.92 o
   1   8   7         80.71         78.21        18.49 o
   2   8   7          0.68          6.61        17.53 o
   3   8   7          9.82         10.54        18.72 o
   4   8   7        102.73        102.48        21.71 o
   5   8   7         15.24         -1.44        17.19 o
   6   8   7          2.02        -10.78        29.66 o
   7   8   7         32.15         -8.47        28.85 o
   8   8   7         25.78         22.72        24.23 o
   9   8   7          0.29          2.55        30.53 o
  10   8   7          3.81         -5.14        30.47 o
  11   8   7         12.82        -26.50        26.50 o
  12   8   7          8.66        -12.89        36.05 o
  13   8   7        128.21         86.30        67.92 o
 -15   9   7         53.91         18.02        44.60 o
 -14   9   7          0.05         19.70        45.08 o
 -13   9   7         46.09         11.76        45.73 o
 -12   9   7          8.11          2.75        35.95 o
 -11   9   7         83.43         27.76        34.15 o
 -10   9   7        284.28        300.94        43.06 o
  -9   9   7         80.41         81.33        28.43 o
  -8   9   7         48.94         16.14        29.03 o
  -7   9   7         32.81          9.86        22.59 o
  -6   9   7         90.71         97.46        23.72 o
  -5   9   7          0.94         -8.60        19.21 o
  -4   9   7          1.53          1.92        17.95 o
  -3   9   7         19.02          1.07        22.97 o
  -2   9   7        135.69        131.26        21.29 o
  -1   9   7          0.71        -10.66        16.69 o
   0   9   7         44.03          3.99        19.93 o
   1   9   7        649.32        637.85        33.32 o
   2   9   7         43.81         17.58        19.00 o
   3   9   7         17.26         19.83        16.78 o
   4   9   7          1.70        -11.83        18.35 o
   5   9   7        289.14        310.30        34.09 o
   6   9   7         75.91         73.90        26.38 o
   7   9   7         48.92         61.69        29.35 o
   8   9   7          7.13         11.03        29.70 o
   9   9   7         14.88        -20.76        27.69 o
  10   9   7        135.71        105.59        35.57 o
  11   9   7          4.45          9.92        30.96 o
  12   9   7        114.21         81.51        56.74 o
  13   9   7          1.47         -2.40        47.95 o
 -14  10   7         20.92        -24.57        45.52 o
 -13  10   7          0.01         -7.19        55.14 o
 -12  10   7         31.61         13.59        35.59 o
 -11  10   7         16.87         -5.09        29.73 o
 -10  10   7        202.73        159.56        33.11 o
  -9  10   7        279.02        255.16        35.53 o
  -8  10   7        298.16        317.09        37.62 o
  -7  10   7         98.65         92.75        37.26 o
  -6  10   7          5.30        -10.02        26.85 o
  -5  10   7          5.33        -11.59        30.97 o
  -4  10   7         29.90         15.58        25.21 o
  -3  10   7         13.01         34.23        28.36 o
  -2  10   7         32.75         33.67        30.90 o
  -1  10   7          5.40         -3.44        24.33 o
   0  10   7         17.55         16.61        24.51 o
   1  10   7          0.53          1.38        22.43 o
   2  10   7          1.91         13.21        18.50 o
   3  10   7          1.57          1.91        24.02 o
   4  10   7         35.86         27.95        20.51 o
   5  10   7        131.81        113.55        40.78 o
   6  10   7         84.37         64.24        37.68 o
   7  10   7          9.65        -13.16        36.07 o
   8  10   7         12.37          6.14        36.39 o
   9  10   7         54.30         77.24        39.74 o
  10  10   7          0.62         11.84        31.41 o
  11  10   7        113.29        111.76        49.60 o
  12  10   7        135.77        179.00        63.13 o
 -14  11   7         23.62         23.40        50.04 o
 -13  11   7          4.07         10.42        41.51 o
 -12  11   7          1.93        -43.95        56.74 o
 -11  11   7          0.06        -11.51        39.82 o
 -10  11   7        165.98        158.24        35.75 o
  -9  11   7          0.83        -25.69        32.28 o
  -8  11   7        374.23        409.01        38.66 o
  -7  11   7        336.91        358.90        41.64 o
  -6  11   7        146.71        117.58        41.29 o
  -5  11   7          9.78         17.26        33.80 o
  -4  11   7         16.96         -5.60        30.88 o
  -3  11   7         46.68         14.44        27.20 o
  -2  11   7          7.00        -33.76        51.47 o
  -1  11   7         57.76         60.10        33.02 o
   0  11   7         22.20         33.51        26.62 o
   1  11   7          0.40         -9.01        25.35 o
   2  11   7         13.86         15.55        20.35 o
   3  11   7         10.04         16.51        22.35 o
   4  11   7          0.21         36.78        46.26 o
   5  11   7          4.38          8.81        38.84 o
   6  11   7         52.46         38.04        39.11 o
   7  11   7         99.42         93.86        45.21 o
   8  11   7          0.35         31.83        44.02 o
   9  11   7         55.51         31.11        35.03 o
  10  11   7          1.49         31.56        38.98 o
  11  11   7         16.30         -4.00        49.54 o
 -13  12   7          9.33         37.47        57.90 o
 -12  12   7         12.81         20.78        54.34 o
 -11  12   7         13.84          9.61        59.25 o
 -10  12   7        597.35        584.15        53.91 o
  -9  12   7        426.77        413.63        55.40 o
  -8  12   7         26.46         24.66        37.47 o
  -7  12   7          5.03         17.40        32.51 o
  -6  12   7         15.34         24.89        23.48 o
  -5  12   7          0.61         -0.43        32.18 o
  -4  12   7          0.01         22.08        29.40 o
  -3  12   7          0.79         15.70        25.90 o
  -2  12   7         25.27        -15.70        33.65 o
  -1  12   7          0.25        -31.27        31.27 o
   0  12   7          5.46         33.50        28.21 o
   1  12   7         31.39         37.38        21.48 o
   2  12   7          5.90         15.66        49.94 o
   3  12   7         12.68          1.62        47.92 o
   4  12   7         51.15          4.77        60.18 o
   5  12   7         19.00        -14.33        39.27 o
   6  12   7         15.49         59.18        82.31 o
   7  12   7         34.02         43.06        43.28 o
   8  12   7          1.36         -8.85        33.79 o
   9  12   7          0.20        -36.96        37.82 o
  10  12   7         15.36         67.12        72.72 o
 -12  13   7         15.16          0.63        49.37 o
 -11  13   7         44.91          1.60        61.53 o
 -10  13   7         15.37         18.80        45.02 o
  -9  13   7          2.64        -10.76        31.00 o
  -8  13   7          7.91         25.37        43.75 o
  -7  13   7          0.63        -34.37        38.04 o
  -6  13   7          2.02        -31.91        45.73 o
  -5  13   7          1.54        -29.64        35.30 o
  -4  13   7         12.77         25.23        29.00 o
  -3  13   7          3.73         -0.53        42.69 o
  -2  13   7         73.46         75.27        31.23 o
  -1  13   7          7.53        -28.62        28.62 o
   0  13   7          0.08         10.56        31.26 o
   1  13   7         38.58         29.73        49.06 o
   2  13   7          9.89         24.75        52.87 o
   3  13   7         12.76          3.43        53.93 o
   4  13   7          2.56         20.83        61.47 o
   5  13   7         25.38         47.95        86.30 o
   6  13   7          0.99        -28.77        74.32 o
   7  13   7          0.88         36.48        49.28 o
   8  13   7          8.49         45.95        50.05 o
   9  13   7          1.97        -74.32        84.71 o
 -11  14   7        105.73         90.30        91.10 o
 -10  14   7        213.97        183.69        46.97 o
  -9  14   7        222.89        206.15        63.37 o
  -8  14   7         16.95          8.86        38.48 o
  -7  14   7          1.66         26.16        53.37 o
  -6  14   7        265.63        218.95        75.91 o
  -5  14   7          0.62         19.05        38.59 o
  -4  14   7         33.36         38.16        36.17 o
  -3  14   7          0.27        -19.90        43.00 o
  -2  14   7         55.77         49.98        44.88 o
  -1  14   7         42.33        -19.98        42.35 o
   0  14   7          3.97         17.75        43.33 o
   1  14   7        284.14        301.26        71.92 o
   2  14   7         61.82         -5.59        87.10 o
   3  14   7          0.03        -66.33        84.71 o
   4  14   7        125.24        188.59        92.70 o
   5  14   7          4.72         67.92        80.71 o
   6  14   7         24.70         25.05        61.60 o
   7  14   7         15.95          4.00        47.44 o
   8  14   7         32.50         22.37        67.92 o
  -9  15   7         76.14         81.07        49.00 o
  -8  15   7        214.60        162.16        45.20 o
  -7  15   7          8.69         22.70        49.95 o
  -6  15   7          1.28        -49.31        57.14 o
  -5  15   7         13.54          8.01        34.51 o
  -4  15   7          9.67         16.93        35.77 o
  -3  15   7         28.15         -0.80        50.34 o
   0  15   7         19.69        -30.37        59.93 o
   1  15   7         59.16         10.39        55.14 o
   2  15   7          5.53         26.37        79.91 o
   3  15   7          4.29        -40.09        61.07 o
   4  15   7          0.22        -52.84        53.68 o
   5  15   7          0.00         31.03        54.47 o
   6  15   7          7.86         44.75       100.69 o
   7  15   7         46.78         14.38        75.91 o
  -8  16   7          3.88         70.32        63.13 o
  -7  16   7        344.79        244.53        99.09 o
  -6  16   7          1.49         -3.10        45.16 o
  -5  16   7         84.42         93.73        48.31 o
  -4  16   7          4.37         68.72        99.09 o
  -3  16   7        122.09         27.17        76.71 o
  -2  16   7         90.54         55.14        99.89 o
  -1  16   7        184.13        110.28        73.52 o
   0  16   7         42.66        -40.14        84.71 o
   1  16   7          0.92        -25.16        47.78 o
   2  16   7         19.00        -28.93        45.03 o
   3  16   7          0.34         46.82        61.96 o
   4  16   7         56.10         42.84        64.05 o
   5  16   7        343.83        330.89        65.12 o
   6  16   7         13.82         47.95       102.29 o
  -5  17   7         17.37        -10.17        75.12 o
  -4  17   7         12.80          7.19        64.73 o
  -3  17   7         45.99         19.98        93.50 o
  -2  17   7         12.79         31.96        70.32 o
  -1  17   7        113.63        137.45        97.49 o
   0  17   7        430.26        374.78        90.30 o
   1  17   7        230.88        304.46       103.88 o
   2  17   7        177.91        177.30        58.18 o
   3  17   7         34.32         55.76        44.90 o
  -1  18   7         19.84         83.11        64.73 o
 -13   0   8         73.40         31.96        61.53 o
 -12   0   8          0.26        -58.33        58.33 o
 -11   0   8          8.69         -9.50        37.82 o
  -9   0   8        107.04        119.87        60.73 o
  -8   0   8          2.46         21.01        38.46 o
  -7   0   8          0.24         -7.01        42.85 o
  -6   0   8          8.44         33.62        32.94 o
  -5   0   8         35.62         16.41        30.49 o
  -4   0   8         61.43         89.09        36.37 o
  -3   0   8        209.54        195.79        32.10 o
  -2   0   8         50.44         65.84        28.73 o
  -1   0   8         11.55          3.44        25.89 o
   0   0   8         87.26         67.29        29.02 o
   1   0   8        533.88        553.45        40.88 o
   2   0   8          2.22         27.16        32.60 o
   3   0   8         80.04         54.84        27.13 o
   4   0   8       3182.99       3422.65       132.90 o
   5   0   8       1590.52       1482.28        76.01 o
   6   0   8        531.15        526.55        42.54 o
   7   0   8         54.26         30.10        27.46 o
   8   0   8         86.04         95.00        37.37 o
   9   0   8         30.43         56.75        50.29 o
  10   0   8         56.37         -7.99        70.32 o
  11   0   8          0.28         48.75        81.51 o
 -13   1   8         25.43         43.95        59.13 o
 -12   1   8         24.11         35.96        59.13 o
 -11   1   8          8.76         -6.39        49.54 o
 -10   1   8          0.06         32.76        55.14 o
  -9   1   8          6.91         32.63        37.70 o
  -8   1   8          0.65          4.80        33.04 o
  -7   1   8         41.01          3.28        24.93 o
  -6   1   8          8.99          3.78        19.64 o
  -5   1   8        164.85        144.63        21.31 o
  -4   1   8        138.73        111.21        22.16 o
  -3   1   8         10.87         11.47        19.41 o
  -2   1   8         38.23         48.84        19.94 o
  -1   1   8         42.58         21.94        20.55 o
   0   1   8          2.67         -0.07        18.58 o
   1   1   8        346.49        316.43        23.53 o
   2   1   8        632.92        597.91        29.77 o
   3   1   8        558.51        554.26        28.97 o
   4   1   8        896.29        940.29        36.17 o
   5   1   8        149.31        120.43        20.86 o
   6   1   8        223.06        204.66        22.14 o
   7   1   8         55.01         41.25        25.63 o
   8   1   8         78.07        104.49        30.28 o
   9   1   8          0.26          7.50        25.52 o
  10   1   8        113.15         83.56        37.21 o
  11   1   8          0.53        -21.18        38.99 o
 -13   2   8         11.61         32.76        52.74 o
 -12   2   8         23.16          1.22        43.28 o
 -11   2   8          4.66        -18.38        47.15 o
 -10   2   8          1.95         11.57        38.55 o
  -9   2   8          0.28         10.19        28.62 o
  -8   2   8         15.14          5.05        28.68 o
  -7   2   8        162.75        140.24        28.37 o
  -6   2   8          3.40         -8.12        21.56 o
  -5   2   8         56.55         64.14        21.13 o
  -4   2   8         37.04         43.94        21.24 o
  -3   2   8          0.01         -5.03        18.90 o
  -2   2   8          2.55          4.25        19.76 o
  -1   2   8         25.07         12.21        20.15 o
   0   2   8          4.13          9.93        19.15 o
   1   2   8         74.02         66.99        20.14 o
   2   2   8         50.28         37.75        19.35 o
   3   2   8         23.32         26.33        18.61 o
   4   2   8         28.42         29.13        18.47 o
   5   2   8         17.82         20.56        20.77 o
   6   2   8          0.40        -10.17        17.31 o
   7   2   8         23.62         13.37        24.20 o
   8   2   8         76.30         78.68        32.44 o
   9   2   8          1.07         -3.90        28.57 o
  10   2   8          0.13        -18.04        31.83 o
  11   2   8          4.97         35.60        43.90 o
 -13   3   8          3.90        -11.47        48.87 o
 -12   3   8         53.48         32.60        37.99 o
 -11   3   8        122.98        125.14        56.74 o
 -10   3   8          2.27         -2.29        36.29 o
  -9   3   8         48.41         48.82        32.59 o
  -8   3   8        256.80        246.19        40.19 o
  -7   3   8         69.95         36.82        33.32 o
  -6   3   8        170.11        177.55        29.40 o
  -5   3   8          6.62          4.15        21.45 o
  -4   3   8         84.39         77.80        21.60 o
  -3   3   8         26.60         11.31        20.77 o
  -2   3   8         13.05          6.12        19.45 o
  -1   3   8         13.36         31.25        20.89 o
   0   3   8        132.40        126.02        20.43 o
   1   3   8         14.54         -3.94        18.07 o
   2   3   8         52.49         36.95        20.92 o
   3   3   8         43.12         45.88        19.48 o
   4   3   8          2.30         14.71        22.24 o
   5   3   8        330.06        315.38        25.51 o
   6   3   8          7.02         19.93        19.09 o
   7   3   8         17.69         29.14        32.06 o
   8   3   8         30.53         55.69        31.07 o
   9   3   8          0.05          6.16        23.19 o
  10   3   8         27.19         -0.34        29.39 o
  11   3   8        128.01         97.05        42.22 o
 -12   4   8         13.20         16.04        36.63 o
 -11   4   8         93.32         82.68        46.40 o
 -10   4   8          2.74         -3.94        32.31 o
  -9   4   8        160.17        158.48        38.55 o
  -8   4   8          0.92          6.28        26.05 o
  -7   4   8         25.82         30.83        27.14 o
  -6   4   8          0.44        -12.35        25.02 o
  -5   4   8        131.60        100.08        24.16 o
  -4   4   8          3.78         -0.86        18.31 o
  -3   4   8         30.05         12.62        17.49 o
  -2   4   8         45.30         73.04        21.67 o
  -1   4   8          7.37         15.53        20.55 o
   0   4   8         34.14         29.52        19.20 o
   1   4   8          2.43         -1.54        20.69 o
   2   4   8         92.08         95.46        22.37 o
   3   4   8         71.85         75.91        18.49 o
   4   4   8        169.48        182.98        20.36 o
   5   4   8         34.05         19.92        17.56 o
   6   4   8        182.46        168.68        37.29 o
   7   4   8         48.09         48.49        41.75 o
   8   4   8          0.08          1.58        24.02 o
   9   4   8         12.72          4.95        26.71 o
  10   4   8         27.98          7.67        29.98 o
  11   4   8        151.78        127.91        33.69 o
 -13   5   8        171.06        147.83        94.29 o
 -12   5   8        625.79        513.71        54.26 o
 -11   5   8        617.25        554.89        46.94 o
 -10   5   8        104.24         85.51        41.63 o
  -9   5   8          6.41        -32.32        42.95 o
  -8   5   8        100.27        103.13        30.44 o
  -7   5   8        175.37        164.48        28.13 o
  -6   5   8          0.80         -2.91        20.90 o
  -5   5   8         67.08         30.81        26.08 o
  -4   5   8          0.01        -19.33        19.33 o
  -3   5   8         54.30         33.54        19.01 o
  -2   5   8         84.18         76.45        22.41 o
  -1   5   8          5.95          1.44        20.53 o
   0   5   8         57.78         39.90        20.72 o
   1   5   8          1.26         -0.08        16.92 o
   2   5   8         26.73         32.94        19.97 o
   3   5   8          0.07         -6.57        22.33 o
   4   5   8          0.25         14.29        17.56 o
   5   5   8         15.58        -18.67        24.50 o
   6   5   8        125.23        125.20        30.17 o
   7   5   8          3.61          2.01        23.63 o
   8   5   8          5.20         -4.95        45.22 o
   9   5   8         27.57          8.98        33.04 o
  10   5   8         58.58         42.17        34.17 o
 -12   6   8          2.45          7.21        59.10 o
 -11   6   8          0.09         -8.64        34.37 o
 -10   6   8        152.42        132.54        40.34 o
  -9   6   8        179.37        153.56        37.64 o
  -8   6   8          5.69         40.99        38.21 o
  -7   6   8         19.11         -3.78        25.52 o
  -6   6   8          1.58          8.31        24.15 o
  -5   6   8         10.57          1.81        22.67 o
  -4   6   8          8.56         18.87        20.99 o
  -3   6   8          0.02          1.67        19.21 o
  -2   6   8          4.22          9.60        20.99 o
  -1   6   8         55.98         46.89        19.12 o
   0   6   8         28.91         32.15        21.98 o
   1   6   8          3.01         23.35        19.01 o
   2   6   8          1.49        -22.77        22.77 o
   3   6   8         22.48          6.98        17.92 o
   4   6   8          0.10          1.97        18.44 o
   5   6   8         52.14         29.39        25.82 o
   6   6   8          6.26         37.43        32.23 o
   7   6   8         17.86         37.13        34.39 o
   8   6   8         46.13         49.49        32.38 o
   9   6   8         37.89         63.65        43.58 o
  10   6   8         11.62         23.60        34.45 o
 -12   7   8          0.11          2.46        40.61 o
 -11   7   8        215.79        193.98        36.79 o
 -10   7   8        364.38        310.62        44.46 o
  -9   7   8        169.09        132.34        37.47 o
  -8   7   8         20.05         24.38        37.08 o
  -7   7   8          3.49        -10.64        54.12 o
  -6   7   8         65.23         84.09        30.89 o
  -5   7   8          2.43         -3.04        23.87 o
  -4   7   8        272.76        256.20        32.89 o
  -3   7   8        313.18        264.96        30.98 o
  -2   7   8        100.64         73.19        21.66 o
  -1   7   8         36.76         32.55        29.07 o
   0   7   8          3.64         19.47        21.71 o
   1   7   8         46.22         42.20        21.59 o
   2   7   8          1.50          8.41        17.34 o
   3   7   8         72.28         59.00        18.78 o
   4   7   8         36.25         40.12        32.67 o
   5   7   8         65.92         57.60        50.38 o
   7   7   8         58.78         19.57        49.15 o
   8   7   8        233.13        239.02        66.81 o
   9   7   8        118.13         99.98        49.61 o
  10   7   8          2.57        -18.38        47.15 o
 -11   8   8         67.74         52.34        43.08 o
 -10   8   8          8.12         36.91        38.62 o
  -9   8   8        339.28        286.53        41.10 o
  -8   8   8          0.48          6.40        30.81 o
  -7   8   8         20.08         47.66        31.08 o
  -6   8   8         34.13          0.81        29.06 o
  -5   8   8          2.73        -23.23        29.45 o
  -4   8   8          0.24        -16.02        27.01 o
  -3   8   8         10.09         18.75        27.09 o
  -2   8   8        178.85        146.57        33.83 o
  -1   8   8          9.84         -3.00        19.53 o
   0   8   8        171.66        176.83        27.78 o
   1   8   8          2.01        -10.72        24.55 o
   2   8   8         32.12         35.72        22.15 o
   3   8   8        126.89        137.11        40.73 o
   4   8   8         11.32        -60.73        60.73 o
   6   8   8        122.23        141.44        54.73 o
   7   8   8          9.96         46.04        37.98 o
   8   8   8          6.62         24.93        41.33 o
   9   8   8        139.87        130.43        47.44 o
 -10   9   8         48.87         37.42        39.19 o
  -9   9   8         15.36         -7.04        30.60 o
  -8   9   8        123.94        113.63        38.86 o
  -7   9   8        130.15         83.92        32.91 o
  -6   9   8         26.08         11.54        30.56 o
  -5   9   8         13.36         29.08        31.13 o
  -4   9   8         10.83         11.91        28.50 o
  -3   9   8          0.02         28.19        29.42 o
  -2   9   8         42.73         45.89        25.96 o
  -1   9   8        207.47        168.92        30.61 o
   0   9   8        102.76        101.12        31.24 o
   1   9   8        215.98        183.29        30.12 o
   2   9   8         27.13         54.73        42.77 o
   3   9   8         23.40        -42.35        59.93 o
   4   9   8         17.76          3.69        52.34 o
   5   9   8         16.32         12.99        40.53 o
   6   9   8        221.71        180.48        44.06 o
   7   9   8        201.20        186.62        50.08 o
   8   9   8          5.02          0.63        47.44 o
 -10  10   8         63.40         22.37        75.91 o
  -9  10   8        127.30         96.71        37.85 o
  -8  10   8         54.55         23.64        34.35 o
  -7  10   8         79.03         54.07        31.48 o
  -6  10   8          3.08          2.00        30.34 o
  -5  10   8         39.74         37.33        29.23 o
  -4  10   8         19.12        -13.55        29.71 o
  -3  10   8          7.85         12.19        31.33 o
  -2  10   8         10.04         -0.27        26.20 o
  -1  10   8         55.43         23.08        30.27 o
   0  10   8          0.13        -12.30        40.23 o
   1  10   8         49.09         27.56        44.00 o
   2  10   8         56.70         64.97        50.34 o
   3  10   8         22.69          8.22        37.99 o
   4  10   8         46.93         48.33        59.71 o
   5  10   8         90.82         49.54        43.78 o
   6  10   8         47.04         21.69        40.21 o
   7  10   8          4.32         17.90        43.81 o
  -9  11   8         86.50        138.25        68.72 o
  -8  11   8        383.05        373.00        44.18 o
  -7  11   8        583.05        574.54        46.99 o
  -6  11   8        161.82        169.98        38.17 o
  -5  11   8        132.20        164.03        38.43 o
  -4  11   8          4.96        -23.16        30.97 o
  -3  11   8         23.11         19.66        27.74 o
  -2  11   8         40.22         22.75        30.02 o
  -1  11   8          9.81         12.73        30.84 o
   0  11   8          6.36        -14.19        35.18 o
   1  11   8         38.06         55.14        49.54 o
   2  11   8         39.27         27.64        42.81 o
   3  11   8         58.63         14.61        67.52 o
   4  11   8         18.93         58.60        42.81 o
   5  11   8         17.11         -1.01        42.11 o
   6  11   8          1.13         42.00        43.55 o
  -7  12   8        144.47         98.35        40.40 o
  -6  12   8         38.93         26.01        31.94 o
  -5  12   8          4.45          9.73        29.28 o
  -4  12   8         57.67         93.27        31.26 o
  -3  12   8          6.40         -6.09        28.95 o
  -2  12   8          0.26        -35.85        49.14 o
  -1  12   8          7.58         13.58        51.94 o
   0  12   8         19.68        -48.75        48.75 o
   2  12   8          8.99         90.30        67.12 o
   3  12   8          9.29         53.54        94.29 o
   4  12   8         16.02         59.13        69.52 o
   5  12   8          0.08         40.88        42.02 o
  -5  13   8        105.44         67.99        37.19 o
  -4  13   8          0.18         -7.65        28.38 o
  -3  13   8          0.62         32.32        42.07 o
  -2  13   8          3.61         11.19        75.12 o
  -1  13   8        108.93         70.32        81.51 o
   2  13   8          0.01         20.78        65.53 o
  -7   1   9         18.14         15.32        29.97 o
  -6   1   9         17.38        -14.36        32.58 o
  -5   1   9         91.62         94.32        43.16 o
  -4   1   9         95.74        136.75        40.43 o
  -3   1   9         22.90         -2.74        28.52 o
  -2   1   9         36.00         36.94        21.69 o
  -1   1   9          0.12          3.74        21.27 o
   0   1   9         31.31         18.41        25.13 o
   1   1   9         28.11         33.90        25.31 o
   2   1   9         29.26         26.99        22.48 o
   3   1   9        141.37        116.57        21.49 o
   4   1   9         23.33         24.45        35.31 o
  -7   2   9          5.21         17.48        33.20 o
  -6   2   9         31.34         73.66        46.74 o
  -5   2   9         42.72         40.00        33.47 o
  -4   2   9        109.22         80.39        27.04 o
  -3   2   9        178.98        117.37        31.37 o
  -2   2   9         21.73         15.20        28.03 o
  -1   2   9          0.00          4.19        22.17 o
   0   2   9         65.83         56.91        23.45 o
   1   2   9         89.09         77.97        23.98 o
   2   2   9         76.15         85.63        24.33 o
   3   2   9         96.79        115.28        25.52 o
   4   2   9         51.85         64.58        42.42 o
  -6   3   9          2.14         23.23        39.86 o
  -5   3   9          0.01         -3.42        28.12 o
  -4   3   9        197.56        159.97        35.00 o
  -3   3   9          1.07          2.63        30.26 o
  -2   3   9          8.02          2.96        30.27 o
  -1   3   9          3.36         10.49        22.82 o
   0   3   9          2.04         -2.07        21.98 o
   1   3   9         36.64         31.90        27.10 o
   2   3   9         18.74          0.50        27.84 o
   3   3   9         22.39         29.35        30.05 o
   4   3   9          9.36         25.44        37.75 o
  -6   4   9          2.85        -26.02        42.79 o
  -5   4   9          1.38         -2.82        35.65 o
  -4   4   9          0.02          7.59        32.93 o
  -3   4   9         23.83          2.84        32.53 o
  -2   4   9          3.86        -36.99        36.99 o
  -1   4   9          0.08         -2.11        32.78 o
   0   4   9          0.65         16.18        31.21 o
   1   4   9          0.43         13.58        26.28 o
   2   4   9         45.07          6.42        43.89 o
   3   4   9         63.54         59.23        53.94 o
  -5   5   9         24.02         38.05        45.76 o
  -4   5   9          2.81         20.03        38.95 o
  -3   5   9          0.12          0.79        43.80 o
  -2   5   9         10.00         -0.70        30.74 o
  -1   5   9          0.10         24.55        33.38 o
   0   5   9          0.29          5.88        32.74 o
   1   5   9          0.00         15.98        30.28 o
   2   5   9         22.04          7.80        43.77 o
  -4   6   9        184.16        156.30        49.34 o
  -3   6   9          2.45        -20.40        39.04 o
  -2   6   9         22.14          9.31        29.96 o
  -1   6   9         26.68         -0.97        29.39 o
   0   6   9         45.90         11.34        37.26 o
   1   6   9         13.69        -21.65        37.58 o
                                                
